# Supplementary material for: Chemical Analysis of Pollen by FT-Raman and FTIR Spectroscopies
Source: Front Plant Sci. 2020 Mar 31;11:352. doi: 10.3389/fpls.2020.00352 (PMC7136416; doi:10.3389/fpls.2020.00352)
Supplement: Supplementary file 2 [file Data_Sheet_2.xlsx]

## Sheet: FTIR
		Wavenumbers/Absorbance
		800.4	802.32	804.25	806.18	808.11	810.04	811.97	813.9	815.83	817.75	819.68	821.61	823.54	825.47	827.4	829.33	831.25	833.18	835.11	837.04	838.97	840.9	842.83	844.76	846.68	848.61	850.54	852.47	854.4	856.33	858.26	860.18	862.11	864.04	865.97	867.9	869.83	871.76	873.69	875.61	877.54	879.47	881.4	883.33	885.26	887.19	889.11	891.04
Fagus sylvatica	MFagFagFagSyl01	0.109088	0.109306	0.110425	0.111366	0.111148	0.112336	0.1167	0.120526	0.1212	0.119161	0.117638	0.119436	0.122973	0.127951	0.134234	0.138166	0.139086	0.138898	0.138164	0.138435	0.138355	0.135258	0.131107	0.128206	0.125698	0.122066	0.117719	0.11299	0.109416	0.106504	0.102475	0.0999774	0.0995326	0.0990701	0.0974187	0.0945025	0.0924169	0.0921223	0.0914099	0.090009	0.0881968	0.0866597	0.0852235	0.0835322	0.0845569	0.0864733	0.0868506	0.086287
	MFagFagFagSyl02	0.109341	0.109555	0.110663	0.111596	0.111379	0.112575	0.116938	0.120765	0.121447	0.119404	0.117859	0.119652	0.123205	0.128199	0.134487	0.138419	0.139345	0.139156	0.138402	0.13866	0.138585	0.135492	0.131348	0.128451	0.12593	0.12229	0.117941	0.113203	0.109631	0.106734	0.102697	0.100181	0.0997391	0.0992771	0.0976052	0.0946678	0.092587	0.0923065	0.0915954	0.090183	0.0883567	0.0868211	0.0853895	0.0836911	0.0847057	0.0866101	0.0869856	0.0864402
	MFagFagFagSyl03	0.115732	0.116236	0.117413	0.117652	0.118404	0.120635	0.124244	0.127733	0.129438	0.12789	0.125536	0.126499	0.129304	0.133973	0.140543	0.144911	0.147392	0.148308	0.146484	0.144711	0.143356	0.140189	0.136487	0.13428	0.132156	0.12883	0.124852	0.119684	0.116021	0.113447	0.109501	0.106871	0.105689	0.104887	0.103127	0.10001	0.0975348	0.0968069	0.0962807	0.0952196	0.0942473	0.0934764	0.0917349	0.0891622	0.0893916	0.0912363	0.0917134	0.091456
Quercus rubra	MFagFagQueRub01	0.128964	0.12983	0.13115	0.13202	0.133659	0.134464	0.132845	0.131538	0.132055	0.134629	0.136118	0.135988	0.135898	0.137499	0.140483	0.141878	0.142891	0.144366	0.143978	0.140964	0.137916	0.137213	0.136635	0.134541	0.133264	0.132285	0.130375	0.128947	0.127139	0.124753	0.122871	0.121185	0.118125	0.1136	0.110575	0.109663	0.110284	0.110923	0.10968	0.108	0.106416	0.104224	0.102576	0.101692	0.101472	0.101456	0.100103	0.099338
	MFagFagQueRub02	0.129035	0.129819	0.129988	0.129046	0.129304	0.130252	0.130387	0.130194	0.130645	0.133565	0.136148	0.136154	0.135881	0.137028	0.138693	0.140243	0.142499	0.143338	0.142179	0.140231	0.137195	0.135086	0.134014	0.131844	0.130862	0.131873	0.130721	0.126825	0.123609	0.121628	0.118975	0.11739	0.116106	0.110323	0.104793	0.104727	0.106227	0.10656	0.105955	0.104904	0.103275	0.100623	0.098618	0.0974587	0.0966549	0.0955604	0.0941178	0.0942149
	MFagFagQueRub03	0.106532	0.109115	0.111613	0.111478	0.110855	0.111051	0.10945	0.107827	0.10892	0.111175	0.112861	0.114407	0.11546	0.11652	0.117629	0.118775	0.120686	0.120818	0.119215	0.11817	0.116895	0.115641	0.115307	0.114667	0.113199	0.111164	0.108892	0.107238	0.105413	0.102356	0.0989178	0.0969154	0.0949276	0.0914989	0.0890343	0.088981	0.0904172	0.0910166	0.0893062	0.0873476	0.0865358	0.0853184	0.0840359	0.0836303	0.0834092	0.082148	0.0801221	0.0800751
Quercus coccinea	MFagFagQueCoc01	0.119209	0.119896	0.117823	0.118427	0.121375	0.120027	0.118587	0.118558	0.119621	0.122969	0.123147	0.120274	0.12021	0.122427	0.125536	0.128445	0.130839	0.132533	0.130715	0.125431	0.120967	0.119644	0.119084	0.118364	0.116106	0.112394	0.111607	0.112512	0.109775	0.105103	0.102609	0.10162	0.101209	0.0992343	0.0957715	0.0933472	0.0915257	0.0901713	0.0895517	0.088081	0.0870981	0.087879	0.0867426	0.0836829	0.0831777	0.08302	0.0804512	0.0790475
	MFagFagQueCoc02	0.11131	0.111658	0.111338	0.110872	0.112028	0.109836	0.10761	0.109534	0.11222	0.114644	0.113594	0.11085	0.111613	0.113995	0.117072	0.122042	0.125588	0.12571	0.123557	0.117743	0.111849	0.110368	0.110822	0.111433	0.109585	0.105817	0.105629	0.106005	0.102609	0.0985362	0.0942311	0.0908935	0.0915096	0.0913006	0.0892849	0.086854	0.082899	0.0814088	0.0822163	0.0805715	0.0786465	0.078683	0.0777418	0.0755295	0.0736164	0.0716144	0.0700296	0.0703972
	MFagFagQueCoc03	0.157909	0.156811	0.157098	0.159035	0.160918	0.158734	0.156587	0.15779	0.159411	0.16139	0.160641	0.159041	0.160478	0.160773	0.162873	0.168617	0.173083	0.173006	0.169668	0.165815	0.162727	0.161485	0.160843	0.159593	0.156935	0.153459	0.151318	0.149679	0.14553	0.142005	0.13986	0.137404	0.137988	0.136927	0.134215	0.133276	0.13034	0.127506	0.126093	0.123909	0.1241	0.125605	0.12237	0.118188	0.118798	0.119209	0.115624	0.113667
Quercus cerris	MFagFagQueCer01	0.14615	0.145797	0.146557	0.147435	0.147727	0.149746	0.152064	0.152304	0.152316	0.153774	0.155218	0.156624	0.158615	0.16083	0.163518	0.166789	0.168975	0.170137	0.168937	0.164119	0.15948	0.155063	0.151885	0.150286	0.149152	0.149997	0.149501	0.14536	0.142161	0.140165	0.136909	0.135115	0.132538	0.127383	0.12629	0.127209	0.125165	0.12395	0.122312	0.119815	0.120543	0.121111	0.118838	0.116901	0.115618	0.115698	0.116861	0.114956
	MFagFagQueCer02	0.156861	0.157147	0.160761	0.164081	0.165789	0.166126	0.166509	0.166407	0.165827	0.167051	0.168777	0.169527	0.170793	0.172909	0.176272	0.180324	0.182686	0.184323	0.184309	0.180153	0.175907	0.1734	0.170169	0.166566	0.16577	0.166617	0.164925	0.160899	0.15731	0.15435	0.151177	0.149305	0.146527	0.143223	0.143452	0.142993	0.139602	0.138286	0.137255	0.134487	0.134458	0.135762	0.133996	0.131103	0.129368	0.128427	0.128591	0.127628
	MFagFagQueCer03	0.123211	0.124401	0.128666	0.131438	0.131638	0.131191	0.131444	0.132556	0.134263	0.135958	0.137165	0.139596	0.141932	0.14416	0.147734	0.151269	0.153496	0.153774	0.152569	0.148308	0.142903	0.140189	0.138561	0.135898	0.133447	0.132609	0.131755	0.129333	0.126383	0.123401	0.120698	0.118222	0.114741	0.111237	0.10949	0.108942	0.109344	0.109786	0.106105	0.10122	0.10105	0.10173	0.099682	0.0975348	0.0962157	0.0961886	0.096579	0.095052
Quercus ilex	MFagFagQueIle01	0.0902408	0.0913059	0.0937242	0.0957336	0.0962645	0.0955117	0.0941879	0.0955495	0.0982911	0.099338	0.0984599	0.0974695	0.0997094	0.104412	0.105994	0.104931	0.106133	0.109389	0.109328	0.103799	0.0991306	0.096872	0.0947872	0.0931749	0.091188	0.0895517	0.09046	0.09181	0.0906954	0.0882886	0.0856304	0.0833303	0.0804931	0.0774147	0.0773472	0.0786882	0.07701	0.07409	0.0739252	0.0754313	0.0741827	0.0713072	0.0710105	0.071512	0.0705198	0.0690459	0.069326	0.069433
	MFagFagQueIle02	0.103165	0.105678	0.108647	0.109724	0.108424	0.108329	0.111293	0.111489	0.109724	0.111467	0.113628	0.114554	0.116185	0.119038	0.121651	0.121576	0.123442	0.126406	0.123719	0.118889	0.117225	0.115505	0.111557	0.108596	0.10661	0.105595	0.106316	0.106682	0.104699	0.100108	0.0963187	0.0957173	0.0938266	0.0897172	0.088113	0.0888477	0.0881662	0.0868275	0.0874485	0.0877088	0.0852656	0.0830094	0.0834197	0.0834724	0.0804669	0.0774562	0.0778924	0.079209
	MFagFagQueIle03	0.110312	0.109758	0.110396	0.113938	0.116242	0.115652	0.114486	0.115007	0.116719	0.117401	0.118381	0.120325	0.122617	0.126267	0.129128	0.129514	0.131561	0.1346	0.132462	0.127925	0.125176	0.121386	0.117846	0.115964	0.114017	0.113622	0.114752	0.114367	0.111663	0.1078	0.102686	0.099338	0.0977577	0.0937135	0.0906954	0.0921481	0.0929005	0.0898988	0.0868434	0.086308	0.0853501	0.0832671	0.0837461	0.0843522	0.08187	0.0796992	0.0803467	0.0809742
Quercus petreae	MFagFagQuePet01	0.116935	0.118307	0.11768	0.116855	0.118279	0.119587	0.119164	0.119038	0.120377	0.122825	0.123205	0.121743	0.121955	0.123228	0.124123	0.124337	0.12604	0.128777	0.129228	0.127482	0.123465	0.120125	0.119272	0.119032	0.118085	0.116901	0.115335	0.112006	0.109557	0.107939	0.105418	0.102818	0.100836	0.0985308	0.0953872	0.0953656	0.0971272	0.0973174	0.0966332	0.0942203	0.0915257	0.0904065	0.0886186	0.085895	0.0845316	0.0842046	0.0834566	0.0824052
	MFagFagQuePet02	0.131926	0.133872	0.134014	0.13402	0.136267	0.138006	0.137147	0.136077	0.13729	0.139806	0.140688	0.140561	0.140862	0.141445	0.142101	0.142505	0.144541	0.147087	0.14713	0.144772	0.140177	0.136077	0.13457	0.134712	0.135062	0.133831	0.13105	0.127506	0.124858	0.123892	0.122168	0.119873	0.118924	0.115318	0.109808	0.109372	0.111922	0.112259	0.111253	0.109171	0.106	0.104169	0.102428	0.0994526	0.0977686	0.0976272	0.096232	0.0941664
	MFagFagQuePet03	0.133565	0.136112	0.13591	0.134274	0.135258	0.136826	0.137469	0.138006	0.139075	0.141728	0.142384	0.140946	0.141324	0.142692	0.144087	0.144966	0.145718	0.147038	0.146764	0.143319	0.137773	0.135198	0.135964	0.13489	0.132845	0.132527	0.131309	0.127966	0.126081	0.1248	0.121886	0.120136	0.12001	0.1171	0.11145	0.109059	0.110883	0.112653	0.111792	0.108803	0.106022	0.10397	0.101395	0.0987815	0.0979046	0.0972413	0.0948736	0.0937027
Quercus robur	MFagFagQueRob01	0.126441	0.126662	0.126889	0.127413	0.128369	0.129549	0.128264	0.126319	0.127651	0.131555	0.132939	0.131844	0.13265	0.135133	0.136421	0.13704	0.138555	0.139075	0.138639	0.136332	0.131226	0.12661	0.124025	0.12324	0.123355	0.12298	0.121524	0.118553	0.115471	0.112968	0.110855	0.110043	0.108691	0.104058	0.0992779	0.100097	0.102576	0.101138	0.0991251	0.0970783	0.0944578	0.0933687	0.091633	0.0884962	0.0865252	0.085715	0.0838093	0.0825733
	MFagFagQueRob02	0.12852	0.130047	0.130909	0.130827	0.131491	0.132256	0.13215	0.131497	0.132185	0.13473	0.135827	0.135708	0.136737	0.138203	0.13971	0.140868	0.141102	0.14189	0.142444	0.139626	0.134831	0.131068	0.128287	0.127599	0.128054	0.12629	0.123586	0.122686	0.121875	0.119089	0.116526	0.115924	0.114775	0.109959	0.105617	0.106771	0.108859	0.106832	0.104445	0.103777	0.103204	0.10273	0.10036	0.0966278	0.0950628	0.0957011	0.0938913	0.0906419
	MFagFagQueRob03	0.128941	0.129942	0.130281	0.129093	0.12993	0.131726	0.13222	0.130651	0.130551	0.13389	0.134872	0.133689	0.134712	0.137249	0.139033	0.139632	0.139932	0.141018	0.141276	0.138513	0.134381	0.130557	0.127366	0.126621	0.126645	0.12491	0.12358	0.12222	0.120216	0.117555	0.115448	0.115007	0.113188	0.108418	0.10392	0.104528	0.106727	0.105407	0.103628	0.10267	0.101061	0.0994144	0.0973934	0.0955658	0.0943498	0.0931857	0.091649	0.0907008
Quercus frainetto	MFagFagQueFra01	0.119369	0.120033	0.118998	0.118855	0.121392	0.12249	0.122295	0.124291	0.125907	0.126395	0.126453	0.125043	0.127087	0.131885	0.133902	0.134955	0.13594	0.134801	0.132509	0.131132	0.128742	0.125309	0.122174	0.119381	0.119644	0.121806	0.121932	0.118279	0.113526	0.111815	0.111018	0.108814	0.106965	0.102923	0.0979318	0.0986398	0.101286	0.100409	0.0981604	0.096986	0.0959773	0.0946845	0.0934818	0.0916169	0.0912255	0.0910755	0.088246	0.086801
	MFagFagQueFra02	0.128999	0.128999	0.128281	0.128024	0.129643	0.130258	0.13041	0.131897	0.132097	0.132792	0.13376	0.131826	0.13291	0.138693	0.142318	0.142252	0.141589	0.140994	0.139992	0.139231	0.13616	0.132061	0.129356	0.126267	0.125338	0.128363	0.129222	0.124499	0.119747	0.117703	0.116469	0.115284	0.113978	0.110396	0.105883	0.105518	0.107254	0.106166	0.103843	0.103017	0.102587	0.101725	0.0994963	0.0968829	0.096541	0.0960911	0.0940099	0.0939129
	MFagFagQueFra03	0.125443	0.126331	0.126133	0.125918	0.128019	0.128497	0.128345	0.130451	0.131285	0.131109	0.131532	0.130481	0.132273	0.137362	0.139285	0.139267	0.139782	0.138944	0.137481	0.13707	0.134523	0.130276	0.127349	0.125008	0.123903	0.125472	0.127482	0.125362	0.119976	0.115652	0.11294	0.112124	0.112822	0.110396	0.105407	0.103959	0.105014	0.103987	0.101719	0.101313	0.101884	0.101193	0.0992998	0.0971924	0.0962862	0.094798	0.0916598	0.0912363
Quercus libani	MFagFagQueLib01	0.125141	0.125959	0.125333	0.125263	0.127535	0.128591	0.128725	0.129731	0.13041	0.132409	0.135323	0.135519	0.135887	0.140327	0.145512	0.14884	0.151842	0.153768	0.152113	0.148772	0.144735	0.140922	0.137684	0.133843	0.131591	0.131279	0.130803	0.127145	0.122721	0.12068	0.11833	0.115998	0.112816	0.108619	0.105767	0.105302	0.106727	0.10651	0.105573	0.105263	0.103193	0.100448	0.0984763	0.0963241	0.0943552	0.0939398	0.0945711	0.0948574
	MFagFagQueLib02	0.130346	0.130129	0.129532	0.129701	0.131344	0.132497	0.132456	0.133163	0.13492	0.137916	0.140736	0.141072	0.141697	0.145676	0.150802	0.154815	0.157797	0.158891	0.157541	0.154282	0.148748	0.14364	0.140387	0.136874	0.135596	0.136011	0.13418	0.130223	0.126924	0.126284	0.123771	0.11993	0.118159	0.114814	0.110659	0.109736	0.111287	0.112113	0.110827	0.107961	0.104517	0.102675	0.102005	0.100459	0.0989069	0.0983074	0.0977251	0.0973717
	MFagFagQueLib03	0.12771	0.128054	0.126918	0.128299	0.130991	0.13088	0.130985	0.13202	0.132262	0.133659	0.135827	0.135857	0.136457	0.141222	0.14677	0.150286	0.152933	0.154115	0.153094	0.149869	0.144396	0.140856	0.138173	0.133996	0.132851	0.133465	0.13098	0.125791	0.121955	0.121053	0.119815	0.117606	0.114656	0.110749	0.107972	0.107855	0.109355	0.109216	0.107321	0.10518	0.10354	0.102159	0.100015	0.0982802	0.097475	0.0972033	0.0968177	0.0960856
Quercus faginea	MFagFagQueFag01	0.132957	0.131885	0.133423	0.13524	0.137809	0.140327	0.14124	0.14085	0.139842	0.139494	0.142029	0.142873	0.140976	0.142481	0.143755	0.142233	0.14341	0.145439	0.144935	0.144305	0.142366	0.138932	0.137249	0.134239	0.131162	0.131391	0.129315	0.124424	0.123776	0.123851	0.120096	0.116861	0.115392	0.115528	0.115176	0.114204	0.114588	0.115743	0.115318	0.1115	0.108741	0.108998	0.107983	0.105861	0.105025	0.104804	0.105169	0.105125
	MFagFagQueFag02	0.117401	0.118353	0.119489	0.119884	0.120285	0.122784	0.126197	0.126342	0.12421	0.124106	0.12502	0.125437	0.126383	0.128666	0.130956	0.13145	0.131297	0.132444	0.132132	0.12959	0.127634	0.125269	0.123499	0.121507	0.118986	0.118176	0.116049	0.11227	0.111175	0.111646	0.109859	0.106438	0.10322	0.101039	0.101138	0.102846	0.103215	0.103121	0.103336	0.100803	0.0982965	0.0982203	0.0969697	0.0959177	0.0965085	0.095079	0.0925994	0.0922394
	MFagFagQueFag03	0.109652	0.107727	0.106066	0.106654	0.107972	0.110245	0.112872	0.113081	0.112422	0.113329	0.115023	0.116248	0.116685	0.117401	0.117823	0.117168	0.117942	0.119856	0.119204	0.116026	0.113645	0.112743	0.112	0.110116	0.108697	0.10878	0.107332	0.103634	0.101269	0.099928	0.0982475	0.0977632	0.0963512	0.0938644	0.0926424	0.0917617	0.0904119	0.091322	0.093471	0.0917724	0.088949	0.0873901	0.0859479	0.0859902	0.0860008	0.0848535	0.0840148	0.0840148
Quercus shumardii	MFagFagQueShu01	0.137487	0.137553	0.137803	0.137875	0.137594	0.136546	0.135898	0.137398	0.139285	0.141487	0.143247	0.143386	0.14367	0.144257	0.14462	0.144905	0.146071	0.14713	0.147172	0.145834	0.141872	0.138346	0.136267	0.134529	0.135578	0.136921	0.135038	0.132085	0.129233	0.126435	0.123875	0.121628	0.119787	0.1171	0.113814	0.113357	0.115851	0.115851	0.113927	0.113955	0.112428	0.10892	0.107082	0.106838	0.1058	0.103998	0.103055	0.102945
	MFagFagQueShu02	0.106438	0.106888	0.106543	0.106244	0.107622	0.109059	0.109523	0.110463	0.111596	0.113272	0.113081	0.111663	0.112411	0.113447	0.113594	0.1136	0.115103	0.115397	0.113177	0.112405	0.111686	0.110385	0.107905	0.104031	0.103248	0.104716	0.104539	0.101873	0.098008	0.0957877	0.0949871	0.0932287	0.0904119	0.0870238	0.0839042	0.0835303	0.0857944	0.0865942	0.0857256	0.0852127	0.0835671	0.0810737	0.0797149	0.0798506	0.0797932	0.0776743	0.0758862	0.0763519
	MFagFagQueShu03	0.124829	0.125541	0.12654	0.12647	0.126982	0.127867	0.126947	0.125959	0.128474	0.132656	0.133406	0.13195	0.131573	0.132014	0.132456	0.132173	0.133724	0.13635	0.136035	0.133724	0.131379	0.130235	0.12782	0.124302	0.124725	0.125611	0.123211	0.120784	0.118867	0.116276	0.113526	0.11131	0.110334	0.108697	0.105235	0.104832	0.107583	0.106877	0.104406	0.104224	0.103386	0.101747	0.10099	0.100119	0.0987761	0.096297	0.0944686	0.0958581
Corylus sieboldiana	MFagBetCorSie01	0.148418	0.149685	0.150188	0.149807	0.150605	0.152866	0.153162	0.152853	0.154363	0.154183	0.153688	0.155268	0.156257	0.156487	0.157678	0.159373	0.160591	0.161693	0.162576	0.161787	0.160409	0.159304	0.159292	0.159593	0.157647	0.155305	0.153991	0.152619	0.149685	0.145579	0.141776	0.139117	0.13735	0.134926	0.132515	0.131567	0.13061	0.127226	0.124806	0.125501	0.124401	0.120142	0.116322	0.11426	0.11325	0.113746	0.113848	0.112141
	MFagBetCorSie02	0.14615	0.146703	0.147051	0.147319	0.147935	0.149011	0.149568	0.149862	0.150789	0.151257	0.151171	0.151392	0.151909	0.152064	0.153199	0.155722	0.157522	0.158778	0.160013	0.15911	0.157797	0.157497	0.156998	0.156755	0.155312	0.15268	0.15063	0.149433	0.146892	0.14239	0.137582	0.134387	0.1335	0.131973	0.129824	0.128976	0.127826	0.124366	0.121323	0.120979	0.120027	0.116333	0.113047	0.112062	0.111029	0.109859	0.109115	0.10751
	MFagBetCorSie03	0.147349	0.148803	0.148754	0.147044	0.147758	0.150857	0.151903	0.152107	0.153286	0.152847	0.152816	0.153558	0.153657	0.15525	0.157353	0.158428	0.158015	0.157441	0.159035	0.16078	0.161548	0.161006	0.160045	0.159047	0.155809	0.152582	0.151601	0.151368	0.148778	0.143652	0.138812	0.136576	0.136427	0.134434	0.13068	0.128252	0.126697	0.124233	0.122611	0.122588	0.121082	0.117487	0.114565	0.112445	0.110934	0.111209	0.110508	0.108318
Corylus chinensis	MFagBetCorChi01	0.150876	0.152218	0.152643	0.152637	0.152514	0.154133	0.155374	0.154313	0.15479	0.155977	0.155094	0.154617	0.155436	0.156138	0.157809	0.160868	0.163454	0.164899	0.164734	0.163277	0.162128	0.161069	0.160114	0.159863	0.158835	0.155473	0.151817	0.150175	0.148112	0.144305	0.13989	0.136778	0.136148	0.133949	0.130293	0.129151	0.128019	0.125223	0.123245	0.122525	0.121197	0.117937	0.114611	0.113425	0.112765	0.111231	0.109842	0.109043
	MFagBetCorChi02	0.151189	0.151866	0.151706	0.151817	0.152551	0.153972	0.15435	0.154387	0.155299	0.155442	0.154567	0.15466	0.155548	0.156749	0.159812	0.162247	0.162696	0.16417	0.16535	0.164519	0.164202	0.164284	0.163619	0.162367	0.159367	0.155815	0.1537	0.151885	0.148418	0.144039	0.139626	0.136701	0.136213	0.134837	0.131608	0.129192	0.127576	0.125252	0.124273	0.123765	0.120887	0.117623	0.11546	0.114057	0.112782	0.111804	0.110659	0.109305
	MFagBetCorChi03	0.148253	0.149525	0.149501	0.149274	0.149838	0.151879	0.154053	0.154084	0.154208	0.155504	0.155722	0.15507	0.155927	0.158003	0.160874	0.163682	0.164912	0.166725	0.167727	0.165827	0.164487	0.164411	0.163961	0.161919	0.158228	0.155504	0.153657	0.150697	0.147227	0.143573	0.139644	0.136891	0.135513	0.1334	0.129942	0.12757	0.126633	0.124331	0.1218	0.120864	0.119507	0.116816	0.114079	0.112242	0.111102	0.110497	0.110149	0.109355
Corylus maxima	MFagBetCorMax01	0.0778768	0.0816289	0.080833	0.0777574	0.0774718	0.0792716	0.0789121	0.0781315	0.0816551	0.0874857	0.0900858	0.0892689	0.0891569	0.0895037	0.0890396	0.0900323	0.0915096	0.0916383	0.0933472	0.0963783	0.0972196	0.0961832	0.0953602	0.0939398	0.0912309	0.0899468	0.0887998	0.0853449	0.0826731	0.0813564	0.0786569	0.0758603	0.074394	0.0718552	0.0697745	0.0698511	0.0701878	0.0695706	0.0666545	0.0634963	0.0628182	0.0628684	0.0621011	0.0613952	0.0607454	0.0594437	0.0578331	0.0580465
	MFagBetCorMax02	0.0716246	0.0737605	0.0735495	0.0732153	0.0738068	0.0748736	0.0747962	0.0735907	0.0759793	0.0810056	0.0833776	0.0828938	0.0830778	0.0840043	0.083941	0.0839463	0.0845316	0.0852761	0.0869123	0.0895197	0.0904119	0.0883365	0.0868222	0.0864404	0.0838989	0.081891	0.0813093	0.0789433	0.077934	0.076326	0.071036	0.0691121	0.0708877	0.0686642	0.0650624	0.0644172	0.0640647	0.0637125	0.0622314	0.0595483	0.0590654	0.0600517	0.0593839	0.0582998	0.0578877	0.0568667	0.0562335	0.0557987
	MFagBetCorMax03	0.0551276	0.0564758	0.0563274	0.0553446	0.0551967	0.0550192	0.0539508	0.0531745	0.0563373	0.0613052	0.0625874	0.0617005	0.0615854	0.0618006	0.0622615	0.0626577	0.0621312	0.0618707	0.0633305	0.0651482	0.0653652	0.0649918	0.0644172	0.0626025	0.0604059	0.059354	0.0580863	0.0559518	0.0558086	0.0556654	0.0524634	0.0507125	0.0516898	0.0499225	0.0475175	0.0476532	0.0466269	0.0443748	0.043505	0.0438172	0.0441103	0.0436635	0.0422156	0.0419955	0.0434234	0.0419429	0.0389208	0.0389065
Corylus avellana	MFagBetCorAve02	0.085218	0.0870821	0.0882939	0.0877939	0.0859796	0.0856198	0.0869336	0.0885015	0.0906954	0.0939021	0.0955225	0.0949925	0.0951493	0.096129	0.0964163	0.0974206	0.0994253	0.101747	0.104953	0.10626	0.103617	0.101165	0.101752	0.101697	0.101056	0.100409	0.0972141	0.0936488	0.0908988	0.0872361	0.0833618	0.0815712	0.0808225	0.0773628	0.0717732	0.0696267	0.0701623	0.0690459	0.0669837	0.0648657	0.0624169	0.0605007	0.0593889	0.0583693	0.0574215	0.0559222	0.0543394	0.0548023
	MFagBetCorAve03	0.0725475	0.0740643	0.0745487	0.0757621	0.0755863	0.0742343	0.0747601	0.0770878	0.0787038	0.0800229	0.0810737	0.082316	0.0845052	0.0859902	0.0861967	0.0870503	0.0888584	0.0888744	0.0896691	0.0926316	0.0935788	0.091574	0.0892422	0.0893009	0.0902034	0.0890663	0.0863663	0.0820379	0.0770307	0.0743579	0.0724295	0.0690255	0.0664975	0.0640295	0.0601813	0.058757	0.0583296	0.0562731	0.0543788	0.0526349	0.0509468	0.0496984	0.0481284	0.0462065	0.0458395	0.0450005	0.0426705	0.0427232
	MFagBetCorAve04	0.068039	0.0698051	0.0704636	0.0714403	0.0709031	0.0707395	0.0716759	0.0725321	0.0723371	0.0733078	0.07585	0.0773109	0.0790631	0.0809481	0.0814821	0.0820011	0.0826783	0.082442	0.0833618	0.0851176	0.0839937	0.0817127	0.0807597	0.0806499	0.0811993	0.0817337	0.0795532	0.0748427	0.0718603	0.0702389	0.0668418	0.0635416	0.0623768	0.0598472	0.0558777	0.0544428	0.0538229	0.0520127	0.0506686	0.0499322	0.0483371	0.0464433	0.045174	0.0443411	0.0437883	0.0431883	0.0425508	0.0424789
Corylus colurna	MFagBetCorCol01	0.0908988	0.0921374	0.0908078	0.0887039	0.0896958	0.0918529	0.0917885	0.0918207	0.0942904	0.0978611	0.0999826	0.0999116	0.100639	0.102395	0.103474	0.104876	0.106094	0.106382	0.108111	0.110653	0.110149	0.108351	0.108228	0.107588	0.104644	0.101631	0.100568	0.100678	0.1003	0.096986	0.0915203	0.0883045	0.0872732	0.0845421	0.0821848	0.0813564	0.0804721	0.0798558	0.0775341	0.0753021	0.0751833	0.0746982	0.0736524	0.0733901	0.071891	0.0692394	0.0684099	0.0687303
	MFagBetCorCol02	0.0925188	0.0946305	0.0938913	0.0920193	0.093568	0.0963295	0.0954846	0.0942635	0.0961073	0.0997585	0.102043	0.102989	0.104981	0.105617	0.105025	0.106432	0.107644	0.108078	0.109233	0.110385	0.11081	0.111315	0.111147	0.109054	0.106471	0.10481	0.104031	0.101648	0.100185	0.0995837	0.0951493	0.0919119	0.0917617	0.0888957	0.084975	0.0836092	0.0840833	0.0842678	0.0819487	0.0795271	0.0782355	0.076295	0.0753641	0.0760776	0.0749046	0.0728607	0.0723217	0.071973
	MFagBetCorCol03	0.0903691	0.0941987	0.0934549	0.091113	0.0931588	0.0947115	0.0921105	0.0916544	0.0961561	0.100601	0.10139	0.100169	0.100754	0.10116	0.101061	0.103275	0.105507	0.105817	0.105845	0.107939	0.109601	0.10902	0.108602	0.108072	0.10651	0.104246	0.102043	0.0998077	0.0981332	0.0950411	0.0894983	0.0877726	0.0891836	0.0861279	0.0816236	0.0815083	0.0829884	0.0817494	0.0783968	0.0771397	0.0772797	0.0763364	0.0750646	0.0743992	0.0736884	0.0717015	0.0693718	0.0688626
Alnus incana	MFagBetAlnInc01	0.14865	0.148393	0.148271	0.148418	0.148846	0.150341	0.153069	0.154232	0.153681	0.153137	0.154375	0.158284	0.161951	0.165033	0.168226	0.170896	0.173834	0.175087	0.17388	0.171179	0.168117	0.164982	0.161812	0.159355	0.156854	0.155399	0.153805	0.150243	0.146478	0.14396	0.141415	0.138406	0.135738	0.132185	0.129099	0.128246	0.127523	0.124852	0.122456	0.121559	0.119987	0.118467	0.117356	0.114871	0.113363	0.114859	0.114837	0.112326
	MFagBetAlnInc02	0.143247	0.144681	0.144766	0.144003	0.144463	0.147368	0.149201	0.148601	0.149427	0.150169	0.150329	0.153514	0.157678	0.161258	0.16436	0.166101	0.168213	0.170651	0.170098	0.166834	0.164024	0.160843	0.15731	0.155517	0.1531	0.149991	0.148387	0.146539	0.143362	0.140555	0.137892	0.134192	0.130194	0.127383	0.126244	0.125043	0.123292	0.121645	0.120205	0.118838	0.117151	0.115352	0.113814	0.112867	0.112799	0.113419	0.112377	0.110071
	MFagBetAlnInc03	0.142233	0.142462	0.142288	0.143205	0.145336	0.147246	0.14821	0.148381	0.149623	0.151238	0.152248	0.154121	0.157316	0.161126	0.164126	0.166254	0.168828	0.170761	0.170163	0.167453	0.163942	0.160491	0.15784	0.156039	0.153712	0.151183	0.148393	0.144723	0.141403	0.139321	0.136314	0.13182	0.128748	0.126203	0.12384	0.122923	0.121731	0.119432	0.117829	0.117003	0.115318	0.112827	0.110138	0.108184	0.10736	0.107738	0.10761	0.105983
Alnus glutinosa	MFagBetAlnGlu01	0.139614	0.138657	0.138346	0.138579	0.140363	0.143054	0.143597	0.143791	0.145797	0.14674	0.147911	0.150298	0.15273	0.156898	0.161107	0.163758	0.166362	0.168162	0.167363	0.1645	0.161075	0.157728	0.155181	0.152347	0.148246	0.144045	0.141848	0.14195	0.140177	0.136475	0.132992	0.129666	0.126819	0.123886	0.121553	0.120663	0.119827	0.116441	0.112889	0.11159	0.110357	0.109277	0.10805	0.105867	0.104053	0.102785	0.101291	0.100825
	MFagBetAlnGlu02	0.140058	0.140664	0.140706	0.140621	0.14076	0.141944	0.143042	0.144009	0.145597	0.146539	0.148063	0.150495	0.153415	0.157447	0.162033	0.166222	0.168156	0.167951	0.166847	0.164107	0.160937	0.158096	0.15561	0.153793	0.150919	0.146801	0.143984	0.143827	0.142149	0.137237	0.13255	0.129128	0.126883	0.124823	0.12245	0.121455	0.120967	0.117948	0.114237	0.112923	0.112681	0.110738	0.107905	0.106444	0.104981	0.103452	0.103303	0.103336
	MFagBetAlnGlu03	0.138782	0.137863	0.137523	0.137672	0.13877	0.141258	0.142692	0.143591	0.144947	0.145475	0.146478	0.148326	0.15154	0.156898	0.162033	0.164817	0.16647	0.167191	0.165668	0.162481	0.158753	0.156008	0.154604	0.152384	0.149017	0.145676	0.143036	0.141583	0.138436	0.134192	0.131802	0.129479	0.127314	0.125066	0.122065	0.120222	0.118604	0.115607	0.11285	0.112523	0.112991	0.110889	0.107132	0.103915	0.101889	0.101308	0.102038	0.102609
Betula ermanii	MFagBetBetErm01	0.107505	0.107399	0.106172	0.104069	0.104472	0.106327	0.10849	0.111781	0.113154	0.110698	0.109082	0.109383	0.109993	0.113008	0.117009	0.118804	0.118769	0.118239	0.118153	0.118193	0.116963	0.114447	0.111343	0.110121	0.111237	0.111102	0.108535	0.105069	0.104031	0.104649	0.103468	0.101121	0.099928	0.100568	0.0998624	0.0972956	0.0965573	0.0968503	0.095225	0.0935788	0.0929704	0.0926585	0.0915847	0.0893596	0.0893436	0.0907864	0.0908614	0.0915311
	MFagBetBetErm02	0.114611	0.114661	0.114164	0.113616	0.114158	0.114565	0.117185	0.12122	0.120291	0.116481	0.116833	0.11857	0.118946	0.120703	0.12241	0.123522	0.124887	0.124302	0.124059	0.125669	0.125367	0.123245	0.119775	0.117185	0.117982	0.119552	0.118912	0.115007	0.112203	0.112191	0.111214	0.10973	0.110066	0.110917	0.10916	0.106754	0.106144	0.105983	0.105302	0.10487	0.105606	0.106105	0.104147	0.100333	0.0998952	0.103176	0.10418	0.103446
	MFagBetBetErm03	0.114108	0.114006	0.112906	0.11145	0.112968	0.115312	0.116367	0.118062	0.118867	0.117732	0.117288	0.117646	0.11833	0.120755	0.123799	0.125101	0.125808	0.124875	0.123095	0.124181	0.123771	0.120428	0.11788	0.117197	0.117612	0.117931	0.117441	0.11448	0.111871	0.110362	0.108518	0.108831	0.110116	0.109775	0.10761	0.10605	0.106294	0.105291	0.102274	0.100842	0.101511	0.102214	0.100552	0.0978937	0.0992015	0.10162	0.10133	0.10065
Betula papyrifera	MFagBetBetPap01	0.0614953	0.0622665	0.0618507	0.0601464	0.0608203	0.0629337	0.0646994	0.0659108	0.0671256	0.0677241	0.068039	0.0688779	0.0701572	0.0720397	0.0738583	0.0759069	0.0772382	0.0770152	0.0768545	0.0767145	0.0751059	0.0730097	0.0710207	0.0693005	0.0678206	0.0666393	0.0650624	0.0608703	0.0583147	0.0586078	0.0559914	0.0533562	0.0541721	0.0542016	0.0529831	0.0518121	0.049455	0.0478811	0.0478859	0.047285	0.0460906	0.0451885	0.044495	0.0440526	0.0448657	0.0460906	0.0464868	0.0472802
	MFagBetBetPap02	0.0561248	0.0568667	0.0560754	0.0550931	0.0553742	0.0570301	0.0597675	0.0620761	0.0628885	0.0627731	0.0637829	0.0652946	0.0661535	0.0674197	0.0698562	0.0728915	0.0733592	0.071384	0.070295	0.0702797	0.0701572	0.0699684	0.0681355	0.0658754	0.0648809	0.0636572	0.0614002	0.0572927	0.0547235	0.0536558	0.049903	0.0475951	0.0491145	0.0497861	0.0484634	0.0469026	0.0449331	0.0427807	0.0423257	0.0431595	0.042455	0.0412737	0.041035	0.0410923	0.0425603	0.0440478	0.0439325	0.0436923
	MFagBetBetPap03	0.0517533	0.0516311	0.0519246	0.0525908	0.0528752	0.0535133	0.0547481	0.0562632	0.058265	0.0594088	0.0599719	0.060351	0.0616604	0.0637326	0.0655773	0.0683337	0.07099	0.0709593	0.0699684	0.0701011	0.0691019	0.0666291	0.0644675	0.0631797	0.0611402	0.059359	0.0564313	0.0510689	0.0493869	0.0499956	0.0474594	0.0455983	0.0457237	0.044702	0.0430012	0.0411639	0.0393485	0.0375596	0.0367885	0.0374271	0.0371384	0.0357734	0.0346148	0.0341025	0.0355848	0.0371668	0.0370249	0.0385314
Betula pendula	MFagBetBetPen01	0.0779028	0.077342	0.0755398	0.075204	0.076813	0.0786465	0.079955	0.0819644	0.0838357	0.0829674	0.0811941	0.0800385	0.0816184	0.0863239	0.0898133	0.088949	0.0879162	0.0903691	0.0915793	0.0902942	0.0887145	0.0860432	0.0835882	0.0835776	0.0832724	0.0815083	0.0795532	0.0765695	0.0745332	0.0727888	0.0709849	0.0715171	0.0725424	0.0733386	0.0723371	0.069591	0.0671662	0.0651028	0.0651886	0.0665279	0.0653046	0.0622415	0.0604857	0.0611202	0.0629337	0.0636119	0.0631345	0.0633104
	MFagBetBetPen02	0.0753383	0.0754933	0.0741724	0.0731741	0.0740076	0.0756328	0.0776067	0.0794958	0.081414	0.0806551	0.0779132	0.07756	0.0802265	0.0834092	0.0856251	0.0868858	0.0868487	0.0869707	0.0878205	0.0878098	0.0871087	0.0855616	0.0830988	0.0807963	0.0790683	0.0785528	0.0776794	0.0745848	0.0711742	0.0691375	0.0675719	0.0657491	0.0657743	0.0676886	0.0669128	0.0642661	0.0621312	0.0608253	0.0618006	0.0621212	0.0604907	0.0592097	0.057853	0.0583544	0.0610702	0.0618657	0.0619809	0.063245
	MFagBetBetPen03	0.0637125	0.0626075	0.0617856	0.062026	0.0616154	0.0621212	0.0641452	0.0666038	0.0686795	0.0686082	0.0676988	0.0664975	0.0662041	0.068827	0.0714813	0.0710821	0.0705504	0.0723012	0.073745	0.0733026	0.0717015	0.0697134	0.0678917	0.066852	0.0663508	0.065835	0.0641553	0.0610852	0.0586725	0.0574215	0.0560556	0.0539803	0.0542558	0.0572976	0.0570004	0.0536607	0.0511666	0.0497179	0.0500736	0.050571	0.0487354	0.0456513	0.0436539	0.0434714	0.0442449	0.0451885	0.0450969	0.0436491
Carpinus orientalis	MFagBetCarOri01	0.127657	0.127052	0.128246	0.131526	0.131761	0.131267	0.131567	0.129836	0.12938	0.13125	0.132326	0.133234	0.133819	0.133459	0.133488	0.134221	0.135121	0.136053	0.136832	0.136273	0.134493	0.134186	0.136172	0.137547	0.136095	0.133406	0.133476	0.135863	0.134629	0.12976	0.126528	0.124563	0.121944	0.120933	0.122065	0.121335	0.118341	0.115562	0.113272	0.112827	0.112349	0.109926	0.109177	0.108713	0.106133	0.106382	0.107922	0.107249
	MFagBetCarOri02	0.132197	0.132397	0.135436	0.139524	0.140447	0.139914	0.139315	0.137028	0.135697	0.137731	0.139416	0.140028	0.141746	0.142372	0.143036	0.145087	0.145943	0.145992	0.145433	0.144366	0.143942	0.142571	0.141938	0.144317	0.145615	0.143181	0.141162	0.142396	0.141613	0.136653	0.132745	0.132103	0.130569	0.12736	0.127721	0.128089	0.125078	0.121645	0.119266	0.118712	0.117561	0.115324	0.114808	0.115239	0.11391	0.112585	0.112743	0.112664
	MFagBetCarOri03	0.119495	0.119712	0.120824	0.123107	0.122606	0.122393	0.12241	0.11985	0.119038	0.121409	0.123846	0.126441	0.128135	0.127255	0.127005	0.128293	0.129854	0.131032	0.129099	0.126174	0.126348	0.127989	0.130082	0.131297	0.129029	0.126354	0.126662	0.127966	0.126354	0.122508	0.120428	0.119169	0.116151	0.112951	0.112416	0.112118	0.110116	0.107605	0.105235	0.103446	0.101527	0.100568	0.101824	0.102373	0.0995346	0.0986452	0.0998678	0.0989396
Carpinus betulus	MFagBetCarBet01	0.112782	0.112135	0.111433	0.113233	0.114622	0.11495	0.117982	0.120807	0.120371	0.117458	0.115392	0.115403	0.117362	0.121955	0.126116	0.12782	0.128077	0.12661	0.123724	0.123384	0.125831	0.126325	0.125159	0.125443	0.125785	0.124458	0.122801	0.120818	0.118844	0.116026	0.111708	0.109965	0.110323	0.108702	0.105595	0.103579	0.102582	0.100771	0.0975511	0.0951276	0.0937673	0.0927499	0.0911988	0.0877939	0.0868328	0.088592	0.0889916	0.0884323
	MFagBetCarBet02	0.101895	0.100349	0.0998569	0.0998296	0.10105	0.10284	0.10497	0.108017	0.109847	0.10834	0.10636	0.10605	0.10681	0.109104	0.112371	0.11448	0.115363	0.115012	0.113177	0.112265	0.112478	0.112225	0.111338	0.110771	0.110951	0.110267	0.108663	0.10676	0.105739	0.104467	0.101138	0.0989124	0.0988742	0.098836	0.0976272	0.094852	0.0928037	0.0922663	0.0894076	0.0864351	0.0857097	0.0854136	0.0842204	0.0814717	0.080446	0.080744	0.0802945	0.080561
	MFagBetCarBet03	0.106111	0.104589	0.10492	0.108167	0.109825	0.109434	0.110883	0.113588	0.114288	0.112073	0.11081	0.111826	0.113893	0.117339	0.120635	0.121898	0.121191	0.119015	0.116929	0.118182	0.120239	0.118627	0.116787	0.117276	0.117498	0.116759	0.115533	0.112867	0.110138	0.107805	0.105501	0.104401	0.104301	0.104069	0.101483	0.0981767	0.0960694	0.0940585	0.0916598	0.0905349	0.090214	0.0885334	0.0864351	0.0843469	0.0833987	0.0836671	0.0839147	0.0841466
Ostrya carpinifolia	MFagBetOstCar01	0.0920676	0.0921964	0.0929435	0.0941016	0.0952953	0.0973771	0.0981114	0.0959773	0.0951114	0.0966929	0.0971707	0.097225	0.0995837	0.101198	0.100508	0.100979	0.10305	0.104329	0.103474	0.101522	0.100169	0.0994745	0.100415	0.101198	0.0994363	0.0976435	0.0973065	0.0983837	0.0979372	0.094393	0.0922018	0.0913488	0.0888157	0.0865093	0.0860855	0.0847479	0.0836461	0.0831409	0.0802318	0.0783083	0.0790319	0.0793915	0.0787246	0.0784436	0.0772797	0.0754571	0.0748117	0.0751679
	MFagBetOstCar02	0.102159	0.102615	0.101763	0.102153	0.103154	0.104605	0.105213	0.102929	0.102038	0.103639	0.10481	0.106616	0.1081	0.108362	0.107694	0.108145	0.110614	0.111388	0.110278	0.10897	0.108134	0.107627	0.108078	0.109126	0.108267	0.106455	0.105828	0.106211	0.105518	0.102741	0.0998842	0.0985744	0.0968883	0.0941286	0.0931103	0.0928037	0.0919388	0.0911345	0.088997	0.0871405	0.0863345	0.0850384	0.0845105	0.0843522	0.0821743	0.0804774	0.080446	0.0803676
	MFagBetOstCar03	0.137833	0.137731	0.13803	0.140058	0.140754	0.142107	0.14367	0.142625	0.142023	0.142903	0.143024	0.143356	0.144529	0.145348	0.146083	0.14674	0.14749	0.148962	0.149397	0.147508	0.146168	0.146168	0.14774	0.14958	0.147953	0.14556	0.146448	0.148405	0.145846	0.140796	0.139818	0.1407	0.138221	0.134724	0.135015	0.134843	0.131979	0.130663	0.129192	0.127063	0.126546	0.126023	0.124759	0.123493	0.121869	0.121289	0.122272	0.122848
Juglans nigra	MFagJugJugNig01	0.128871	0.128293	0.128573	0.131414	0.130645	0.130129	0.133589	0.136517	0.136909	0.136362	0.136969	0.137564	0.138012	0.140046	0.142378	0.143924	0.145403	0.14635	0.146649	0.146028	0.143797	0.140694	0.140171	0.141204	0.139231	0.135762	0.133524	0.130182	0.126337	0.124545	0.122634	0.119409	0.113695	0.109434	0.109752	0.107922	0.104682	0.104793	0.104334	0.101368	0.100043	0.100442	0.0993598	0.0983837	0.0989342	0.0974097	0.09442	0.0932449
	MFagJugJugNig02	0.130669	0.131232	0.131914	0.133335	0.131785	0.131873	0.136695	0.14064	0.138998	0.137475	0.140375	0.141938	0.14189	0.143144	0.144202	0.145154	0.146874	0.148833	0.149752	0.148381	0.145682	0.141902	0.1407	0.141818	0.14082	0.13895	0.137159	0.134908	0.131855	0.128369	0.125159	0.121134	0.115046	0.111719	0.112158	0.11001	0.106682	0.106671	0.107316	0.105701	0.103965	0.102257	0.0989833	0.0969643	0.0976218	0.0967689	0.0942958	0.094474
	MFagJugJugNig03	0.0866101	0.0855722	0.0862974	0.0879587	0.0884057	0.0900591	0.0940747	0.0963892	0.0964488	0.0962374	0.0959719	0.0963892	0.0978284	0.0995782	0.101598	0.104787	0.106216	0.10497	0.105141	0.104561	0.100908	0.0984382	0.0985308	0.0986016	0.0975239	0.0946089	0.0915525	0.0891996	0.0869495	0.0853026	0.0828833	0.0789329	0.0744456	0.0714966	0.0700602	0.0680644	0.0659816	0.0652845	0.0645532	0.0621462	0.0606555	0.0606505	0.0586277	0.0561445	0.0566687	0.0560161	0.0545216	0.0551227
Juglans mandshurica	MFagJugJugMan01	0.0983597	0.097909	0.0994505	0.101994	0.102656	0.102779	0.104496	0.10684	0.108236	0.10824	0.108019	0.108949	0.110299	0.112753	0.115929	0.117011	0.11848	0.120523	0.118601	0.115149	0.113368	0.111847	0.111074	0.111317	0.111076	0.109437	0.107847	0.106148	0.102953	0.100127	0.0982965	0.0954175	0.0910006	0.0886293	0.0891612	0.0883396	0.0864171	0.0857701	0.0855754	0.083645	0.0798109	0.0766586	0.0753817	0.0756638	0.0751059	0.0729768	0.0719269	0.0713133
	MFagJugJugMan02	0.111143	0.1116	0.113178	0.115196	0.115491	0.11593	0.117825	0.119319	0.11979	0.119991	0.120117	0.120696	0.121766	0.123999	0.126807	0.128563	0.130246	0.131677	0.131731	0.129797	0.126541	0.124735	0.124686	0.124591	0.123413	0.121489	0.120129	0.118619	0.115433	0.111525	0.109043	0.107145	0.103006	0.0996263	0.0999815	0.0999181	0.0979253	0.0963252	0.0964401	0.0957498	0.0923769	0.0893297	0.0880864	0.0876791	0.0868094	0.0859002	0.0852561	0.0841086
	MFagJugJugMan03	0.105045	0.104938	0.105516	0.106825	0.106485	0.107042	0.110413	0.113343	0.113112	0.112499	0.113513	0.114844	0.11595	0.117396	0.119627	0.121393	0.123205	0.124567	0.122891	0.120416	0.118901	0.11685	0.116308	0.117717	0.117184	0.114644	0.113435	0.112415	0.108989	0.104582	0.101888	0.0991677	0.0951655	0.0941577	0.0951125	0.0944383	0.0928607	0.0917552	0.0912695	0.0892337	0.0858992	0.0830231	0.0812025	0.0807838	0.0801931	0.079305	0.0788308	0.0779049
Juglans regia	MFagJugJugReg01	0.0999444	0.0997476	0.101511	0.104495	0.106377	0.107065	0.10756	0.108965	0.111624	0.113002	0.111731	0.111899	0.11387	0.116378	0.119569	0.120182	0.121415	0.124129	0.121852	0.117743	0.115414	0.114096	0.114034	0.113791	0.113741	0.112985	0.111877	0.111467	0.108758	0.105108	0.103215	0.100634	0.0966821	0.0947764	0.0955712	0.0950141	0.0926854	0.0915632	0.0923146	0.0914185	0.0866472	0.0820221	0.0811522	0.0833198	0.0829516	0.0800855	0.0792351	0.0782407
	MFagJugJugReg02	0.093498	0.0948196	0.0959773	0.0965193	0.0974587	0.0991852	0.101083	0.102516	0.104036	0.105069	0.104075	0.103601	0.105075	0.10736	0.109423	0.11108	0.113695	0.115698	0.114758	0.111136	0.107065	0.106161	0.106849	0.106039	0.105186	0.104351	0.104091	0.104406	0.101417	0.0961669	0.0934926	0.092132	0.0883365	0.0853819	0.0858738	0.085715	0.0839463	0.0824682	0.0831093	0.0827887	0.0781315	0.0743115	0.0739355	0.0738686	0.0720858	0.0716041	0.0721935	0.0699582
	MFagJugJugReg03	0.0906526	0.0911291	0.0919227	0.0924543	0.0927714	0.0949709	0.0985798	0.101368	0.101187	0.100721	0.101258	0.102104	0.103198	0.1045	0.10691	0.108686	0.11071	0.112298	0.109523	0.10636	0.105241	0.103253	0.101763	0.102307	0.101977	0.0997257	0.0997531	0.100875	0.0979209	0.0927069	0.0899148	0.087576	0.0841888	0.083625	0.0842257	0.0833408	0.0826573	0.082379	0.0817127	0.0791204	0.0745074	0.0707804	0.0698153	0.0701623	0.0691579	0.0684201	0.0686896	0.0673893
Pterocarya fraxinifolia	MFagJugPteFra01	0.10082	0.101313	0.102538	0.10549	0.107527	0.10897	0.109596	0.109082	0.108585	0.109758	0.112461	0.115862	0.117464	0.116146	0.118022	0.124308	0.127482	0.126447	0.124088	0.121088	0.119552	0.119095	0.119444	0.119592	0.117424	0.114113	0.11209	0.112568	0.111658	0.108641	0.106488	0.104472	0.101686	0.0985308	0.096986	0.0948358	0.0919173	0.0918314	0.0917885	0.0902515	0.0881981	0.0857944	0.0852339	0.0865889	0.0854294	0.082379	0.0811888	0.0815083
	MFagJugPteFra02	0.107577	0.107533	0.108156	0.111798	0.113966	0.11456	0.115165	0.114876	0.114712	0.115596	0.116356	0.118821	0.122272	0.122088	0.122139	0.126662	0.130862	0.130387	0.126249	0.12309	0.122565	0.122755	0.123021	0.122744	0.120933	0.117327	0.116123	0.118678	0.118433	0.114701	0.112079	0.109892	0.106344	0.103479	0.102356	0.100908	0.0998186	0.100136	0.0991251	0.0959827	0.0921857	0.089493	0.0892796	0.0904386	0.0899041	0.0880757	0.0871883	0.0873104
	MFagJugPteFra03	0.107783	0.106477	0.10916	0.112523	0.112844	0.114724	0.116941	0.116549	0.115658	0.11606	0.117846	0.121702	0.125026	0.125055	0.1264	0.130457	0.131749	0.130627	0.129292	0.127681	0.12704	0.126522	0.12629	0.125489	0.122594	0.12044	0.120251	0.12064	0.119398	0.116123	0.113803	0.111905	0.108178	0.104058	0.102356	0.101758	0.100721	0.100371	0.0998733	0.097426	0.0932933	0.0904547	0.0899789	0.0903477	0.0893703	0.0872945	0.0864245	0.0871724
Pterocarya stenoptera	MFagJugPteSte01	0.0518023	0.0521792	0.0539311	0.0554927	0.0571886	0.0581905	0.0573868	0.0582154	0.0600666	0.0612702	0.062046	0.0628182	0.063617	0.0634963	0.0635969	0.0658148	0.0689237	0.0683286	0.0648758	0.0635667	0.0633355	0.0625222	0.0615753	0.0608303	0.0606655	0.0608503	0.0616254	0.0610302	0.0580317	0.0549157	0.0523997	0.0501467	0.0481527	0.0460809	0.0442065	0.0432123	0.0431739	0.0430156	0.0417611	0.0390015	0.0352879	0.0326814	0.0330983	0.0347324	0.0332436	0.031503	0.0320544	0.031097
	MFagJugPteSte02	0.0626727	0.0634511	0.0660473	0.0675668	0.0673538	0.0684048	0.0710667	0.0730354	0.0724346	0.0724808	0.0742136	0.0760931	0.0770307	0.0762691	0.0762795	0.0782355	0.0818019	0.0831146	0.0792924	0.0760155	0.0754571	0.0745332	0.072332	0.0714045	0.0719987	0.0712765	0.0717783	0.0733592	0.0713533	0.0659361	0.0615653	0.0598323	0.057982	0.0549502	0.0528801	0.0528948	0.053096	0.0520715	0.0510494	0.0491145	0.0445769	0.0407248	0.0410063	0.0418472	0.0396482	0.038897	0.040701	0.0404721
	MFagJugPteSte03	0.081058	0.0817337	0.083204	0.0854929	0.0859108	0.0860591	0.0877886	0.0898614	0.0906312	0.0905831	0.0897652	0.0903156	0.0920568	0.0926962	0.0944524	0.0968232	0.0988633	0.0998952	0.0980515	0.0958202	0.094906	0.0945225	0.0939345	0.0923522	0.0904119	0.0884376	0.0881768	0.0891409	0.0873263	0.0841255	0.0819382	0.0797671	0.0763002	0.0729172	0.0719884	0.0716502	0.0710309	0.0709951	0.071722	0.0703053	0.0648708	0.0598024	0.058588	0.0598871	0.0598472	0.0596628	0.0604558	0.0592744
Carya illinoinensis	MFagJugCarIll01	0.0808487	0.0810684	0.0807859	0.0803885	0.0814979	0.0845474	0.0858632	0.0829358	0.0830515	0.0873635	0.0884908	0.088411	0.0891676	0.0897759	0.0924059	0.0944092	0.0951006	0.0972141	0.0970729	0.0945009	0.0940099	0.0946413	0.0965139	0.0979645	0.0949655	0.0899789	0.0863557	0.0841202	0.0816551	0.0779132	0.0729121	0.0711742	0.0723525	0.0707139	0.0696114	0.0688728	0.0658805	0.0639339	0.0630893	0.0616805	0.0597127	0.0591101	0.0586725	0.0563176	0.0542804	0.0529243	0.0510934	0.0498007
	MFagJugCarIll02	0.0708366	0.0720397	0.0750181	0.0745074	0.0726604	0.0735804	0.0754985	0.0759172	0.0757052	0.077259	0.0791204	0.0792299	0.0783239	0.0794958	0.083704	0.0866949	0.0890023	0.0916437	0.0898614	0.0860485	0.0855828	0.0864775	0.0877407	0.0882353	0.0860061	0.0818123	0.0772745	0.0742239	0.0719782	0.0676074	0.062021	0.0618407	0.0630843	0.0613102	0.0616955	0.0608403	0.0570153	0.055542	0.055774	0.0540344	0.0514403	0.0491485	0.0463514	0.0439901	0.0432363	0.0431307	0.0421964	0.0414935
	MFagJugCarIll03	0.0446442	0.0445191	0.0439325	0.0444133	0.0447935	0.0440142	0.0440382	0.04528	0.0476678	0.0492653	0.0490853	0.0491631	0.0490805	0.0493334	0.0516995	0.052581	0.052836	0.0564758	0.059135	0.0576298	0.0549009	0.0538475	0.0539754	0.0538475	0.0526643	0.0493869	0.0479926	0.0484731	0.0453861	0.038465	0.0330749	0.0332296	0.0332718	0.0316291	0.0314517	0.0287938	0.0253225	0.024913	0.0239849	0.022688	0.0216551	0.0196012	0.0177288	0.0165767	0.0156167	0.0143984	0.013739	0.0128971
Carex grayi	LPoaCypCarGra01	0.104793	0.102829	0.103512	0.1059	0.109221	0.1109	0.110721	0.111012	0.11227	0.113318	0.11209	0.110508	0.110536	0.1109	0.111057	0.111674	0.112827	0.114277	0.113346	0.107432	0.103314	0.10533	0.107866	0.107583	0.106732	0.106249	0.105097	0.103523	0.102049	0.101725	0.102642	0.101357	0.0979481	0.0963133	0.0963729	0.0965356	0.0962807	0.0940153	0.0915579	0.0912309	0.090444	0.0891196	0.089429	0.0923307	0.0959339	0.0966712	0.0945603	0.0935518
	LPoaCypCarGra02	0.0993598	0.0967635	0.0960044	0.0984491	0.102692	0.10481	0.105496	0.105302	0.105717	0.107171	0.105917	0.103375	0.101862	0.102477	0.104318	0.103766	0.103876	0.106977	0.106921	0.102131	0.0984817	0.0995782	0.101176	0.0998842	0.0998132	0.100552	0.0989069	0.0966441	0.0955983	0.0950628	0.0956145	0.0947602	0.090674	0.0890236	0.0895837	0.0890876	0.0880917	0.0858314	0.0844999	0.0855616	0.0858738	0.0849697	0.0855299	0.0885175	0.0904493	0.0897759	0.0891942	0.0885334
	LPoaCypCarGra03	0.0927822	0.0903531	0.0896264	0.0912095	0.0942958	0.0965139	0.0968177	0.0974315	0.0980842	0.0975239	0.0974967	0.0973934	0.09549	0.095869	0.098008	0.0976924	0.0976109	0.0992397	0.0977849	0.0934333	0.0912523	0.0916866	0.0919924	0.0915043	0.0927069	0.0938212	0.091971	0.0889703	0.0868381	0.0856886	0.0859796	0.0857574	0.082878	0.0812726	0.0813721	0.0814402	0.0820326	0.0804042	0.0778405	0.0776794	0.0771033	0.0757621	0.0764296	0.0791517	0.0820169	0.0825313	0.0811836	0.0805506
Carex flacca	LPoaCypCarFla01	0.0513621	0.0502442	0.0488811	0.0481527	0.0499615	0.0537787	0.055034	0.0538574	0.0540786	0.0553101	0.05496	0.0536657	0.0529782	0.0522184	0.05315	0.0558975	0.0580614	0.0594437	0.058116	0.0550241	0.0529095	0.0516946	0.0499566	0.0478762	0.0465448	0.0442642	0.0426466	0.0427136	0.0427136	0.041589	0.0391631	0.03711	0.0347983	0.0312183	0.0294253	0.0306587	0.0317833	0.0305748	0.0287288	0.028177	0.0284319	0.0295322	0.0303977	0.0308078	0.0328781	0.0362027	0.0378059	0.0358347
	LPoaCypCarFla02	0.076295	0.0758448	0.0756432	0.0758396	0.0774925	0.0780172	0.0772745	0.0779236	0.0789225	0.0787715	0.0782563	0.0782355	0.0786934	0.0790162	0.0790006	0.0800385	0.0830147	0.085641	0.0849803	0.0810109	0.0769581	0.0757931	0.0774458	0.0771137	0.0723679	0.0685828	0.0688016	0.0702236	0.0705095	0.0682574	0.0643618	0.0627379	0.0618907	0.0587968	0.0560556	0.0554532	0.0563176	0.0572035	0.056461	0.0546792	0.0543591	0.0547728	0.0555519	0.0577389	0.0589708	0.0606455	0.0630542	0.0618807
	LPoaCypCarFla03	0.107166	0.107088	0.106938	0.106727	0.108557	0.110401	0.109009	0.106272	0.105125	0.106965	0.109389	0.109439	0.108457	0.108407	0.109456	0.10964	0.110385	0.113075	0.113893	0.111113	0.107266	0.105917	0.105717	0.103727	0.101143	0.0993271	0.0984817	0.0975021	0.0965519	0.0953656	0.0936434	0.0918046	0.08823	0.0851176	0.084057	0.0837988	0.084558	0.0852233	0.0835145	0.0810475	0.0816289	0.082878	0.0836619	0.0859691	0.0880651	0.089525	0.0898667	0.0885601
Carex morrowii	LPoaCypCarMor01	0.104821	0.10661	0.106516	0.104368	0.104953	0.106977	0.1081	0.108914	0.109506	0.10997	0.110054	0.10815	0.106066	0.106771	0.107015	0.105379	0.104103	0.103369	0.103948	0.105224	0.104931	0.102697	0.100201	0.0983946	0.0977142	0.0986398	0.0984164	0.0967092	0.0961669	0.0962807	0.0951817	0.0928844	0.0920139	0.0903156	0.0875016	0.0885441	0.0905884	0.0893863	0.0870715	0.0861491	0.0859743	0.0878683	0.0896585	0.0890503	0.0905831	0.0923039	0.0912095	0.0908988
	LPoaCypCarMor02	0.0982802	0.0988524	0.0990433	0.0987379	0.0989724	0.0995619	0.0998788	0.101028	0.100869	0.100081	0.101346	0.100639	0.0993544	0.100639	0.0998241	0.0978121	0.0979753	0.0971326	0.0955928	0.0961019	0.0967418	0.0953061	0.0927499	0.0914935	0.0924865	0.0937512	0.0928736	0.0907115	0.0893756	0.0888797	0.0877833	0.0865889	0.0862179	0.0837356	0.080143	0.0806185	0.0828307	0.0817547	0.0798193	0.0795271	0.0794019	0.0805192	0.0822267	0.083304	0.084616	0.0855987	0.0853237	0.0850754
	LPoaCypCarMor03	0.104682	0.104555	0.105667	0.107583	0.10746	0.105573	0.104207	0.105103	0.107054	0.108507	0.10824	0.106194	0.104942	0.104417	0.103132	0.10256	0.103055	0.10418	0.105839	0.105568	0.103656	0.101939	0.0993489	0.0962265	0.0960965	0.0994363	0.100294	0.0973228	0.0964163	0.0971272	0.0955171	0.0936703	0.0935195	0.090947	0.0859532	0.0845949	0.0862868	0.0869707	0.086907	0.0867532	0.0859055	0.0864828	0.0877886	0.088592	0.0907222	0.0909791	0.0885494	0.0882992
Carex muskingumensis	LPoaCypCarMus01	0.109059	0.112726	0.11285	0.109288	0.108686	0.110609	0.11076	0.112107	0.114995	0.116185	0.116634	0.116293	0.114526	0.11227	0.109585	0.110301	0.113475	0.112726	0.111624	0.112383	0.111545	0.109445	0.106028	0.103099	0.103545	0.104467	0.104042	0.104605	0.10445	0.102384	0.100393	0.0990924	0.0981822	0.0959231	0.0928897	0.0940639	0.0966278	0.0951655	0.0932826	0.0932987	0.0926209	0.0908239	0.0911559	0.0923576	0.0925833	0.0929543	0.0919978	0.0915472
	LPoaCypCarMus02	0.109423	0.111871	0.111871	0.110233	0.109982	0.111719	0.111691	0.11303	0.116236	0.116628	0.115596	0.115494	0.114492	0.11154	0.10849	0.109819	0.113334	0.11245	0.110625	0.110278	0.108568	0.105667	0.102225	0.0999881	0.100557	0.101703	0.101472	0.101966	0.102714	0.101538	0.0992452	0.0968015	0.0961723	0.094744	0.0901018	0.0896051	0.0921266	0.0902835	0.0876185	0.0879534	0.0879215	0.085842	0.0849961	0.0855246	0.0866101	0.088246	0.0872202	0.0863822
	LPoaCypCarMus03	0.0996165	0.103264	0.102054	0.09954	0.100634	0.103	0.104053	0.105701	0.10701	0.106693	0.105856	0.103297	0.101802	0.102785	0.101012	0.0993052	0.101034	0.101324	0.100513	0.100333	0.0980515	0.0950303	0.0928628	0.0911398	0.0909363	0.0912684	0.0915954	0.0920032	0.0909899	0.0894663	0.0876026	0.0855669	0.0844841	0.0813145	0.0765487	0.0776171	0.0809795	0.07848	0.0755811	0.0755398	0.0751679	0.0743322	0.0739149	0.07426	0.0757259	0.077093	0.0756173	0.0744559
Carex ornithopoda	LPoaCypCarOrn01	0.0847479	0.0828097	0.0830831	0.0843522	0.0851705	0.0862709	0.0864192	0.0857627	0.0867691	0.0889223	0.0888744	0.0878896	0.0872148	0.0866949	0.0874166	0.0872042	0.0872839	0.0877035	0.0864563	0.0850384	0.0830305	0.0803624	0.0779288	0.0773679	0.0782199	0.0778093	0.0765902	0.0753951	0.0746931	0.0749201	0.0747085	0.0742239	0.0736061	0.0720192	0.0699684	0.0691477	0.0692547	0.0686388	0.0683184	0.0689746	0.0700347	0.0702185	0.0700041	0.0701572	0.0699225	0.0695604	0.0672574	0.0658906
	LPoaCypCarOrn02	0.0777314	0.0759638	0.0763985	0.0774302	0.0782667	0.0794854	0.0808225	0.0816079	0.0819644	0.0827834	0.082358	0.081126	0.0806604	0.0805349	0.0807702	0.0806238	0.0807127	0.0803467	0.0795532	0.0804199	0.0795062	0.0759379	0.0732667	0.0718449	0.0718142	0.07245	0.0714659	0.0691986	0.0690153	0.0702134	0.0687151	0.0670547	0.0678765	0.0677749	0.0659411	0.0654157	0.065128	0.0634913	0.063235	0.0648556	0.0649363	0.0635466	0.0641654	0.0654208	0.0654107	0.0652441	0.0639489	0.0623718
	LPoaCypCarOrn03	0.0945009	0.0936488	0.0929435	0.0929166	0.0940046	0.095079	0.0954197	0.0963295	0.0987379	0.101132	0.0996383	0.0966929	0.0970295	0.0975619	0.0961994	0.0954089	0.0971598	0.0977305	0.0965681	0.0961236	0.0930296	0.0889277	0.0856939	0.0845949	0.0864722	0.0869813	0.0856621	0.0844208	0.0842784	0.0851969	0.0835671	0.080096	0.0796053	0.0794906	0.0774043	0.0777002	0.0788131	0.0777729	0.0777366	0.0782459	0.0766472	0.0752505	0.0758603	0.0762018	0.0758552	0.0760362	0.0756742	0.0758655
Carex divisa	LPoaCypCarDiv01	0.0964163	0.0954035	0.0945063	0.0933256	0.0934656	0.095739	0.0969915	0.0972685	0.0990815	0.100311	0.0993271	0.0973228	0.0963675	0.0971164	0.097513	0.0967363	0.0970403	0.0979155	0.0967852	0.0956578	0.09442	0.0916544	0.0895677	0.0892582	0.0905082	0.0910916	0.0888744	0.0864298	0.0865729	0.0869017	0.0847163	0.0828465	0.0836513	0.0835145	0.0820011	0.0822425	0.0824157	0.0827571	0.0830936	0.0820536	0.08187	0.0824892	0.0826573	0.0816027	0.0810946	0.082547	0.0822845	0.081325
	LPoaCypCarDiv02	0.0931265	0.0936596	0.0952412	0.0961507	0.095804	0.0956361	0.0939237	0.092965	0.0960477	0.0988197	0.0987161	0.0974423	0.0955766	0.0949601	0.0962591	0.0952412	0.093401	0.0942527	0.0952574	0.0952953	0.0934333	0.0903798	0.0880491	0.0866843	0.0868699	0.0878417	0.0869495	0.0851863	0.0859796	0.0863027	0.0841097	0.0824052	0.082337	0.0815869	0.0796731	0.0794436	0.0796836	0.0796784	0.0798767	0.0792977	0.0790423	0.0791204	0.0790788	0.0797671	0.080284	0.0804042	0.0802318	0.0799759
	LPoaCypCarDiv03	0.100667	0.0999881	0.099147	0.099338	0.100639	0.100557	0.099917	0.102065	0.105136	0.106566	0.105407	0.103639	0.104097	0.104362	0.102989	0.101494	0.102082	0.103017	0.102648	0.102153	0.0996438	0.0961723	0.0938482	0.0928091	0.0929435	0.0928897	0.0928844	0.0930188	0.0927177	0.0913059	0.0882247	0.0865464	0.0876929	0.0870397	0.0832987	0.0823895	0.0844735	0.0855934	0.0853713	0.0855616	0.0868805	0.0865517	0.0856198	0.0858156	0.0865995	0.0868699	0.0844788	0.0837619
Carex ferruginea	LPoaCypCarFer01	0.104345	0.105058	0.104898	0.105723	0.10681	0.108619	0.108318	0.107138	0.109367	0.11227	0.111585	0.108619	0.107471	0.107833	0.107282	0.107082	0.10815	0.108267	0.107761	0.107254	0.105689	0.10359	0.100552	0.097872	0.0969589	0.0972033	0.0975185	0.0966929	0.0968774	0.0976326	0.0958527	0.0934064	0.0924274	0.0897599	0.0853237	0.0863027	0.0905991	0.0906901	0.0893596	0.0887465	0.0873317	0.0869654	0.0882992	0.089824	0.0916973	0.0929758	0.0911345	0.0886399
	LPoaCypCarFer02	0.0983728	0.0982149	0.0964163	0.0952682	0.0971109	0.100256	0.101374	0.100114	0.099136	0.101412	0.102906	0.0993762	0.0977523	0.100179	0.101056	0.101132	0.101472	0.10094	0.10013	0.0989396	0.0977795	0.0967852	0.093735	0.090214	0.0888904	0.0891356	0.0901018	0.0905082	0.0899415	0.0881768	0.0859108	0.0851335	0.0849433	0.0825943	0.0788756	0.0799811	0.0836198	0.082589	0.0800124	0.0792403	0.0801691	0.0809742	0.0800385	0.0791726	0.081058	0.0833461	0.082358	0.0815974
	LPoaCypCarFer03	0.110345	0.109361	0.107811	0.107827	0.10935	0.112265	0.114136	0.113323	0.113261	0.114571	0.113808	0.111955	0.111573	0.111882	0.112343	0.112968	0.113002	0.111382	0.110273	0.110676	0.10968	0.107238	0.104036	0.101807	0.100508	0.0994581	0.0999498	0.0994963	0.0987979	0.0990106	0.0964651	0.0940423	0.0950628	0.0936326	0.0901499	0.0913113	0.0937404	0.0923952	0.0897065	0.0896264	0.0917617	0.0924812	0.0910863	0.0898774	0.0911988	0.0936973	0.0938859	0.092132
Carex sylvatica	LPoaCypCarSyl01	0.10386	0.103083	0.104147	0.105617	0.107839	0.109629	0.110054	0.110429	0.109948	0.109696	0.109719	0.108251	0.107204	0.109221	0.111018	0.109887	0.109177	0.111057	0.111573	0.107583	0.104522	0.105318	0.10564	0.104799	0.104489	0.104489	0.103976	0.102027	0.0998296	0.0982203	0.0982475	0.0977632	0.0936488	0.0913702	0.0933256	0.0948196	0.0942473	0.0930027	0.091692	0.0903584	0.0892956	0.0889756	0.0904921	0.093762	0.0950033	0.0935841	0.0924489	0.0924973
	LPoaCypCarSyl02	0.102648	0.101796	0.102846	0.105136	0.108011	0.110441	0.111562	0.11231	0.112957	0.112214	0.110161	0.109534	0.11006	0.110648	0.11071	0.109545	0.1102	0.113436	0.11213	0.105734	0.102686	0.104163	0.105224	0.104793	0.104738	0.104881	0.104566	0.103369	0.101346	0.0988524	0.0979753	0.0985689	0.0958798	0.0924328	0.0917992	0.0916383	0.0916544	0.0923146	0.0927284	0.0915847	0.0894716	0.0883311	0.0890876	0.0922179	0.0944308	0.0939183	0.0932072	0.0919924
	LPoaCypCarSyl03	0.111708	0.107939	0.107349	0.109914	0.114068	0.117248	0.116963	0.116833	0.118832	0.119226	0.116236	0.114554	0.115641	0.116157	0.11635	0.115902	0.115012	0.116963	0.119089	0.11495	0.109328	0.10959	0.111871	0.112141	0.113498	0.114633	0.112557	0.110312	0.109032	0.106693	0.106061	0.105911	0.102345	0.100661	0.101352	0.101204	0.10178	0.101368	0.0991797	0.0988851	0.100251	0.0990706	0.0970566	0.0985907	0.101308	0.100875	0.0982475	0.0974804
Carex pendula	LPoaCypCarPen01	0.104671	0.10206	0.103006	0.107466	0.109249	0.106899	0.104859	0.105097	0.106233	0.107878	0.108959	0.10829	0.10676	0.105114	0.103711	0.103645	0.106477	0.109741	0.10863	0.106011	0.104898	0.102466	0.100793	0.101571	0.102736	0.103689	0.103865	0.103711	0.10256	0.0998132	0.0981876	0.0971164	0.0948898	0.0932126	0.091113	0.0904279	0.0929489	0.0925456	0.0902622	0.0890982	0.0862285	0.0851599	0.0879268	0.090658	0.0916008	0.0913113	0.0906633	0.0903744
	LPoaCypCarPen02	0.102532	0.10036	0.100809	0.102884	0.102708	0.101171	0.0997312	0.100251	0.10234	0.103253	0.103838	0.103678	0.101829	0.100705	0.100267	0.100946	0.102543	0.103749	0.103794	0.101933	0.101154	0.0993216	0.0972087	0.0984872	0.0999936	0.10007	0.100152	0.100864	0.100322	0.0981931	0.0959502	0.0944632	0.0929435	0.0913863	0.0906259	0.0910863	0.0924435	0.0914238	0.0895037	0.0897492	0.087762	0.0851705	0.0872839	0.0901178	0.0903744	0.0894983	0.0887198	0.0886506
	LPoaCypCarPen03	0.125762	0.122905	0.121777	0.125182	0.129204	0.128415	0.126174	0.126743	0.127628	0.128001	0.128836	0.128357	0.12718	0.127069	0.125797	0.125304	0.127349	0.128947	0.128129	0.125779	0.124881	0.124129	0.122969	0.122116	0.12176	0.122825	0.123517	0.123257	0.122105	0.120623	0.119964	0.118467	0.115652	0.113024	0.111955	0.113036	0.114091	0.111888	0.110043	0.11006	0.107939	0.107622	0.110194	0.11159	0.11191	0.111512	0.111304	0.112
Cladium mariscus	LPoaCypClaMar01	0.115346	0.113115	0.110385	0.109193	0.107939	0.107855	0.107861	0.108117	0.109976	0.109551	0.107366	0.106871	0.108602	0.110513	0.110928	0.111674	0.112518	0.113679	0.115029	0.113758	0.109909	0.106127	0.10327	0.100683	0.0984654	0.0973445	0.0968449	0.0947494	0.0922072	0.0905938	0.0900644	0.0920891	0.0938805	0.0914667	0.0879959	0.0866578	0.0852127	0.0846371	0.0838831	0.0816184	0.0816603	0.0822372	0.0820274	0.0829989	0.0846846	0.0871405	0.0905724	0.0922072
	LPoaCypClaMar02	0.261426	0.263157	0.258565	0.254535	0.256279	0.260198	0.260752	0.258329	0.256153	0.255551	0.257243	0.260151	0.263492	0.264233	0.263715	0.266321	0.26829	0.268033	0.266642	0.259937	0.254402	0.254589	0.253576	0.251285	0.249893	0.247859	0.245766	0.247429	0.246578	0.241065	0.242278	0.248998	0.251207	0.249646	0.247752	0.246624	0.245124	0.242893	0.242111	0.239547	0.236303	0.234876	0.236729	0.240242	0.240158	0.23966	0.2404	0.241641
	LPoaCypClaMar03	0.221957	0.225374	0.222319	0.217477	0.217477	0.218438	0.21674	0.216397	0.217105	0.216611	0.217943	0.219769	0.218783	0.217205	0.218202	0.221675	0.224106	0.224368	0.223023	0.218877	0.214862	0.211959	0.208702	0.207027	0.206161	0.204078	0.203169	0.206245	0.206265	0.199393	0.197048	0.202809	0.206461	0.204287	0.201142	0.200818	0.200984	0.199668	0.198816	0.196673	0.193915	0.192451	0.193061	0.196393	0.197192	0.195738	0.198192	0.202518
Holoschoenus romanus	LPoaCypHolRom01	0.0856145	0.085514	0.0878471	0.0888637	0.0887518	0.0880385	0.0875122	0.088853	0.0882194	0.0854453	0.0859055	0.0878843	0.0871352	0.0861914	0.087863	0.0914614	0.0944955	0.0947602	0.091515	0.0869813	0.0859161	0.085255	0.08302	0.0809742	0.0778717	0.0762691	0.076326	0.0750285	0.072409	0.0708417	0.0699582	0.0686896	0.0672321	0.0655773	0.0656379	0.067156	0.0669888	0.0655369	0.0642812	0.0627129	0.063009	0.0655521	0.0678663	0.0684252	0.0677648	0.0674603	0.0675313	0.0684099
	LPoaCypHolRom02	0.0677191	0.0671915	0.0686337	0.0710565	0.0718142	0.071512	0.0703921	0.0706731	0.0712765	0.0689695	0.0681152	0.0698409	0.0708213	0.0709133	0.0716502	0.0749717	0.0776535	0.0767456	0.0738428	0.0709951	0.070484	0.0693973	0.0666038	0.0640093	0.0608953	0.0592196	0.0592694	0.058757	0.0564412	0.0544871	0.0534446	0.0522478	0.051196	0.0506198	0.051817	0.0521547	0.0497325	0.0471204	0.0460809	0.0452463	0.045743	0.048109	0.0495037	0.0503856	0.0510299	0.0517044	0.0529144	0.0533513
	LPoaCypHolRom03	0.0517289	0.0519002	0.0548762	0.0568667	0.0577736	0.0585084	0.0576347	0.0568073	0.0560902	0.054182	0.0543	0.0558728	0.0555223	0.0549157	0.0556407	0.0581955	0.0618407	0.062437	0.0591947	0.0552854	0.0536804	0.0525761	0.0508492	0.0491242	0.0459119	0.0431499	0.0421917	0.0422204	0.040148	0.0384792	0.0392487	0.0376733	0.0356036	0.0353539	0.0352314	0.034883	0.032925	0.0298485	0.0284876	0.0281121	0.0285386	0.0296299	0.0321012	0.0358771	0.0365002	0.0349724	0.0348171	0.0359385
Zea mays	LPoaPoaZeaMay01	0.198459	0.193956	0.19321	0.195629	0.197069	0.196782	0.195717	0.192654	0.1904	0.19158	0.193149	0.192546	0.191249	0.190588	0.191094	0.192844	0.195322	0.197808	0.197411	0.192512	0.187541	0.184794	0.182719	0.181583	0.180061	0.177283	0.174879	0.172237	0.170265	0.170967	0.169617	0.163062	0.155908	0.150556	0.148167	0.149072	0.149017	0.145645	0.141932	0.140171	0.140501	0.142137	0.14198	0.139716	0.138215	0.137916	0.137243	0.134742
	LPoaPoaZeaMay02	0.171108	0.168995	0.167727	0.166815	0.168309	0.169046	0.166808	0.163151	0.160195	0.161856	0.165662	0.166044	0.164753	0.163701	0.163258	0.164443	0.167191	0.168911	0.166783	0.163113	0.160761	0.158065	0.1563	0.155336	0.151909	0.148546	0.145512	0.142836	0.142637	0.141866	0.139446	0.135738	0.130745	0.126848	0.124192	0.122393	0.120881	0.117612	0.114746	0.114006	0.113194	0.112681	0.112191	0.11145	0.111804	0.111321	0.109389	0.107327
	LPoaPoaZeaMay03	0.154356	0.153471	0.154697	0.155336	0.153533	0.15146	0.15098	0.14974	0.14749	0.147966	0.148846	0.147075	0.147142	0.149562	0.151042	0.152754	0.153898	0.152903	0.151478	0.148858	0.146119	0.144517	0.142059	0.139788	0.138149	0.136065	0.133541	0.13061	0.129046	0.128415	0.126006	0.121134	0.11627	0.113758	0.112585	0.112366	0.111293	0.107004	0.103887	0.103882	0.103876	0.104379	0.104125	0.102016	0.100595	0.0997421	0.0992943	0.0977196
Secale cereale	LPoaPoaSecCer01	0.114407	0.112501	0.112096	0.114334	0.114469	0.113848	0.11572	0.116361	0.114984	0.113921	0.113521	0.113865	0.114791	0.115822	0.118336	0.121898	0.123338	0.124025	0.124129	0.122778	0.122404	0.121467	0.121444	0.123909	0.123903	0.12149	0.120887	0.12222	0.121961	0.119032	0.11689	0.115409	0.112546	0.110805	0.111377	0.110967	0.108596	0.106788	0.104992	0.1024	0.100453	0.0986452	0.0971978	0.0962049	0.0951925	0.0958094	0.097187	0.0982421
	LPoaPoaSecCer02	0.124707	0.123182	0.123638	0.125913	0.125507	0.124458	0.125344	0.124545	0.122237	0.122323	0.123407	0.123551	0.124204	0.125379	0.127727	0.131168	0.132644	0.133618	0.133476	0.131215	0.131526	0.132538	0.132857	0.134162	0.132833	0.130475	0.13078	0.13135	0.130059	0.127721	0.127052	0.127366	0.125223	0.123176	0.12347	0.122042	0.11857	0.116679	0.11538	0.113182	0.110676	0.108217	0.107555	0.107332	0.105025	0.103893	0.105961	0.108145
	LPoaPoaSecCer03	0.14344	0.140922	0.141758	0.144142	0.14341	0.142119	0.142957	0.141794	0.138591	0.137225	0.137767	0.139159	0.140634	0.141661	0.14341	0.14587	0.148259	0.149912	0.148497	0.145178	0.144499	0.14439	0.144893	0.147612	0.147685	0.145992	0.14632	0.148564	0.149103	0.146241	0.144372	0.143253	0.140417	0.139734	0.142137	0.141902	0.137755	0.133985	0.13142	0.12782	0.123569	0.120422	0.118581	0.117806	0.117464	0.117123	0.118535	0.121088
Brachypodium pinnatum	LPoaPoaBraPin01	0.126662	0.125855	0.12845	0.131056	0.12883	0.12697	0.127861	0.125582	0.121312	0.120766	0.123153	0.124626	0.124568	0.125194	0.128509	0.130991	0.130328	0.129988	0.13017	0.128404	0.126697	0.125611	0.126226	0.128964	0.129093	0.127558	0.127238	0.127599	0.127092	0.125454	0.125843	0.126662	0.12328	0.119873	0.121662	0.123407	0.120623	0.116748	0.114503	0.111517	0.108713	0.108334	0.106677	0.10434	0.1037	0.103794	0.103661	0.101873
	LPoaPoaBraPin02	0.134446	0.133459	0.134476	0.134316	0.132827	0.131573	0.131197	0.129403	0.125878	0.124997	0.127745	0.130106	0.129655	0.129233	0.131273	0.132845	0.13314	0.133028	0.13155	0.12983	0.12862	0.127547	0.128655	0.130457	0.129977	0.129549	0.129456	0.128982	0.129315	0.130405	0.13165	0.130897	0.127116	0.124551	0.126522	0.127774	0.125049	0.121846	0.119815	0.117339	0.11482	0.114322	0.113396	0.111663	0.109618	0.107444	0.106593	0.105701
	LPoaPoaBraPin03	0.155156	0.154635	0.156443	0.157185	0.155927	0.154859	0.154102	0.151768	0.148907	0.148485	0.150341	0.15138	0.150826	0.150421	0.152606	0.15507	0.155206	0.155523	0.156045	0.154424	0.151836	0.151368	0.154071	0.154958	0.153045	0.153236	0.153552	0.154189	0.15574	0.15579	0.156904	0.157672	0.154772	0.152508	0.153892	0.154183	0.150317	0.145676	0.142993	0.140417	0.138215	0.137284	0.134843	0.132721	0.132479	0.131408	0.130493	0.129778
Brachypodium retusum	LPoaPoaBraRet01	0.125553	0.125942	0.126517	0.126767	0.124997	0.123701	0.125269	0.125159	0.123286	0.122923	0.122698	0.123297	0.124192	0.123609	0.126476	0.132091	0.133636	0.132886	0.131085	0.126162	0.123909	0.126168	0.127622	0.127145	0.125211	0.123465	0.123182	0.122629	0.121421	0.120451	0.11973	0.118136	0.114967	0.114384	0.117925	0.119438	0.11784	0.116498	0.113944	0.111007	0.109305	0.107649	0.107566	0.106965	0.104185	0.103237	0.104655	0.104296
	LPoaPoaBraRet02	0.124083	0.124296	0.123707	0.122416	0.121128	0.121415	0.122467	0.121915	0.120319	0.118958	0.118222	0.119306	0.12126	0.121197	0.123349	0.129573	0.131926	0.129889	0.126459	0.121363	0.119209	0.120646	0.12184	0.122122	0.120927	0.119695	0.120016	0.120388	0.119638	0.118558	0.117885	0.116998	0.115624	0.115851	0.118074	0.119089	0.118267	0.116702	0.114373	0.111568	0.109305	0.108401	0.108106	0.107115	0.104843	0.103187	0.103204	0.102444
	LPoaPoaBraRet03	0.124291	0.123661	0.123176	0.122698	0.122323	0.123101	0.124516	0.123869	0.120893	0.120027	0.121599	0.122134	0.121358	0.121122	0.124216	0.128299	0.128818	0.128129	0.12665	0.122848	0.119838	0.11857	0.119164	0.12095	0.12122	0.119329	0.117703	0.119112	0.120348	0.119632	0.119621	0.118975	0.117089	0.117703	0.121438	0.12373	0.122755	0.120881	0.118307	0.114594	0.111534	0.110233	0.110631	0.110278	0.107377	0.105457	0.105695	0.104456
Festuca drymeja	LPoaPoaFesDry01	0.139644	0.140525	0.14097	0.140627	0.141144	0.14121	0.139476	0.136106	0.134493	0.136796	0.13944	0.139446	0.13834	0.139596	0.140555	0.139986	0.141866	0.143283	0.142468	0.140225	0.1371	0.13553	0.135643	0.136475	0.136832	0.135068	0.133642	0.134056	0.133211	0.133299	0.134464	0.131414	0.126703	0.126006	0.127587	0.127704	0.126122	0.122502	0.119764	0.118262	0.116259	0.115658	0.115001	0.114922	0.115097	0.113492	0.112113	0.11076
	LPoaPoaFesDry02	0.133719	0.13245	0.133541	0.13444	0.134866	0.134203	0.132892	0.131955	0.131003	0.13245	0.134712	0.134878	0.134328	0.134807	0.135536	0.136576	0.140321	0.14303	0.141234	0.137332	0.134499	0.133819	0.133973	0.134056	0.134339	0.135287	0.135228	0.133571	0.133305	0.134629	0.134766	0.132362	0.128877	0.126703	0.126389	0.127075	0.127215	0.124655	0.121564	0.119896	0.117646	0.117202	0.117037	0.115312	0.115261	0.114599	0.112478	0.111343
	LPoaPoaFesDry03	0.129848	0.129807	0.130545	0.130065	0.130041	0.129426	0.128252	0.126447	0.124765	0.126743	0.129344	0.129543	0.129175	0.129824	0.130481	0.131714	0.135703	0.137934	0.135637	0.131926	0.12945	0.128591	0.129099	0.130627	0.131144	0.130281	0.128754	0.128299	0.129187	0.128585	0.12729	0.125536	0.121858	0.119655	0.12056	0.122542	0.12237	0.118017	0.114808	0.114871	0.114554	0.114181	0.113549	0.111871	0.11085	0.109831	0.107983	0.10641
Festuca pratensis	LPoaPoaFesPra01	0.121409	0.121358	0.120617	0.121226	0.122577	0.122381	0.121582	0.120973	0.120096	0.118376	0.11718	0.117726	0.118844	0.121208	0.123511	0.125599	0.127576	0.128328	0.127989	0.125211	0.122531	0.123263	0.125304	0.125043	0.122819	0.12122	0.120881	0.120663	0.119329	0.118148	0.116492	0.114729	0.114492	0.114345	0.113673	0.111124	0.107688	0.106888	0.106394	0.104705	0.104241	0.102747	0.101028	0.100891	0.0991961	0.0976489	0.0983074	0.097513
	LPoaPoaFesPra02	0.126371	0.126081	0.125286	0.12473	0.124441	0.125252	0.125797	0.123984	0.122042	0.121048	0.120807	0.121375	0.12203	0.123921	0.1269	0.128848	0.129029	0.129064	0.127995	0.125391	0.123638	0.124163	0.125895	0.126046	0.124736	0.123361	0.123315	0.124007	0.123055	0.121679	0.120325	0.119415	0.119684	0.119524	0.118838	0.116782	0.113724	0.112529	0.111562	0.109355	0.108	0.106477	0.104368	0.102951	0.100771	0.0990433	0.0996001	0.0992179
	LPoaPoaFesPra03	0.110872	0.110597	0.109406	0.109568	0.111108	0.11163	0.110217	0.106804	0.104252	0.103408	0.102984	0.103237	0.104622	0.107088	0.109954	0.111686	0.111652	0.111849	0.111074	0.1079	0.105114	0.104301	0.106022	0.108267	0.106965	0.103281	0.102758	0.105169	0.105158	0.104489	0.104147	0.10251	0.101571	0.102604	0.104649	0.103319	0.0996219	0.0966495	0.0937512	0.0923737	0.0914078	0.0885814	0.0862815	0.0853184	0.0831672	0.0814455	0.082463	0.083062
Festuca amethystina	LPoaPoaFesAme01	0.12852	0.125762	0.123823	0.123984	0.122899	0.120084	0.119981	0.121139	0.121996	0.122911	0.12149	0.122323	0.126447	0.126482	0.124782	0.126929	0.129625	0.129075	0.128252	0.127331	0.125252	0.124343	0.122122	0.121065	0.123626	0.123701	0.122168	0.12241	0.12275	0.122381	0.121691	0.12095	0.120182	0.118518	0.11627	0.114	0.112113	0.110569	0.108318	0.106588	0.105701	0.103408	0.101406	0.0999936	0.09691	0.096129	0.0976544	0.0985744
	LPoaPoaFesAme02	0.129181	0.126441	0.123892	0.125089	0.12491	0.122709	0.121806	0.121743	0.123217	0.124088	0.120916	0.120285	0.124522	0.125762	0.124782	0.12764	0.133075	0.134659	0.132656	0.129608	0.126482	0.125715	0.124123	0.124672	0.127925	0.12718	0.125965	0.126627	0.126621	0.126831	0.127646	0.126209	0.122462	0.119798	0.11857	0.117049	0.115936	0.115397	0.113594	0.111798	0.110827	0.107393	0.103683	0.102659	0.101149	0.100661	0.102868	0.105097
	LPoaPoaFesAme03	0.120245	0.116816	0.115766	0.116407	0.114707	0.113442	0.112591	0.11131	0.112197	0.112169	0.109937	0.110934	0.115052	0.115046	0.112231	0.114221	0.118821	0.119764	0.119164	0.117003	0.112805	0.111905	0.111287	0.110032	0.111545	0.112535	0.112214	0.111601	0.111433	0.112287	0.112338	0.1109	0.109333	0.107427	0.103777	0.100437	0.099611	0.0985417	0.0958581	0.093832	0.0924059	0.0906954	0.0899842	0.0882194	0.0845896	0.0844946	0.0862868	0.0865835
Festuca arvernensis	LPoaPoaFesArv01	0.127034	0.12604	0.127314	0.127861	0.124817	0.122807	0.123932	0.121973	0.119215	0.121541	0.124273	0.124123	0.12347	0.123315	0.122709	0.123355	0.12789	0.130475	0.128223	0.126342	0.1248	0.124377	0.125107	0.124829	0.124684	0.123898	0.122134	0.121254	0.121404	0.12157	0.121938	0.121806	0.12013	0.116912	0.112197	0.109708	0.110962	0.111837	0.111517	0.109316	0.106011	0.105617	0.105623	0.104213	0.103342	0.101867	0.100453	0.100141
	LPoaPoaFesArv02	0.128754	0.127075	0.127832	0.127156	0.124823	0.123165	0.121921	0.120388	0.12056	0.122565	0.12339	0.123124	0.123332	0.123834	0.124557	0.126569	0.129175	0.130176	0.129304	0.127739	0.125536	0.124782	0.126127	0.125953	0.124823	0.124829	0.124146	0.122796	0.123286	0.124031	0.12421	0.123211	0.119873	0.116588	0.113549	0.112703	0.114571	0.114215	0.112214	0.110222	0.108468	0.108256	0.107293	0.105883	0.105047	0.103601	0.103419	0.103882
	LPoaPoaFesArv03	0.136635	0.136011	0.135003	0.132715	0.129895	0.128176	0.128719	0.128567	0.12764	0.128777	0.129111	0.128801	0.12914	0.129362	0.129713	0.130974	0.134535	0.136713	0.135999	0.134908	0.131985	0.130123	0.131726	0.133299	0.133701	0.132792	0.131091	0.130182	0.129977	0.129157	0.128924	0.129046	0.126656	0.123632	0.120652	0.119181	0.120904	0.121122	0.119936	0.117931	0.114356	0.113312	0.113453	0.11249	0.112135	0.111248	0.109842	0.109976
Festuca ovina	LPoaPoaFesOvi01	0.160874	0.160698	0.160975	0.162311	0.162001	0.160158	0.158947	0.158021	0.157459	0.157553	0.157853	0.158365	0.15834	0.159198	0.16226	0.164056	0.165363	0.167817	0.167734	0.164868	0.162058	0.16117	0.163056	0.164005	0.161415	0.159731	0.160277	0.159794	0.157615	0.156182	0.15479	0.152736	0.151565	0.152137	0.152835	0.151165	0.148509	0.147422	0.146229	0.143918	0.142553	0.140369	0.138998	0.139554	0.138513	0.137112	0.136683	0.136582
	LPoaPoaFesOvi02	0.158709	0.157272	0.156736	0.159167	0.160748	0.159505	0.15829	0.156879	0.155014	0.154381	0.15515	0.155827	0.156145	0.158059	0.161315	0.162639	0.161932	0.162759	0.163144	0.160899	0.158991	0.158203	0.158634	0.158759	0.15696	0.156792	0.158622	0.158697	0.157004	0.155473	0.153966	0.152872	0.151177	0.149783	0.150108	0.149777	0.147703	0.146417	0.146004	0.143839	0.141529	0.139668	0.138908	0.138998	0.137404	0.136231	0.136772	0.135649
	LPoaPoaFesOvi03	0.117743	0.118518	0.119404	0.120359	0.120291	0.119838	0.118906	0.117174	0.115125	0.113419	0.113346	0.114367	0.115924	0.119221	0.122525	0.123361	0.122709	0.123159	0.123367	0.120623	0.117777	0.118233	0.12091	0.122226	0.119993	0.116049	0.11499	0.116356	0.114922	0.113346	0.113216	0.111658	0.109691	0.109741	0.11218	0.111922	0.107761	0.104368	0.10349	0.102967	0.101182	0.0989178	0.0981332	0.098351	0.0968612	0.095831	0.0963566	0.0958635
Festuca heterophylla	LPoaPoaFesHet01	0.149054	0.150544	0.152551	0.151718	0.148803	0.147325	0.146776	0.144075	0.141234	0.141854	0.144626	0.145986	0.144015	0.142613	0.145087	0.147008	0.14763	0.148522	0.146941	0.143531	0.141114	0.139548	0.139968	0.141451	0.140982	0.139273	0.137898	0.138382	0.139213	0.139057	0.139213	0.137642	0.133335	0.131673	0.134209	0.134748	0.132497	0.13	0.127651	0.125721	0.12436	0.122899	0.12095	0.121145	0.121134	0.117948	0.115346	0.11391
	LPoaPoaFesHet02	0.149066	0.149783	0.150894	0.151085	0.148644	0.145172	0.143398	0.141048	0.138764	0.139177	0.141655	0.14315	0.141998	0.141042	0.142041	0.143724	0.144535	0.143495	0.141288	0.138268	0.135643	0.134345	0.135133	0.136421	0.136576	0.13616	0.134239	0.133825	0.135341	0.135744	0.136207	0.135032	0.131391	0.130944	0.133665	0.133849	0.131749	0.128999	0.127354	0.126133	0.123626	0.122272	0.121547	0.1213	0.120331	0.117123	0.115018	0.113628
	LPoaPoaFesHet03	0.153527	0.154146	0.155747	0.157466	0.156306	0.153935	0.153162	0.150931	0.147734	0.148668	0.152279	0.154332	0.153038	0.151866	0.154047	0.157272	0.159718	0.160786	0.160007	0.156611	0.153651	0.153082	0.154412	0.155921	0.155169	0.154065	0.153131	0.151694	0.150169	0.150353	0.151817	0.150476	0.146557	0.144287	0.146363	0.148246	0.145961	0.142517	0.141054	0.140022	0.137749	0.135406	0.133494	0.133807	0.134541	0.132485	0.129906	0.12803
Festuca tenuifolia	LPoaPoaFesTen01	0.141084	0.141487	0.139404	0.13685	0.135863	0.136719	0.13886	0.139662	0.138036	0.135246	0.134138	0.135525	0.137588	0.138878	0.140237	0.142324	0.14306	0.141547	0.138442	0.137272	0.138406	0.137904	0.136558	0.135999	0.136106	0.136059	0.135542	0.135738	0.135738	0.13405	0.131844	0.130715	0.131479	0.133116	0.133417	0.131573	0.128585	0.127535	0.126848	0.123886	0.12157	0.121392	0.120577	0.116873	0.113893	0.11439	0.115193	0.11508
	LPoaPoaFesTen02	0.128433	0.127651	0.126761	0.126383	0.128223	0.12897	0.128129	0.12938	0.130053	0.127325	0.12524	0.126493	0.128707	0.129391	0.130921	0.134227	0.135893	0.135786	0.133713	0.131661	0.132156	0.131791	0.129526	0.129029	0.130393	0.130334	0.128894	0.127581	0.126424	0.124331	0.122088	0.12122	0.121076	0.12203	0.12275	0.120468	0.117407	0.116691	0.115329	0.112856	0.11168	0.110441	0.109132	0.107238	0.105601	0.106321	0.106871	0.106571
	LPoaPoaFesTen03	0.13895	0.139369	0.138239	0.137064	0.136969	0.136975	0.137171	0.138107	0.137755	0.134464	0.133016	0.135068	0.136659	0.137964	0.140652	0.14338	0.142818	0.140165	0.138	0.136737	0.137898	0.138746	0.137213	0.136243	0.135922	0.135151	0.135056	0.135009	0.134511	0.133441	0.130446	0.127937	0.128404	0.130721	0.132591	0.130024	0.124482	0.123667	0.124782	0.12218	0.119655	0.119244	0.118364	0.115261	0.112355	0.112506	0.113673	0.114141
Poa badensis	LPoaPoaPoaBad01	0.0987979	0.0976	0.0970946	0.0974913	0.0980026	0.0982965	0.0980896	0.0977414	0.0969263	0.0967092	0.0974043	0.0979155	0.0982856	0.0980352	0.0987433	0.102109	0.105473	0.105789	0.103264	0.0997312	0.0975619	0.0967635	0.0963675	0.0969806	0.0976761	0.0974804	0.0974478	0.0977196	0.0972576	0.0951168	0.0932772	0.0934656	0.0937943	0.0917992	0.0883045	0.0879906	0.0904065	0.0904921	0.0883045	0.0863345	0.0842573	0.0828517	0.0822425	0.0800281	0.0776327	0.0776223	0.0775185	0.0752815
	LPoaPoaPoaBad02	0.112844	0.113008	0.111237	0.108334	0.108563	0.110127	0.109791	0.108652	0.109154	0.109473	0.108351	0.108468	0.109937	0.11108	0.112096	0.114639	0.117225	0.117715	0.116679	0.11356	0.110345	0.109736	0.110071	0.111332	0.11249	0.112259	0.112338	0.11136	0.110872	0.110715	0.108251	0.106799	0.106371	0.104351	0.102554	0.103292	0.105175	0.104727	0.102351	0.100158	0.0977686	0.0962807	0.0954143	0.093191	0.0910059	0.0914614	0.0912684	0.0883844
	LPoaPoaPoaBad03	0.120967	0.121025	0.120251	0.118941	0.119449	0.120411	0.11989	0.119255	0.119718	0.120188	0.120147	0.121794	0.123875	0.122819	0.121852	0.124644	0.126941	0.126447	0.125947	0.124389	0.121536	0.119827	0.119604	0.120772	0.122825	0.12264	0.120422	0.119501	0.120159	0.120113	0.118113	0.116214	0.115862	0.114644	0.112242	0.11236	0.114418	0.114305	0.112506	0.11067	0.108329	0.107349	0.10731	0.105906	0.10439	0.103805	0.101747	0.0984436
Poa pratensis	LPoaPoaPoaPra01	0.169463	0.170465	0.171063	0.170433	0.168098	0.165853	0.16537	0.166381	0.165147	0.164132	0.168725	0.16988	0.164157	0.163397	0.166598	0.167676	0.169995	0.170934	0.1667	0.164012	0.166031	0.166827	0.165567	0.166126	0.166286	0.163904	0.163195	0.16537	0.164081	0.158559	0.157285	0.161749	0.163239	0.162083	0.161296	0.15985	0.159543	0.158103	0.155647	0.153663	0.148993	0.144081	0.144602	0.146618	0.14502	0.141192	0.139309	0.141042
	LPoaPoaPoaPra02	0.159329	0.16007	0.161548	0.162803	0.160491	0.157297	0.156736	0.156773	0.153514	0.152526	0.158103	0.159906	0.155834	0.155436	0.158115	0.159518	0.162191	0.164976	0.162569	0.159844	0.161806	0.161976	0.160799	0.162468	0.161611	0.159336	0.159599	0.160906	0.159035	0.154096	0.1526	0.155964	0.158334	0.157847	0.156749	0.154803	0.153187	0.151928	0.149311	0.146204	0.142312	0.138394	0.138878	0.140591	0.139027	0.135887	0.134458	0.136832
	LPoaPoaPoaPra03	0.163113	0.16424	0.166611	0.166553	0.164278	0.162386	0.160654	0.158734	0.1564	0.156823	0.161995	0.164474	0.161781	0.161252	0.162595	0.16436	0.167606	0.167185	0.163834	0.163144	0.165281	0.166235	0.165827	0.166579	0.167459	0.166923	0.165783	0.165955	0.164088	0.159812	0.158384	0.161063	0.162967	0.162696	0.161195	0.157965	0.156618	0.157079	0.155554	0.152168	0.148803	0.145463	0.144275	0.144929	0.143857	0.141126	0.140417	0.143181
Poa nemoralis	LPoaPoaPoaNem01	0.141108	0.136404	0.134109	0.134038	0.132533	0.130481	0.129889	0.130047	0.131297	0.131844	0.129789	0.128731	0.131602	0.132886	0.131644	0.134938	0.140123	0.13992	0.136421	0.132845	0.130481	0.130575	0.130669	0.131844	0.132957	0.131326	0.130639	0.130809	0.130627	0.132662	0.133441	0.128556	0.124441	0.124429	0.123511	0.12103	0.12017	0.119655	0.118416	0.117151	0.116009	0.114837	0.113036	0.110273	0.107077	0.107004	0.107494	0.106488
	LPoaPoaPoaNem02	0.154127	0.153521	0.150476	0.149446	0.148564	0.145797	0.144657	0.146211	0.147636	0.148161	0.147697	0.147294	0.149862	0.152452	0.152563	0.154109	0.158772	0.161176	0.159004	0.154648	0.150826	0.149881	0.150599	0.154307	0.156369	0.152958	0.152205	0.155138	0.155305	0.153076	0.152014	0.151374	0.150845	0.149666	0.147825	0.146235	0.144317	0.143054	0.141992	0.139728	0.138018	0.136142	0.133648	0.131032	0.127552	0.127284	0.129163	0.130194
	LPoaPoaPoaNem03	0.148411	0.145694	0.143024	0.142559	0.142414	0.141	0.139638	0.141613	0.144753	0.14462	0.142728	0.143392	0.147136	0.147795	0.147051	0.15106	0.155156	0.155964	0.155989	0.153168	0.149697	0.149213	0.147996	0.149403	0.152508	0.151189	0.14974	0.150102	0.149139	0.146472	0.14439	0.14373	0.142867	0.14067	0.138525	0.137684	0.136624	0.134056	0.132073	0.131144	0.130751	0.129116	0.125559	0.123522	0.121829	0.120749	0.122513	0.124921
Sesleria tenuifolia	LPoaPoaSesTen01	0.044043	0.0434378	0.0435914	0.0448464	0.0453813	0.0452463	0.0450295	0.0446731	0.0431115	0.041785	0.0437691	0.0469026	0.048012	0.0480605	0.0491291	0.0502734	0.0509761	0.0520274	0.0515283	0.0499322	0.0488568	0.047285	0.0473092	0.0489249	0.0492653	0.0486576	0.0479975	0.046893	0.046023	0.0454391	0.0437979	0.0427616	0.0430252	0.0418615	0.040048	0.040129	0.0405055	0.0406914	0.0401195	0.0375833	0.0359621	0.0350666	0.0337972	0.0331124	0.0317646	0.0314377	0.0320077	0.0308591
	LPoaPoaSesTen02	0.0541524	0.052733	0.0516946	0.0515773	0.0499956	0.0507222	0.0524781	0.0512546	0.0492361	0.0490124	0.0502539	0.0523752	0.0538672	0.0538869	0.0557493	0.0582352	0.0581508	0.0569856	0.0564808	0.0569856	0.0570648	0.0554038	0.0546841	0.0556753	0.0563818	0.0562582	0.0546447	0.0530764	0.0546201	0.055779	0.0533414	0.0512057	0.0495524	0.0467575	0.0455163	0.0457189	0.0452897	0.0461823	0.0463563	0.0433658	0.041097	0.0398004	0.0376307	0.0368641	0.0372283	0.0368546	0.035896	0.0348924
	LPoaPoaSesTen03	0.0183626	0.0178962	0.0170778	0.0167392	0.0163421	0.0163782	0.0164323	0.0159455	0.0145286	0.0139407	0.0161348	0.0191834	0.0201558	0.019883	0.0207932	0.0230039	0.0242834	0.0235491	0.0223998	0.0217282	0.0215136	0.0209117	0.02098	0.0226331	0.0230863	0.0213174	0.0187388	0.0168294	0.0180637	0.0179098	0.014578	0.0140932	0.0150139	0.0141516	0.0113251	0.00943917	0.0102833	0.0110444	0.0101188	0.0077028	0.00478175	0.00228605	0.00117854	0.001575	0.00185841	0.00153577	4.34297e-06	0.000954398
Dactylis glomerata	LPoaPoaDacGlo01	0.182726	0.179713	0.182137	0.186673	0.186392	0.183593	0.183189	0.182045	0.179969	0.180838	0.182408	0.182613	0.182408	0.182805	0.184901	0.186773	0.186753	0.186719	0.186392	0.18518	0.184867	0.184901	0.186159	0.187247	0.185459	0.184901	0.185266	0.184854	0.184336	0.182951	0.182157	0.180555	0.176024	0.173569	0.175842	0.17665	0.173854	0.172153	0.171295	0.168988	0.167344	0.166311	0.16584	0.165548	0.163727	0.161957	0.161491	0.160616
	LPoaPoaDacGlo02	0.17972	0.178329	0.179923	0.183374	0.183659	0.182587	0.181933	0.17924	0.178198	0.181299	0.182785	0.182772	0.182785	0.18182	0.181702	0.183315	0.185812	0.187782	0.188432	0.185926	0.183215	0.183109	0.184402	0.18526	0.184947	0.185074	0.184057	0.18225	0.183017	0.184628	0.184967	0.18301	0.177231	0.173705	0.176682	0.17903	0.176519	0.173161	0.171746	0.170696	0.168751	0.166509	0.165185	0.165065	0.16469	0.163961	0.163106	0.160755
	LPoaPoaDacGlo03	0.171701	0.170208	0.172185	0.175581	0.175672	0.174405	0.17309	0.170979	0.170703	0.172398	0.173219	0.173679	0.173355	0.172624	0.172838	0.174509	0.177224	0.178965	0.17812	0.174665	0.172637	0.173413	0.175978	0.177551	0.176728	0.176343	0.1751	0.173692	0.173821	0.174042	0.17458	0.174178	0.170317	0.167734	0.169796	0.170799	0.168309	0.165001	0.163309	0.162519	0.161264	0.159568	0.158228	0.158034	0.157534	0.155983	0.1544	0.152952
Bromus erectus	LPoaPoaBroEre01	0.101538	0.0998952	0.0978611	0.09691	0.098057	0.0989942	0.0986016	0.0983837	0.100032	0.10156	0.101253	0.101034	0.100338	0.0995127	0.101176	0.105451	0.108914	0.108384	0.106582	0.105374	0.104152	0.103937	0.104036	0.104793	0.105994	0.106382	0.106549	0.105656	0.104229	0.101582	0.0988033	0.0986943	0.0988851	0.0964109	0.0925671	0.0915364	0.0918046	0.0902354	0.0880864	0.0855193	0.082878	0.0820641	0.0812988	0.0786101	0.0772382	0.0791778	0.0806238	0.0798245
	LPoaPoaBroEre02	0.105573	0.106294	0.106283	0.104782	0.104605	0.104329	0.103496	0.103281	0.103579	0.104622	0.105695	0.107299	0.109177	0.109166	0.109635	0.112833	0.115737	0.116202	0.115199	0.113413	0.11168	0.110945	0.11104	0.112175	0.113413	0.112996	0.11222	0.112034	0.112242	0.110883	0.108301	0.108156	0.108457	0.105845	0.101127	0.0984273	0.0993707	0.0993216	0.0964217	0.0937997	0.0906901	0.0882726	0.0876929	0.0849644	0.0829201	0.0845316	0.0852497	0.0849591
	LPoaPoaBroEre03	0.106344	0.105307	0.104345	0.103606	0.104594	0.104401	0.102758	0.102758	0.103744	0.104461	0.104732	0.105723	0.107349	0.106738	0.106693	0.110799	0.11521	0.1161	0.114367	0.11222	0.110827	0.11034	0.110088	0.111051	0.112872	0.112951	0.111613	0.110407	0.110681	0.110261	0.108719	0.109238	0.110245	0.108529	0.103667	0.0999061	0.0994417	0.0984491	0.0968612	0.0950303	0.0916759	0.0899255	0.0891782	0.0856145	0.0827834	0.0841044	0.0847374	0.0848271
Holcus lanatus	LPoaPoaHolLan01	0.15658	0.154852	0.15471	0.156998	0.157772	0.156163	0.156057	0.154697	0.151737	0.152538	0.154914	0.154666	0.153415	0.154158	0.15658	0.158422	0.160264	0.161201	0.159386	0.155809	0.152767	0.151928	0.153762	0.155299	0.153768	0.151571	0.150667	0.150495	0.150488	0.150249	0.148766	0.145372	0.142294	0.142053	0.143108	0.144251	0.144293	0.140754	0.136987	0.135382	0.135175	0.136451	0.136231	0.134452	0.133583	0.132857	0.131702	0.128643
	LPoaPoaHolLan02	0.169078	0.166687	0.166286	0.167006	0.166235	0.165554	0.166324	0.162487	0.158178	0.160616	0.163923	0.163765	0.161768	0.161094	0.163125	0.165929	0.168604	0.169995	0.169463	0.166968	0.16334	0.161384	0.162538	0.164031	0.164176	0.163429	0.161132	0.15975	0.16156	0.164557	0.16495	0.161107	0.156113	0.153576	0.155305	0.157865	0.156425	0.153224	0.151152	0.149299	0.148442	0.148986	0.148601	0.147148	0.146539	0.147349	0.146947	0.142378
	LPoaPoaHolLan03	0.143259	0.141842	0.142336	0.143422	0.143507	0.141812	0.140579	0.138764	0.135418	0.136528	0.141108	0.142023	0.139345	0.139626	0.142131	0.143362	0.14702	0.149691	0.147532	0.14396	0.140411	0.138597	0.139734	0.141186	0.141228	0.140453	0.139123	0.137898	0.137261	0.137797	0.138484	0.136059	0.131097	0.128538	0.130604	0.13245	0.130874	0.127366	0.125889	0.126546	0.12553	0.12495	0.124296	0.122969	0.122128	0.121071	0.120566	0.118986
Luzula luzuloides	LPoaJunLuzLuz01	0.12945	0.130041	0.128316	0.126429	0.126418	0.126865	0.126482	0.125002	0.123003	0.12268	0.123338	0.122594	0.122277	0.124453	0.127092	0.128246	0.126755	0.125802	0.126714	0.125391	0.122277	0.118598	0.115369	0.113103	0.110648	0.109769	0.110155	0.109261	0.106815	0.105014	0.104749	0.103292	0.101231	0.101972	0.103253	0.103017	0.102285	0.102208	0.103347	0.102951	0.101231	0.101094	0.101231	0.10042	0.100694	0.101489	0.101604	0.101374
	LPoaJunLuzLuz02	0.117817	0.118986	0.116895	0.114543	0.115216	0.115482	0.115539	0.114848	0.111703	0.109473	0.110116	0.110979	0.111506	0.113633	0.115318	0.115074	0.114164	0.114475	0.11365	0.110676	0.109227	0.106316	0.102686	0.1015	0.0995892	0.0979536	0.0980189	0.0970892	0.0948034	0.0935195	0.0929274	0.0918636	0.0908935	0.0909202	0.091322	0.0909684	0.089445	0.0890183	0.0901553	0.090011	0.0887305	0.0872148	0.0866154	0.0869919	0.0868222	0.0855616	0.0861014	0.0886453
	LPoaJunLuzLuz03	0.112203	0.113323	0.111573	0.109545	0.109568	0.109355	0.109585	0.109227	0.107488	0.107204	0.108323	0.107666	0.106488	0.108674	0.111259	0.111849	0.112332	0.11245	0.111164	0.109797	0.109372	0.106965	0.103061	0.101116	0.0995673	0.0974804	0.0959177	0.0948088	0.0928091	0.0920139	0.0930888	0.0916759	0.0903317	0.0917295	0.0929919	0.0933149	0.0923522	0.0924919	0.0942958	0.0942041	0.0935464	0.093735	0.0934441	0.0929973	0.0928144	0.0926316	0.0934387	0.0942958
Luzula sylvatica	LPoaJunLuzSyl01	0.100924	0.0999881	0.099338	0.100683	0.102785	0.102065	0.100557	0.100814	0.101884	0.102527	0.10256	0.102962	0.104373	0.105197	0.10376	0.102576	0.104296	0.106222	0.104544	0.100032	0.0967852	0.0957444	0.0944254	0.0932072	0.09442	0.094879	0.0922126	0.0901125	0.0893969	0.0871299	0.0861226	0.0875654	0.0869548	0.0851387	0.0853343	0.0879055	0.0902835	0.0914828	0.0910863	0.0887305	0.0894129	0.0923791	0.0925833	0.0928037	0.0950087	0.0963133	0.0956361	0.0948952
	LPoaJunLuzSyl02	0.0909149	0.0882194	0.0878258	0.0907703	0.0932018	0.0933041	0.0903156	0.0879428	0.0894503	0.0920998	0.0943282	0.0943768	0.0929274	0.092637	0.0928628	0.0918583	0.0914882	0.0934495	0.093078	0.0885121	0.0862126	0.0864775	0.0851863	0.0836724	0.0836619	0.0841782	0.0831988	0.0814036	0.0805192	0.0793341	0.0786986	0.0805087	0.0798662	0.0758965	0.0761604	0.0797827	0.0815345	0.0822792	0.0823002	0.0809271	0.0813198	0.0826888	0.0822635	0.0830778	0.0852022	0.0859108	0.0849486	0.0842731
	LPoaJunLuzSyl03	0.106965	0.105789	0.104434	0.102697	0.103088	0.104229	0.103755	0.10349	0.10523	0.106943	0.106938	0.107038	0.109344	0.109736	0.108228	0.108033	0.108217	0.108128	0.106832	0.103722	0.100371	0.098727	0.0965519	0.0941556	0.0950141	0.0958148	0.0936111	0.091397	0.0920139	0.0921857	0.090765	0.0909256	0.0904493	0.088411	0.0892049	0.0918475	0.0918314	0.0918314	0.0931318	0.0925349	0.0925403	0.0950141	0.0963566	0.0971598	0.0983074	0.0982149	0.0973065	0.0973771
Platycladus orientalis	PPinCupPlaOri01	0.0853871	0.085477	0.0845896	0.0816813	0.0796575	0.0802213	0.0796262	0.0779444	0.0788548	0.0810475	0.0819906	0.082442	0.0815974	0.0797984	0.0780535	0.0775912	0.0793602	0.0799184	0.0784644	0.0778717	0.0784384	0.0787871	0.0792143	0.0788235	0.0774147	0.0762743	0.0754416	0.0758914	0.0770411	0.0759017	0.0741518	0.0751627	0.0767974	0.0760362	0.0741621	0.0738274	0.0747911	0.0754933	0.0754261	0.075235	0.0748633	0.0747704	0.0770463	0.0807493	0.0818386	0.0823002	0.0850014	0.0852074
	PPinCupPlaOri02	0.0888371	0.0902889	0.091113	0.0895784	0.0875972	0.0867161	0.0859849	0.0846054	0.0855405	0.0889596	0.0895197	0.0875601	0.0857362	0.0850489	0.0846635	0.0841888	0.0846002	0.0842046	0.0835934	0.084674	0.0853607	0.0847532	0.0847796	0.0842995	0.0825523	0.0815293	0.0815503	0.0819225	0.0830147	0.0820851	0.0798036	0.0798506	0.0802527	0.0797984	0.0791465	0.0789121	0.0798454	0.0809742	0.0817232	0.0818228	0.0813564	0.0821848	0.084711	0.0869336	0.0863875	0.086557	0.088853	0.0885068
	PPinCupPlaOri03	0.0805297	0.0824367	0.0807336	0.0777262	0.0761759	0.0758241	0.0743734	0.0725218	0.0736833	0.0772019	0.0786309	0.0771967	0.0759069	0.075328	0.0736061	0.0731176	0.0748427	0.075013	0.073241	0.0723782	0.0730148	0.0732821	0.0738017	0.0740127	0.0723525	0.0700755	0.0689644	0.0706986	0.072758	0.070898	0.0685269	0.0699786	0.0720243	0.0717424	0.0708673	0.0703819	0.0698	0.0698051	0.0707855	0.0705402	0.0693107	0.0697388	0.07185	0.0742188	0.0750181	0.0760052	0.0774562	0.0764814
Thujopsis dolabrata	PPinCupThuDol01	0.0910755	0.0912148	0.0904172	0.0894236	0.0879268	0.0866737	0.086255	0.0853026	0.0851282	0.0878205	0.0899522	0.0890396	0.0860379	0.0841255	0.0845157	0.084938	0.085255	0.0852867	0.0843944	0.0844208	0.0852127	0.0854559	0.0864086	0.0857997	0.0827099	0.0812622	0.082631	0.0846846	0.0848166	0.0830831	0.0820431	0.082484	0.0823527	0.0810423	0.0806865	0.0812936	0.0821743	0.0826836	0.0823947	0.0818019	0.0804094	0.0796366	0.082358	0.0860696	0.086626	0.0875176	0.0893703	0.0892956
	PPinCupThuDol02	0.082421	0.0835039	0.084368	0.0835987	0.0825838	0.0825523	0.0812098	0.0792143	0.0808277	0.0841044	0.0842309	0.082379	0.0808591	0.0800699	0.0789642	0.0785008	0.0798245	0.0806394	0.0796888	0.0794801	0.0804826	0.0808173	0.0809585	0.0802527	0.0789537	0.0777574	0.0773939	0.0795532	0.0813512	0.0793915	0.0773576	0.0779496	0.0781419	0.0779132	0.0783239	0.0781367	0.0775392	0.0776898	0.0787142	0.0793237	0.0783187	0.0779236	0.0806551	0.0830725	0.0823055	0.0828044	0.0849697	0.0844999
	PPinCupThuDol03	0.108909	0.109305	0.111063	0.110625	0.109115	0.107193	0.104749	0.103584	0.104876	0.106971	0.107894	0.107716	0.105601	0.104627	0.104881	0.103843	0.103567	0.104163	0.104058	0.10434	0.104987	0.104484	0.10392	0.103088	0.102318	0.101165	0.0998624	0.101686	0.104566	0.104191	0.101895	0.101335	0.101225	0.100469	0.100672	0.100732	0.100409	0.0998296	0.100114	0.101088	0.0998952	0.0996547	0.102483	0.105562	0.106921	0.107928	0.109182	0.108273
Chamaecyparis lawsoniana	PPinCupChaLaw01	0.0888371	0.0877407	0.0886133	0.0883418	0.0877726	0.0887039	0.0898988	0.0890236	0.0866896	0.0853184	0.0852339	0.0842573	0.0827309	0.0845896	0.0878683	0.0879853	0.0865252	0.0842731	0.081566	0.0824472	0.0846582	0.083204	0.0807127	0.0794645	0.0786413	0.0790267	0.0793602	0.0776171	0.0763882	0.0761293	0.0751162	0.0747446	0.0749923	0.0744146	0.0739561	0.0749304	0.0769789	0.07848	0.0785841	0.0788548	0.0801116	0.0822897	0.0843153	0.084975	0.0871458	0.0904868	0.0918422	0.0909524
	PPinCupChaLaw02	0.0794854	0.0783811	0.0778405	0.0772538	0.07644	0.0766472	0.0782823	0.0786361	0.077747	0.0767404	0.0755915	0.0737811	0.0735804	0.0764141	0.0785164	0.0780639	0.0770307	0.0754778	0.0729326	0.0723782	0.072871	0.0725732	0.072604	0.0723269	0.0710514	0.0695706	0.0702287	0.0706884	0.0684048	0.0671104	0.0677851	0.0680847	0.0671053	0.0665077	0.0676429	0.0684353	0.0692649	0.0707446	0.0707446	0.0710718	0.0723269	0.0739973	0.0760207	0.0759121	0.0763105	0.0787611	0.0805035	0.0812831
	PPinCupChaLaw03	0.075266	0.0735855	0.0731382	0.0730405	0.0725629	0.0726656	0.0740333	0.0743064	0.0739304	0.0738377	0.0726656	0.0708877	0.0707906	0.0721884	0.0729223	0.0728556	0.0731125	0.0722602	0.069693	0.0687965	0.069591	0.0694992	0.0681914	0.0671003	0.0669786	0.0666545	0.0660523	0.0653905	0.0648809	0.0644172	0.0637125	0.0635516	0.0632199	0.0628333	0.0637829	0.0649868	0.0656026	0.0655874	0.0661434	0.068232	0.0697337	0.0705811	0.0710412	0.0707344	0.0716195	0.0745641	0.0768078	0.0765695
Chamaecyparis obtusa	PPinCupChaObt01	0.0811941	0.0821061	0.0810423	0.0795949	0.0810423	0.0817022	0.0809271	0.0811627	0.0815031	0.0817389	0.0813198	0.0799498	0.0784332	0.0776639	0.0770567	0.0774458	0.0783863	0.0774147	0.0756277	0.0747756	0.0739716	0.0734363	0.0736421	0.0731484	0.0725629	0.0730097	0.0720961	0.0702083	0.0703308	0.0708366	0.0702236	0.0694941	0.0692649	0.0690001	0.0690102	0.0691936	0.0693311	0.0693667	0.0700092	0.0716093	0.0717834	0.0722038	0.0751627	0.0772849	0.0773316	0.0783655	0.0792403	0.0788704
	PPinCupChaObt02	0.087045	0.0866737	0.0852022	0.0838251	0.0828938	0.0820693	0.0819854	0.0821795	0.0818543	0.0820431	0.0821953	0.082232	0.0812255	0.0796523	0.0790996	0.0791048	0.0797358	0.0790892	0.0768959	0.0769944	0.0788704	0.0788652	0.0771708	0.0761656	0.0753848	0.0745229	0.0743219	0.073987	0.0737502	0.0735855	0.0733746	0.072373	0.0714352	0.0711588	0.0707753	0.069948	0.069219	0.0695553	0.0700449	0.0713686	0.0723936	0.0731895	0.0761242	0.0782147	0.0781419	0.0789537	0.0809324	0.0817652
	PPinCupChaObt03	0.0929812	0.0931157	0.0924006	0.0919227	0.0906901	0.0887625	0.0884536	0.0891089	0.0886293	0.0877461	0.0886186	0.0899148	0.0884429	0.0870503	0.0879481	0.088113	0.087762	0.0878577	0.0868805	0.0855405	0.084616	0.0838936	0.083304	0.0823002	0.081325	0.0810632	0.0809638	0.08088	0.0809795	0.0806447	0.0799811	0.078012	0.0764244	0.0765125	0.0765021	0.0757828	0.0756742	0.0767456	0.0779288	0.0791309	0.0791621	0.0798662	0.08261	0.084806	0.0857891	0.087576	0.0894183	0.0891516
Chamaecyparis pisifera	PPinCupChaPis01	0.0800855	0.0786986	0.0778872	0.0789902	0.0783707	0.0770515	0.0771189	0.0770411	0.0769322	0.077908	0.0782095	0.0772175	0.0768389	0.0768234	0.0756432	0.0753021	0.0757724	0.0744765	0.0737142	0.0745023	0.0747137	0.0749304	0.0750336	0.0742961	0.0733489	0.0720192	0.0703257	0.0692801	0.0695604	0.0705095	0.0700858	0.069382	0.0698409	0.0685523	0.0652289	0.0643769	0.0659613	0.0662091	0.0658704	0.0663154	0.0676886	0.0691732	0.0704534	0.0716912	0.0723423	0.0733952	0.0743837	0.0740179
	PPinCupChaPis02	0.0818857	0.0817861	0.0820903	0.0824892	0.0814612	0.0800176	0.0797879	0.0794541	0.0783759	0.079621	0.0817914	0.0814717	0.080969	0.081414	0.0808173	0.0794071	0.0784904	0.077747	0.077259	0.0764918	0.075297	0.0759483	0.0772953	0.0769737	0.0756018	0.0746209	0.0746879	0.0742394	0.0729686	0.0720653	0.0717322	0.0713533	0.0706731	0.0695808	0.0676988	0.0670496	0.0685828	0.0695451	0.0690153	0.0690815	0.0697898	0.0713789	0.0734981	0.0736936	0.0747601	0.0773783	0.0774043	0.0764503
	PPinCupChaPis03	0.0804565	0.0799967	0.0806081	0.0806604	0.0790944	0.0786413	0.0793185	0.0789589	0.0776327	0.0780016	0.0796053	0.0793654	0.0785216	0.0791986	0.0790215	0.0783915	0.0780951	0.0767404	0.0765125	0.0762277	0.074853	0.0751111	0.0762122	0.0762691	0.0747034	0.0731382	0.0729429	0.0726553	0.0719372	0.0717578	0.0715581	0.0713379	0.0716349	0.0700092	0.0671408	0.0665532	0.0677851	0.0687812	0.0689441	0.068039	0.0671205	0.0689593	0.0714813	0.0722653	0.0733232	0.0747756	0.075483	0.0758138
Juniperus chinensis	PPinCupJunChi01	0.0792299	0.079183	0.0805662	0.0808068	0.0808016	0.0807074	0.079501	0.0796731	0.0809533	0.0806133	0.0792247	0.0788027	0.0793081	0.0811051	0.0825733	0.081058	0.0783291	0.077882	0.0800803	0.0813878	0.080331	0.0797984	0.0802265	0.078735	0.0771656	0.0775341	0.0774458	0.0760155	0.0739407	0.0721884	0.0717373	0.0716554	0.0705913	0.0697796	0.069163	0.0680542	0.0676988	0.0676379	0.0671408	0.0680796	0.0695247	0.0693362	0.0681812	0.0674197	0.0690459	0.0714966	0.0715581	0.07005
	PPinCupJunChi02	0.072681	0.0722448	0.0720499	0.071722	0.0721576	0.0716451	0.0704993	0.0713789	0.0733129	0.0736473	0.072173	0.0705044	0.0698511	0.071681	0.072835	0.0705862	0.0692394	0.0706117	0.0726348	0.0733592	0.0713737	0.0702542	0.0705709	0.0685218	0.0676937	0.0687761	0.0677648	0.0662698	0.0651835	0.0632501	0.0622364	0.0627179	0.0627831	0.062046	0.060326	0.0591898	0.0601564	0.0604608	0.0602163	0.0617656	0.0626125	0.0622665	0.0616955	0.0600965	0.0595732	0.0613202	0.0636823	0.064397
	PPinCupJunChi03	0.0727426	0.0708008	0.0713942	0.0729275	0.0725013	0.0715785	0.0717168	0.0723166	0.0735701	0.0745796	0.0731382	0.0723269	0.0725834	0.072871	0.0731947	0.0715683	0.0703461	0.0717271	0.0742085	0.0753641	0.073133	0.0709849	0.0712458	0.0709849	0.070341	0.0699939	0.0690051	0.0672676	0.0658148	0.0656783	0.0655217	0.0642006	0.0627931	0.0625022	0.063019	0.0627982	0.0613802	0.0609253	0.0616654	0.0619158	0.0623066	0.0629789	0.0624119	0.0614352	0.0621412	0.063617	0.0635516	0.0630492
Juniperus virginiana	PPinCupJunVir01	0.0711639	0.0730405	0.0743322	0.0747137	0.0732307	0.0721166	0.0720602	0.0702797	0.0679222	0.0680339	0.0696981	0.0700806	0.0695298	0.0695757	0.0690102	0.0683489	0.0690102	0.0683286	0.0673943	0.0681507	0.0679933	0.0675262	0.067004	0.0666241	0.0667811	0.0655874	0.0638986	0.0633958	0.0629889	0.0621462	0.0618607	0.0612752	0.0605207	0.0596031	0.0582948	0.0592943	0.0612352	0.0610702	0.0608253	0.0606855	0.0600666	0.0602711	0.0603659	0.0605906	0.0614853	0.0621663	0.0616755	0.0606155
	PPinCupJunVir02	0.0754158	0.0760155	0.0768648	0.0788079	0.0780535	0.0757414	0.0755191	0.074461	0.0721268	0.0733026	0.0752556	0.0746518	0.0746363	0.0744352	0.0731587	0.0730251	0.0733129	0.0734261	0.0740025	0.0730354	0.0717988	0.0732615	0.073812	0.0715888	0.0696063	0.0692954	0.0695604	0.068883	0.0676125	0.0666443	0.0654561	0.0652037	0.0663255	0.0652895	0.0631998	0.0635868	0.0640798	0.0633355	0.0629739	0.0626125	0.0626075	0.0639389	0.0652643	0.0652693	0.0653602	0.0663811	0.0670293	0.0668824
	PPinCupJunVir03	0.0904707	0.0918744	0.0926693	0.0923039	0.091381	0.0904868	0.0900056	0.0887571	0.0871246	0.0883684	0.0900484	0.0889063	0.0870981	0.0874538	0.0873529	0.0858103	0.0861279	0.087183	0.0881289	0.0892422	0.0886186	0.0868275	0.0852339	0.0842362	0.0833461	0.0826048	0.0827782	0.0818595	0.080002	0.0795845	0.0795636	0.0795427	0.0795584	0.0769737	0.0742239	0.0750543	0.0759586	0.0753383	0.0760931	0.0766575	0.0749407	0.0740076	0.0745384	0.0754261	0.0771552	0.0783603	0.077721	0.0767093
Juniperus sabina	PPinCupJunSab01	0.11818	0.11719	0.11732	0.1173	0.11715	0.1177	0.11929	0.12064	0.12007	0.11855	0.11813	0.11834	0.11744	0.11676	0.11736	0.11757	0.11702	0.11608	0.11586	0.11711	0.11774	0.11619	0.1151	0.11573	0.1145	0.11176	0.11124	0.11119	0.10932	0.10752	0.10564	0.10287	0.10116	0.10187	0.10245	0.10035	0.097877	0.09772	0.098179	0.097759	0.098098	0.098322	0.097043	0.096112	0.097251	0.099519	0.10118	0.10202
	PPinCupJunSab02	0.13218	0.13279	0.13415	0.13368	0.13223	0.13161	0.13218	0.13316	0.13181	0.12926	0.12942	0.12994	0.12882	0.12901	0.13045	0.13	0.12873	0.12845	0.12859	0.12944	0.12994	0.12913	0.1281	0.1274	0.12692	0.1264	0.12584	0.1241	0.12137	0.12006	0.11849	0.11524	0.11335	0.11359	0.11301	0.11094	0.10929	0.10866	0.10802	0.10748	0.10821	0.10929	0.10979	0.10916	0.10824	0.109	0.11041	0.11103
	PPinCupJunSab03	0.12224	0.12151	0.12178	0.12161	0.12169	0.12229	0.12324	0.12342	0.1222	0.12061	0.1202	0.12111	0.12124	0.12169	0.1225	0.12195	0.12159	0.12106	0.12055	0.12119	0.12196	0.12169	0.12013	0.11864	0.1177	0.1176	0.118	0.11601	0.11288	0.11195	0.11059	0.10795	0.10667	0.10694	0.10617	0.10382	0.10292	0.10335	0.10289	0.1022	0.10263	0.10278	0.10208	0.10138	0.10167	0.10378	0.10545	0.10556
Juniperus phoenicea	PPinCupJunPho01	0.0891142	0.0878736	0.0875494	0.0875919	0.0876823	0.0874219	0.0867585	0.0873901	0.0893329	0.089808	0.0877407	0.0868434	0.086557	0.0867161	0.0869017	0.0850648	0.0835303	0.0842362	0.086976	0.0875919	0.0853131	0.0846477	0.0848905	0.0839674	0.0837777	0.0846266	0.0844999	0.0826363	0.079908	0.0777937	0.0779548	0.079282	0.0787402	0.0776016	0.0772901	0.0767663	0.0764451	0.0769478	0.0784904	0.0797984	0.0803363	0.0808644	0.0805244	0.0802683	0.0821113	0.0851546	0.0868063	0.0861067
	PPinCupJunPho02	0.090027	0.0894663	0.090337	0.089808	0.0889863	0.0885654	0.0876398	0.0892102	0.092175	0.0922716	0.0902729	0.0891516	0.0892422	0.0906259	0.0911452	0.0882619	0.0851652	0.0851757	0.0870609	0.0872679	0.0854982	0.0854242	0.0862603	0.0852074	0.0841044	0.084252	0.0848641	0.0835566	0.0809847	0.079955	0.0792664	0.0780224	0.0768182	0.076295	0.0767042	0.0772538	0.0768493	0.076813	0.0775081	0.0777781	0.0790475	0.0815293	0.0826258	0.081912	0.0834092	0.0864563	0.086732	0.0867373
	PPinCupJunPho03	0.0961073	0.0939776	0.0953764	0.0957823	0.0937188	0.0919817	0.0922609	0.0946035	0.0960694	0.0957282	0.0947115	0.0935087	0.0925188	0.0942473	0.0960044	0.0933472	0.0904386	0.0898934	0.0902622	0.0902996	0.0902087	0.0911184	0.090444	0.0882619	0.0877248	0.0893969	0.0910702	0.0894983	0.0869442	0.085477	0.0839042	0.0834408	0.0834566	0.0821375	0.0810632	0.0806447	0.0805819	0.0815188	0.082295	0.0833934	0.0852973	0.0867267	0.0866313	0.0863822	0.0882353	0.0909363	0.0926693	0.0919388
Juniperus communis	PPinCupJunCom01	0.00366786	0.00212455	0.00172322	0.00247819	0.00134405	0.00138752	0.00328816	0.00324505	0.00164719	0.000130308	0.000664979	0.000520841	0.00212285	0.00238207	0.00108438	0.00104106	0.00186346	0.00194994	0.00328816	0.00371896	0.00138752	0.000650954	0.00160392	0.0020364	0.00376202	0.00556657	0.00599512	0.00663716	0.00595229	0.00483706	0.00646604	0.00842983	0.00881301	0.00991808	0.0104272	0.010512	0.011359	0.0113166	0.0111474	0.0110204	0.0100878	0.0102151	0.0108933	0.010003	0.00957836	0.0103	0.0101303	0.0093659
	PPinCupJunCom02	0.000856404	0.000650954	0.00173371	0.00212285	0.00311572	0.00457929	0.00599512	0.00638046	0.00427837	0.00177697	0.00277063	0.00475116	0.00488001	0.00539503	0.00539503	0.00414934	0.00354669	0.00384812	0.00509468	0.00689371	0.00608078	0.00423537	0.00384812	0.00548081	0.00915333	0.00983318	0.00847242	0.00894066	0.00911081	0.00851501	0.0089832	0.00953588	0.00974826	0.0119931	0.012331	0.010978	0.0123732	0.0133429	0.0133008	0.013848	0.0136797	0.0133429	0.0127951	0.0107662	0.00991808	0.0107662	0.0108933	0.011359
	PPinCupJunCom03	0.000260499	0.00220927	0.00376202	0.00346053	0.00376202	0.0047082	0.00582375	0.00727825	0.00612361	0.00311572	0.00259798	0.00427837	0.00475116	0.00410632	0.00272747	0.00177697	0.00229568	0.00320195	0.00440736	0.00535214	0.00548081	0.0051376	0.00440736	0.00466523	0.00736365	0.00915333	0.00864275	0.00864275	0.00855759	0.0082168	0.0093659	0.0105967	0.0113166	0.013848	0.0143105	0.0124154	0.0121198	0.0125842	0.013048	0.013048	0.0124576	0.0128372	0.013048	0.0120354	0.0111897	0.0109357	0.0108086	0.0103
Juniperus oxycedrus	PPinCupJunOxy01	0.0626025	0.0623718	0.0622465	0.0608953	0.0597675	0.0583296	0.0574562	0.0600666	0.0629036	0.062743	0.0605007	0.0588067	0.0592893	0.0608853	0.0618006	0.0605656	0.0587421	0.0579522	0.0581111	0.0589161	0.0578034	0.0569014	0.057853	0.0571292	0.0558135	0.0554088	0.0553742	0.0550586	0.0547235	0.0542066	0.0526006	0.0524144	0.0532923	0.0524928	0.0513817	0.0505905	0.0506734	0.0516213	0.0515626	0.052434	0.0542459	0.0540934	0.052836	0.053042	0.0544428	0.0553841	0.0561198	0.0557642
	PPinCupJunOxy02	0.0733695	0.0726399	0.072984	0.0715069	0.0699276	0.0705504	0.0722653	0.074054	0.0742188	0.073673	0.0733026	0.0725526	0.0707446	0.0714505	0.0749975	0.0747962	0.0717015	0.0704431	0.0703359	0.0696675	0.0691681	0.0694738	0.0695196	0.068166	0.0659108	0.0652088	0.0668115	0.0666848	0.0647548	0.064251	0.0642661	0.0640345	0.0629839	0.0606455	0.0593491	0.059608	0.0604558	0.0617305	0.0619108	0.0627229	0.0651381	0.0662041	0.0646086	0.0625473	0.0639188	0.0666899	0.0676226	0.0669736
	PPinCupJunOxy03	0.0764659	0.0746415	0.0749252	0.0745023	0.0737605	0.074193	0.0742343	0.0745023	0.0753486	0.0755243	0.0755605	0.0747137	0.0726656	0.0735444	0.076	0.0754209	0.0733592	0.0733438	0.0750801	0.075607	0.0741106	0.0723115	0.0714813	0.0706066	0.0697847	0.0695553	0.0693973	0.0685879	0.0674755	0.0666747	0.066022	0.0661231	0.0650725	0.0625874	0.062026	0.0625072	0.0633455	0.0650877	0.0659462	0.0659613	0.0665785	0.0679425	0.0679983	0.0674298	0.0695196	0.0715785	0.0713123	0.0710463
Juniperus excelsa	PPinCupJunExc01	0.108909	0.109534	0.110077	0.109233	0.110054	0.109607	0.108463	0.108608	0.107766	0.107566	0.107666	0.106638	0.10575	0.104915	0.103485	0.103689	0.105003	0.105258	0.10471	0.102285	0.100667	0.101538	0.102312	0.103204	0.103678	0.101928	0.0997039	0.0981277	0.0964271	0.0970892	0.0975837	0.0940908	0.0905296	0.0892742	0.0896478	0.0906205	0.0914131	0.0918261	0.0922179	0.0918422	0.0918207	0.0934656	0.0947115	0.0961127	0.0963512	0.0958256	0.096232	0.09735
	PPinCupJunExc02	0.12195	0.120331	0.119192	0.119449	0.120669	0.120589	0.118085	0.115125	0.114362	0.115845	0.116799	0.11555	0.114418	0.11439	0.11285	0.11249	0.114221	0.114859	0.11435	0.112478	0.111411	0.111815	0.111826	0.111983	0.111927	0.111197	0.110149	0.107644	0.105507	0.10651	0.107277	0.104296	0.101198	0.100382	0.100218	0.101313	0.102851	0.102664	0.101215	0.100174	0.100853	0.103088	0.104776	0.106294	0.107299	0.106599	0.106915	0.108485
	PPinCupJunExc03	0.112642	0.113312	0.113932	0.111905	0.110351	0.109484	0.107444	0.105972	0.106	0.108067	0.10964	0.108669	0.106988	0.104677	0.102681	0.10386	0.10646	0.107455	0.106039	0.103926	0.104246	0.105097	0.104572	0.104854	0.104893	0.103105	0.101286	0.0998514	0.0982639	0.0981277	0.0988578	0.0972685	0.094879	0.0935249	0.0933526	0.0952845	0.0969372	0.0956578	0.0933795	0.0925026	0.0938266	0.0965519	0.0977904	0.0983183	0.0988578	0.0992506	0.0998569	0.100283
Calocedrus decurrens	PPinCupCalDec01	0.12481	0.12246	0.12261	0.12265	0.12212	0.12237	0.12305	0.12382	0.12296	0.12147	0.12289	0.12453	0.12308	0.12207	0.12219	0.12156	0.121	0.1204	0.11967	0.11963	0.11992	0.1192	0.1181	0.11722	0.11601	0.11503	0.11448	0.11247	0.10955	0.10815	0.10658	0.10482	0.10469	0.10585	0.10579	0.1032	0.10116	0.10135	0.10222	0.10234	0.10262	0.10338	0.10389	0.10418	0.10417	0.10467	0.10584	0.10632
	PPinCupCalDec02	0.1166	0.11453	0.11425	0.11499	0.11525	0.11555	0.11596	0.11595	0.11583	0.1152	0.11515	0.11639	0.11622	0.11565	0.11648	0.11576	0.11438	0.11442	0.11417	0.11375	0.11373	0.1125	0.11085	0.11118	0.11141	0.11	0.10901	0.10763	0.10492	0.10345	0.10343	0.10232	0.10097	0.1019	0.10208	0.099435	0.098236	0.099634	0.1003	0.099462	0.099469	0.10141	0.10269	0.10158	0.10113	0.10273	0.10427	0.10429
	PPinCupCalDec03	0.12933	0.12826	0.12772	0.12656	0.12543	0.12584	0.12697	0.12795	0.12877	0.12855	0.12815	0.1287	0.12721	0.12566	0.12626	0.12606	0.12525	0.12473	0.12494	0.12577	0.12545	0.1237	0.12223	0.12166	0.1209	0.12019	0.11961	0.11751	0.11501	0.11373	0.11181	0.10982	0.10995	0.11106	0.11141	0.11026	0.10835	0.10795	0.10819	0.10791	0.10865	0.10944	0.10944	0.10915	0.10889	0.11034	0.11253	0.11311
Cupressus sempervirens	PPinCupCupSem01	0.0775652	0.0763312	0.0758603	0.0756638	0.076295	0.0763157	0.0748272	0.0751679	0.0762898	0.0759638	0.0750233	0.074982	0.076	0.0762639	0.0767145	0.0767508	0.0745487	0.0728556	0.0727169	0.0726553	0.0716707	0.0706526	0.0709798	0.0716195	0.071891	0.0720961	0.0717783	0.0700551	0.0686133	0.0691885	0.0693464	0.0671915	0.0644373	0.0622866	0.0617405	0.0631747	0.064392	0.0645734	0.0639188	0.0644877	0.0665532	0.0672524	0.066695	0.0669381	0.0695604	0.0716349	0.0709696	0.0700092
	PPinCupCupSem02	0.0691172	0.0694024	0.0686032	0.0676328	0.0672219	0.0661838	0.0652239	0.0663154	0.0676632	0.0685523	0.0694279	0.0686998	0.0672371	0.0660473	0.0655824	0.0657996	0.0647901	0.0636522	0.0632199	0.063436	0.063803	0.0636572	0.063004	0.0614252	0.0607304	0.0622064	0.0628985	0.0610152	0.0595981	0.0592893	0.0584041	0.0565896	0.054891	0.0546004	0.055034	0.0551868	0.0553348	0.055241	0.0547038	0.0562187	0.0586178	0.0584041	0.0578331	0.058936	0.0605806	0.0623969	0.0635013	0.0622565
	PPinCupCupSem03	0.0823002	0.0813459	0.080765	0.0799706	0.080002	0.0797827	0.0786517	0.0797723	0.0818386	0.0820693	0.081849	0.0809062	0.0793706	0.0789954	0.0790319	0.0785372	0.0772123	0.0757931	0.0759172	0.0768596	0.0765073	0.0759224	0.0755036	0.074822	0.075266	0.0759327	0.0759534	0.0747085	0.072645	0.072132	0.0730045	0.0720704	0.0693107	0.06778	0.0676582	0.0680999	0.0688626	0.069846	0.0705198	0.0711077	0.0717886	0.0718295	0.0718091	0.0728299	0.0755191	0.0779704	0.0781263	0.0765332
Cupressus sargentii	PPinCupCupSar01	0.112298	0.111489	0.110043	0.108234	0.106971	0.107104	0.108535	0.107616	0.10605	0.10631	0.105601	0.105274	0.105629	0.104318	0.103017	0.102455	0.10234	0.103303	0.10413	0.103231	0.101066	0.0995018	0.0988251	0.0987215	0.0992998	0.0990378	0.097774	0.0965627	0.0941718	0.0919227	0.0921803	0.0924489	0.0920837	0.0922555	0.0922018	0.0912791	0.0899041	0.0903477	0.0901339	0.089461	0.0915203	0.0915847	0.0902889	0.0908292	0.0916061	0.0923468	0.0920407	0.0918636
	PPinCupCupSar02	0.110866	0.11099	0.110077	0.107238	0.106405	0.108084	0.10829	0.105379	0.103887	0.103562	0.102697	0.103551	0.10418	0.102098	0.100322	0.101747	0.105169	0.106377	0.103556	0.101116	0.0998405	0.0977305	0.096541	0.0963675	0.097774	0.0985744	0.0966387	0.0950303	0.093471	0.0918529	0.0911773	0.0907275	0.0908935	0.0917027	0.0924006	0.0916276	0.0900216	0.0901125	0.0891569	0.0873263	0.0880066	0.0886506	0.0889436	0.0894663	0.0898721	0.0909845	0.091456	0.0913542
	PPinCupCupSar03	0.115975	0.113769	0.11127	0.10992	0.109853	0.111455	0.112647	0.111265	0.109009	0.107727	0.106871	0.10701	0.107477	0.106838	0.10533	0.10497	0.10716	0.10785	0.106927	0.10615	0.104423	0.102626	0.101204	0.100705	0.101187	0.101983	0.10267	0.102032	0.0995236	0.0966658	0.0954684	0.0963187	0.0967472	0.0961236	0.0962916	0.095896	0.0944308	0.0932449	0.0914185	0.0911613	0.0926746	0.0929489	0.0939291	0.0950736	0.0943552	0.0947115	0.0961994	0.0960315
Cupressus x leylandii	PPinCupCupLey01	0.12317	0.121685	0.122272	0.122433	0.120749	0.118364	0.117054	0.115556	0.113927	0.114707	0.116265	0.1171	0.117106	0.115652	0.113036	0.112827	0.114803	0.114865	0.113769	0.11267	0.111697	0.110749	0.108864	0.107004	0.106094	0.105717	0.104699	0.103512	0.103634	0.103061	0.10042	0.0986616	0.0968503	0.0935734	0.092175	0.0929758	0.0933795	0.0927876	0.092465	0.0927499	0.092508	0.0936488	0.0970186	0.0986616	0.0982094	0.097823	0.0977632	0.0975348
	PPinCupCupLey02	0.1171	0.118381	0.117726	0.115709	0.11404	0.111776	0.110413	0.109557	0.108451	0.10964	0.11136	0.111012	0.110099	0.109618	0.108496	0.107622	0.108345	0.109478	0.108903	0.10636	0.104915	0.104069	0.101856	0.100267	0.0994745	0.0989506	0.0977632	0.0963024	0.0958852	0.0948358	0.0927392	0.090567	0.0889756	0.087576	0.0863663	0.0870768	0.0872467	0.0862338	0.0868593	0.0865623	0.0853924	0.0867479	0.0895944	0.0914989	0.0914506	0.0901659	0.0904761	0.0918529
	PPinCupCupLey03	0.104147	0.103501	0.10381	0.102631	0.101176	0.100568	0.0998624	0.0984327	0.0962753	0.0962862	0.0979155	0.0977632	0.0972793	0.0973717	0.0962591	0.0956361	0.0963837	0.0974695	0.0976544	0.0948736	0.0919656	0.0914292	0.090027	0.0877886	0.0875282	0.0874857	0.0856251	0.0843733	0.0847479	0.0835461	0.0800699	0.0777158	0.0765695	0.0749149	0.0741106	0.0752092	0.0748014	0.0730251	0.0736215	0.0744404	0.0742188	0.0756483	0.0782459	0.0801586	0.0813145	0.080969	0.0801952	0.0798506
Cunninghamia lancelota	PPinCupCunLan01	0.0749149	0.0757052	0.0748066	0.0739098	0.0738222	0.0748633	0.0756638	0.0767508	0.0776846	0.077747	0.0790319	0.0794176	0.0778197	0.0771448	0.0787663	0.081126	0.0808748	0.0788079	0.0781887	0.0791257	0.0788131	0.0761552	0.0743682	0.0743785	0.0739355	0.0726142	0.0710821	0.0700194	0.069897	0.069897	0.0685981	0.0664419	0.0654713	0.06478	0.0638332	0.0644021	0.0651684	0.0653198	0.0662395	0.0670496	0.0671611	0.0678765	0.0687965	0.07005	0.0723474	0.073133	0.0724603	0.072722
	PPinCupCunLan02	0.0617756	0.0615703	0.0608503	0.0620009	0.0633254	0.0630241	0.0622264	0.0622364	0.0624972	0.062753	0.0632501	0.0636974	0.0643013	0.065017	0.0662041	0.0662293	0.0650473	0.0643114	0.0635516	0.0640748	0.064785	0.0621663	0.0593192	0.059145	0.0585333	0.0578331	0.0576794	0.056461	0.0553052	0.0555321	0.0563126	0.0555667	0.0543985	0.0529586	0.0512644	0.0515039	0.0526055	0.0535576	0.0535183	0.0526986	0.0534839	0.0554532	0.0565005	0.0574215	0.0600517	0.0615303	0.0607954	0.0604658
	PPinCupCunLan03	0.0706015	0.070898	0.0699735	0.068827	0.068771	0.0690153	0.0689746	0.0700041	0.0711895	0.0715069	0.0719167	0.0714557	0.0704891	0.070622	0.0723063	0.0734775	0.0730765	0.0724551	0.0718398	0.0715529	0.0702134	0.0684506	0.0679933	0.0670952	0.0656278	0.064654	0.0642208	0.0636572	0.0629136	0.0631245	0.0635164	0.0622565	0.0601464	0.0579721	0.056837	0.0577637	0.0586476	0.0584786	0.0580168	0.0590007	0.0609253	0.0620711	0.0622515	0.0626828	0.0652693	0.067227	0.0672169	0.0662648
Cryptomeria japonica	PPinCupCryJap01	0.0755346	0.0764348	0.0755191	0.0738222	0.0735804	0.0734003	0.0715171	0.0701572	0.0703665	0.0720961	0.0735598	0.073637	0.0742188	0.0745023	0.0730302	0.0733232	0.0753435	0.0744095	0.0723833	0.0725578	0.0720602	0.0714505	0.0726758	0.0722653	0.0704483	0.070438	0.0709235	0.0694075	0.067369	0.066371	0.0637377	0.0608853	0.0612902	0.0612652	0.0584687	0.0568024	0.0575405	0.0592395	0.0614603	0.0615153	0.0600866	0.0610402	0.0628383	0.0637829	0.0640647	0.0638433	0.0633355	0.0626777
	PPinCupCryJap02	0.0700449	0.0703563	0.0688932	0.0672625	0.0676886	0.0683286	0.068044	0.0676328	0.0684048	0.0707293	0.0714966	0.0708366	0.0703359	0.0698306	0.0689644	0.0682625	0.0692241	0.0697745	0.069163	0.0701317	0.0704636	0.0694177	0.0692954	0.0689441	0.0677495	0.0664216	0.0661737	0.0667152	0.0656783	0.063959	0.0626727	0.0609852	0.0602362	0.0594138	0.057729	0.0576099	0.0576744	0.0571837	0.0577538	0.0585035	0.0582501	0.0583842	0.0599469	0.0611952	0.0612502	0.0614102	0.0606955	0.059608
	PPinCupCryJap03	0.0632199	0.0650271	0.0652643	0.0636823	0.0641603	0.0655824	0.0650019	0.0627129	0.0615753	0.0640194	0.0654662	0.064533	0.064654	0.0651734	0.0653501	0.0645381	0.0626928	0.0618407	0.0628433	0.063622	0.0627229	0.0627731	0.0642308	0.064654	0.0635164	0.0611602	0.059369	0.0591599	0.0588763	0.0578282	0.0559617	0.0535281	0.0528261	0.0526545	0.0515773	0.0515626	0.0520029	0.0524536	0.0531254	0.0537148	0.053479	0.0530862	0.0540491	0.0545511	0.0547481	0.0555914	0.0552213	0.0549304
Thuja occidentalis	PPinCupThuOcc01	0.103887	0.103551	0.103116	0.102549	0.100546	0.0982475	0.0986398	0.0994526	0.099136	0.0997749	0.100721	0.100793	0.0991142	0.097225	0.0975511	0.0982639	0.0987215	0.0978012	0.0952087	0.0949709	0.0954846	0.0948844	0.0951655	0.094107	0.0932072	0.0949817	0.0946737	0.0919763	0.0910166	0.0913434	0.0912791	0.0909524	0.0910381	0.0904654	0.0886932	0.0895891	0.0925295	0.0918583	0.089445	0.0899575	0.0920515	0.0928198	0.0945711	0.0978611	0.0979971	0.0964	0.0965302	0.097388
	PPinCupThuOcc02	0.0938051	0.0944416	0.0929758	0.0907811	0.0892689	0.0862656	0.0845263	0.0860432	0.0877833	0.0900484	0.0909631	0.0897279	0.0893222	0.0886826	0.0874272	0.0869601	0.0880332	0.0879587	0.0862603	0.0862868	0.085805	0.084463	0.0845791	0.0845157	0.0839621	0.0836145	0.0826416	0.0817599	0.0814298	0.0815712	0.082505	0.0829674	0.0819906	0.0802527	0.0800281	0.0824315	0.084616	0.0834618	0.0814612	0.0816289	0.0827887	0.0838936	0.0855246	0.0866896	0.0869548	0.0878258	0.0885175	0.0887518
	PPinCupThuOcc03	0.100426	0.0992834	0.0976218	0.096617	0.0965031	0.0950411	0.0938482	0.0941556	0.0950466	0.0973011	0.0983238	0.0972793	0.0960044	0.0949979	0.094852	0.0943174	0.0938644	0.0942041	0.0931426	0.0921481	0.0925564	0.092422	0.0908185	0.0887678	0.0892369	0.0917188	0.0921911	0.0900911	0.0875016	0.0871511	0.0881502	0.0874219	0.0855828	0.0839147	0.0829569	0.0843258	0.0868222	0.0865411	0.0860961	0.0874644	0.0876876	0.0869389	0.0879002	0.0901446	0.0914453	0.0933687	0.0946035	0.093498
Thuja standishii	PPinCupThuSta01	0.089573	0.0899629	0.0913113	0.0918314	0.092073	0.0921374	0.0911452	0.0894823	0.0888477	0.0892422	0.090011	0.0907543	0.0902247	0.0896371	0.0897332	0.0895624	0.0894023	0.0887944	0.0877992	0.0872945	0.0864298	0.0837514	0.0812046	0.0809795	0.0808016	0.0800855	0.0806917	0.0812883	0.0806238	0.0806813	0.0813512	0.080049	0.0786413	0.0790162	0.078886	0.0789225	0.0795271	0.0791673	0.0794906	0.0803363	0.0802422	0.0804721	0.0814769	0.0818176	0.0815869	0.0822058	0.0842678	0.0862126
	PPinCupThuSta02	0.102851	0.10418	0.104721	0.104373	0.103943	0.103501	0.102868	0.101264	0.100125	0.10122	0.102329	0.102422	0.101862	0.101012	0.0995182	0.0984382	0.100032	0.100535	0.0980624	0.0974206	0.0990542	0.0980896	0.0954359	0.0943768	0.0928736	0.0917724	0.0925134	0.0919119	0.0905617	0.0911291	0.0923844	0.0922233	0.0912363	0.0909845	0.0904279	0.0905617	0.091574	0.0904386	0.0895357	0.090214	0.090182	0.0903317	0.0925618	0.0949547	0.0941664	0.0930296	0.0950033	0.0969969
	PPinCupThuSta03	0.0927069	0.0910166	0.091322	0.0927177	0.0927177	0.0915847	0.0903477	0.0891836	0.0884429	0.0885175	0.0900591	0.0917295	0.0903958	0.0880066	0.0871936	0.0870928	0.0881928	0.088949	0.0875335	0.0867426	0.0869707	0.0855934	0.0836566	0.0827782	0.0821008	0.0822163	0.0828097	0.0819959	0.0814298	0.082358	0.0833513	0.0834566	0.0820641	0.0798767	0.0788756	0.0802683	0.0821218	0.0823475	0.0820116	0.0817389	0.0813302	0.0812255	0.0829726	0.0849486	0.0844894	0.0839674	0.0850331	0.0867691
Taxodium distichum	PPinCupTaxDis01	0.0553792	0.0561989	0.0562928	0.0558185	0.0558876	0.0566242	0.0568568	0.0560309	0.055779	0.0567083	0.0571985	0.056649	0.0558037	0.0555914	0.0551671	0.0542607	0.0550783	0.0557148	0.0547678	0.0553989	0.0558481	0.054182	0.0536411	0.0541082	0.0530224	0.0521988	0.0527183	0.05214	0.0511422	0.0514599	0.0518561	0.0505612	0.0480557	0.0474836	0.048143	0.0482158	0.0481187	0.0472221	0.0475951	0.0485411	0.0477162	0.0471495	0.0477211	0.0474303	0.045965	0.0458106	0.0475902	0.049168
	PPinCupTaxDis02	0.0557642	0.0566638	0.0578331	0.0585432	0.0589957	0.0583793	0.0574463	0.0560507	0.0553792	0.0561841	0.057372	0.0581359	0.0567974	0.0555371	0.0561347	0.0569657	0.0576248	0.0573026	0.0563769	0.0561001	0.055779	0.0555519	0.0561693	0.0560259	0.0541229	0.0527477	0.0528163	0.0522429	0.0516164	0.0516359	0.0510738	0.0508833	0.0499907	0.0487013	0.049134	0.0492847	0.0487013	0.0489589	0.0495426	0.0491534	0.0477986	0.0472366	0.0491048	0.0498105	0.0474449	0.0459892	0.0468639	0.0490075
	PPinCupTaxDis03	0.0607054	0.0610452	0.0618457	0.0621362	0.062457	0.0630793	0.0619959	0.0602412	0.0606155	0.0617155	0.0609752	0.0606655	0.0605257	0.0598074	0.0607604	0.0614152	0.0609502	0.0607154	0.0608153	0.0612802	0.0609902	0.0593242	0.0584091	0.0584886	0.0574612	0.0576447	0.059633	0.0583644	0.0554137	0.0554334	0.0556852	0.0540344	0.0530322	0.0529831	0.0524193	0.0528654	0.0538623	0.0531745	0.0521988	0.0522576	0.0519785	0.0511715	0.0518659	0.0523164	0.0504929	0.0499225	0.0521302	0.0534642
Metasequoia glyptostroboides	PPinCupMetGly01	0.123765	0.12542	0.12571	0.124522	0.125101	0.124042	0.122393	0.122433	0.121157	0.120531	0.122905	0.124568	0.12425	0.123909	0.124088	0.12564	0.128474	0.130235	0.129286	0.126918	0.126552	0.126278	0.124991	0.123794	0.121002	0.118518	0.117532	0.115131	0.11218	0.111933	0.112326	0.11122	0.108156	0.103705	0.102065	0.10429	0.106455	0.105778	0.103954	0.103072	0.103231	0.105296	0.107777	0.107922	0.10746	0.108775	0.109691	0.109819
	PPinCupMetGly02	0.106671	0.106532	0.107182	0.106721	0.106627	0.107471	0.106194	0.10476	0.104307	0.105363	0.108334	0.10945	0.108535	0.108568	0.108691	0.109847	0.111882	0.112163	0.112523	0.112394	0.111433	0.111023	0.109478	0.107299	0.105795	0.10466	0.102686	0.0992943	0.0967418	0.0964922	0.096297	0.0942149	0.0912791	0.088576	0.0878205	0.0894023	0.0905189	0.089461	0.0885547	0.0885015	0.0885388	0.0905938	0.0933149	0.0951547	0.0955712	0.0949276	0.0945063	0.0940046
	PPinCupMetGly03	0.116134	0.116793	0.116713	0.115703	0.116401	0.116674	0.115001	0.113278	0.112698	0.114656	0.117163	0.116623	0.115953	0.117783	0.118547	0.119066	0.121191	0.122001	0.121455	0.120022	0.119312	0.119049	0.117868	0.116361	0.114232	0.113126	0.110906	0.106699	0.10492	0.106	0.1058	0.10267	0.0984	0.0954143	0.0956253	0.0971815	0.0971164	0.0954035	0.0939291	0.0932933	0.09442	0.0965736	0.0977849	0.0999389	0.102422	0.10273	0.10122	0.0995837
Taxus baccata	PPinTaxTaxBac01	0.0844366	0.0839516	0.0835724	0.0836513	0.0832829	0.0817966	0.0788756	0.0772901	0.0775341	0.0782667	0.0790683	0.0787142	0.0765695	0.07585	0.0770307	0.0764037	0.0762691	0.0777054	0.0774302	0.0775029	0.0783187	0.0786882	0.0805401	0.0803258	0.0775912	0.0772278	0.07756	0.0769115	0.0768389	0.0768907	0.0761656	0.0747498	0.0742343	0.0741467	0.0724962	0.0715478	0.0722858	0.0711128	0.0685014	0.0676632	0.067009	0.0658906	0.0657945	0.0658047	0.0645482	0.0633606	0.0631998	0.0633958
	PPinTaxTaxBac02	0.0612002	0.0607654	0.0612352	0.062758	0.0617656	0.0600317	0.0573323	0.0554433	0.0562236	0.0570796	0.0573918	0.0576843	0.0569261	0.0553298	0.0557	0.0570697	0.0574909	0.056842	0.0565302	0.0581657	0.0583296	0.0567479	0.0566638	0.0565945	0.0556111	0.0559568	0.057144	0.0569905	0.0556852	0.0535035	0.0517533	0.0517925	0.0522576	0.0527477	0.0520862	0.0504978	0.0502588	0.0496059	0.0480557	0.0472608	0.0464674	0.0449331	0.0441103	0.045227	0.0456465	0.0443603	0.0437211	0.0440574
	PPinTaxTaxBac03	0.0700092	0.0691986	0.0670192	0.0671256	0.066285	0.0637477	0.0620911	0.0607554	0.0600965	0.0612702	0.0627379	0.0623818	0.0609602	0.0601664	0.0604308	0.0605606	0.0609952	0.0615003	0.0618206	0.063431	0.0638735	0.0631697	0.0642812	0.0650826	0.0633104	0.0623668	0.0627982	0.062041	0.0620009	0.0607954	0.0577141	0.057253	0.0581756	0.0577438	0.0554186	0.054369	0.0565253	0.0569014	0.054827	0.0536214	0.0528556	0.0515773	0.0516115	0.0531843	0.0523605	0.0504929	0.0507222	0.0510152
Taxus cuspidata	PPinTaxTaxCus01	0.0708724	0.0698409	0.0693056	0.068476	0.0672878	0.0673893	0.0666848	0.0647145	0.063622	0.0647699	0.0669026	0.0667203	0.0653652	0.0651028	0.0648809	0.0640999	0.0641956	0.063954	0.0630291	0.0647649	0.0664014	0.0653652	0.0648153	0.0646641	0.0632149	0.0619408	0.0624921	0.0641754	0.0651179	0.0638936	0.0623016	0.0616104	0.0613602	0.0617856	0.0609702	0.0598123	0.060346	0.0599619	0.0579572	0.0567826	0.0561693	0.0553397	0.0556802	0.0560457	0.0546004	0.0537984	0.054	0.0543148
	PPinTaxTaxCus02	0.0681863	0.0688983	0.0684506	0.0662901	0.0650826	0.0648304	0.0629739	0.0624871	0.0647498	0.0656379	0.065123	0.0642459	0.0627028	0.062437	0.0625624	0.0618457	0.062051	0.0621362	0.0618256	0.0634611	0.0645582	0.063014	0.0622014	0.0627078	0.0625874	0.0624671	0.0631295	0.0634209	0.0632149	0.0621863	0.0591251	0.057367	0.0586277	0.0594935	0.0573819	0.0556012	0.0571094	0.0569905	0.0554137	0.0554433	0.0543591	0.0528556	0.0533709	0.0547925	0.0547333	0.0530862	0.0518267	0.0514159
	PPinTaxTaxCus03	0.0820693	0.083041	0.0835987	0.083304	0.0806342	0.0788131	0.0778561	0.07644	0.0771812	0.0783395	0.0791986	0.0800594	0.0783863	0.0770307	0.0774873	0.0764814	0.0749923	0.0750388	0.0755708	0.0759483	0.075819	0.0755243	0.0770204	0.0782303	0.0769219	0.0757931	0.0755295	0.0755811	0.0765798	0.0762846	0.0743631	0.0737193	0.0737708	0.0724859	0.0706526	0.0709696	0.0731227	0.0723576	0.0690713	0.0675719	0.0669685	0.0658451	0.06584	0.0670445	0.0660422	0.0639087	0.0633606	0.063431
Cephalotaxus harringtonia	PPinCepCepHar01	0.0621362	0.0624921	0.0644927	0.0649918	0.0633455	0.0613352	0.0601115	0.060326	0.0604258	0.0595184	0.0591002	0.0591848	0.058419	0.058414	0.0597226	0.0601614	0.0599968	0.0600566	0.0604159	0.0594487	0.0566935	0.0556012	0.0574562	0.0594238	0.0588515	0.0577935	0.0581806	0.0569162	0.0552115	0.0548861	0.0541574	0.0535379	0.0522429	0.0510347	0.0511031	0.0505563	0.0485265	0.0463079	0.0452222	0.0449042	0.0450776	0.0445817	0.0425843	0.0417563	0.0435674	0.0452174	0.0446683	0.0431403
	PPinCepCepHar02	0.0558876	0.0555716	0.0574612	0.0584289	0.0557444	0.0533267	0.053587	0.0545166	0.054118	0.0540688	0.0542902	0.053877	0.0536706	0.0543296	0.0547333	0.0538819	0.0542016	0.0547531	0.0541032	0.0527035	0.0517533	0.0519148	0.0514354	0.051323	0.0514746	0.0508589	0.0509175	0.0504051	0.0491923	0.0489443	0.0487402	0.0480363	0.0466946	0.0450439	0.0439949	0.0436779	0.0434282	0.0425268	0.0411734	0.0406724	0.0411066	0.0400337	0.0370296	0.0365144	0.0397005	0.0415699	0.0407773	0.0395102
	PPinCepCepHar03	0.0882513	0.0868964	0.0868222	0.0874804	0.0868964	0.0868805	0.0871724	0.0868593	0.0860167	0.0854876	0.0852339	0.0836619	0.0828412	0.084115	0.0846952	0.0838884	0.0834829	0.0838146	0.0841571	0.0842837	0.0846266	0.0843628	0.0837356	0.0837883	0.0830252	0.082484	0.0825943	0.0808434	0.0794541	0.078886	0.0779236	0.078012	0.0775756	0.0754674	0.0736524	0.0739201	0.0739098	0.0721268	0.0701521	0.0690815	0.0689746	0.0686642	0.0672422	0.0668824	0.0696981	0.0701827	0.0669685	0.0660422
Torreya californica	PPinCepTorCal01	0.079501	0.0801743	0.0810109	0.0831146	0.0829358	0.0817022	0.0820588	0.0834829	0.0846054	0.0828097	0.079741	0.0793654	0.0807493	0.0813774	0.082568	0.0840359	0.0859902	0.087661	0.0864722	0.0852973	0.0851969	0.0842362	0.0832514	0.0833987	0.0823527	0.0788339	0.0769737	0.0777262	0.0754623	0.0719782	0.0721371	0.0715171	0.0689695	0.0687303	0.0706475	0.0701929	0.0661535	0.0637427	0.0635868	0.0618056	0.0588266	0.0574017	0.0590654	0.0611552	0.0599519	0.0583097	0.0590007	0.0598373
	PPinCepTorCal02	0.0790215	0.0787402	0.0785008	0.0802892	0.0807859	0.0802057	0.080002	0.0787454	0.0783759	0.0778924	0.0771241	0.0784488	0.07911	0.079084	0.0808905	0.0824262	0.0844524	0.0864139	0.0843258	0.0822163	0.0816498	0.0794645	0.0777885	0.0778301	0.0778197	0.0753693	0.0724243	0.0735752	0.0734878	0.0699735	0.0682981	0.0658956	0.0628032	0.06324	0.0657289	0.0657289	0.0628283	0.0603759	0.0590355	0.0575703	0.0554186	0.0537738	0.0538033	0.0542262	0.0536263	0.053592	0.0543345	0.0540541
	PPinCepTorCal03	0.0566885	0.0573373	0.0587371	0.0602861	0.0591848	0.0569608	0.055779	0.0554186	0.0565945	0.0574463	0.0561989	0.0559222	0.0577687	0.0584041	0.0587421	0.0604508	0.0632551	0.0654157	0.063225	0.0603011	0.060356	0.0595732	0.0577637	0.0574513	0.0563769	0.0528458	0.0511471	0.0531991	0.052885	0.0506246	0.0498738	0.0475999	0.0453668	0.04437	0.0445239	0.0458202	0.045068	0.0427903	0.040515	0.038005	0.0361083	0.0357026	0.0365333	0.0366939	0.0353162	0.0357451	0.0370296	0.0368499
Abies koreana	PPinPinAbiKor01	0.096499	0.096752	0.098629	0.10084	0.10174	0.1029	0.10573	0.10878	0.11069	0.11205	0.11449	0.11835	0.12249	0.12855	0.13784	0.14851	0.15704	0.15951	0.15529	0.14663	0.13623	0.12707	0.12019	0.11633	0.11416	0.11065	0.10718	0.10391	0.10085	0.099234	0.097099	0.095122	0.094542	0.093785	0.091648	0.089959	0.089226	0.087439	0.085988	0.084924	0.083264	0.081538	0.080337	0.079416	0.078527	0.078306	0.078647	0.07876
	PPinPinAbiKor02	0.10078	0.10132	0.10242	0.10383	0.10582	0.10917	0.11234	0.11335	0.11439	0.11685	0.11944	0.12233	0.12651	0.13393	0.14419	0.15403	0.16129	0.16386	0.16107	0.15315	0.14129	0.13071	0.12498	0.12177	0.11837	0.11529	0.11298	0.10919	0.10516	0.10406	0.10237	0.099371	0.098103	0.097569	0.09685	0.09599	0.094329	0.092127	0.090448	0.089395	0.088771	0.087542	0.085444	0.082952	0.081846	0.083318	0.084371	0.083855
	PPinPinAbiKor03	0.10055	0.10086	0.10111	0.10219	0.10433	0.10671	0.109	0.11057	0.11125	0.11157	0.11314	0.11696	0.12128	0.12748	0.13682	0.14609	0.1522	0.15378	0.14987	0.14263	0.13486	0.12657	0.1204	0.11817	0.11628	0.1131	0.11063	0.10781	0.10532	0.10485	0.10237	0.098502	0.097249	0.09684	0.09474	0.093094	0.092531	0.091438	0.090484	0.088849	0.087165	0.085554	0.083488	0.081705	0.080699	0.081339	0.082602	0.082996
Abies pinsapo	PPinPinAbiPin01	0.0752505	0.0754468	0.0785164	0.0811156	0.0820116	0.0831199	0.0850331	0.0867267	0.0880013	0.0910863	0.0937997	0.0947548	0.0973934	0.103286	0.112225	0.123343	0.132191	0.133831	0.129087	0.121967	0.1136	0.104119	0.0966115	0.0926854	0.090765	0.0897866	0.0884057	0.086165	0.084711	0.0833987	0.0819802	0.0794332	0.076383	0.0762795	0.0757672	0.072645	0.070765	0.0714659	0.0715734	0.070484	0.0683032	0.0654713	0.0646237	0.0652946	0.0659917	0.0659462	0.0658299	0.0656935
	PPinPinAbiPin02	0.0633405	0.0630492	0.0644927	0.0665228	0.0672017	0.06744	0.0693413	0.0721986	0.0744301	0.0762898	0.0779132	0.0794541	0.0822687	0.0879055	0.0965898	0.106172	0.112506	0.113374	0.109512	0.102857	0.0953277	0.0873263	0.0809847	0.0781211	0.0758293	0.07302	0.0712151	0.0700449	0.069489	0.0681152	0.0657642	0.0635466	0.0615253	0.0611402	0.0615253	0.0617105	0.0613952	0.0604408	0.0592595	0.0576546	0.0552805	0.0530616	0.0524291	0.0528458	0.0533611	0.0536067	0.0540836	0.054758
	PPinPinAbiPin03	0.0654107	0.0658047	0.0673943	0.0699378	0.0717424	0.0727066	0.0732564	0.074657	0.0770307	0.0793759	0.0804721	0.0814193	0.0841624	0.0887358	0.0953385	0.104285	0.111472	0.111916	0.108251	0.103579	0.096297	0.0878152	0.0817652	0.0781627	0.0765332	0.0761966	0.0749459	0.0733284	0.0725578	0.071512	0.0703614	0.0685472	0.0657794	0.0649111	0.0653501	0.0649262	0.0635969	0.0626777	0.0623166	0.0611352	0.0586923	0.0566935	0.0566391	0.0567232	0.0561297	0.0555519	0.0560259	0.0576199
Abies cephalonica	PPinPinAbiCep02	0.0825995	0.0834566	0.0863239	0.0903531	0.0921159	0.0923039	0.095052	0.0982312	0.0989887	0.0988251	0.10076	0.105335	0.109825	0.1143	0.122652	0.135103	0.145961	0.149948	0.146539	0.138501	0.12817	0.11718	0.108886	0.104036	0.100398	0.0989615	0.100005	0.0993325	0.0958744	0.0918368	0.0894183	0.0876238	0.0842415	0.0823947	0.0822635	0.0799863	0.0773161	0.0766575	0.0758552	0.0741467	0.0726861	0.0714249	0.0706424	0.0722961	0.0732769	0.0719987	0.0722192	0.07245
	PPinPinAbiCep03	0.079501	0.082421	0.0854876	0.086907	0.087964	0.0886772	0.0913542	0.0943498	0.0953926	0.0956091	0.097388	0.101972	0.106654	0.110766	0.117686	0.128807	0.140034	0.144693	0.140615	0.132462	0.123372	0.11347	0.105689	0.100639	0.0974097	0.096617	0.0970946	0.0954251	0.0913006	0.088246	0.086785	0.0841624	0.0812203	0.0809219	0.0811313	0.0789537	0.0759741	0.0741621	0.0726091	0.0717629	0.0711895	0.0698051	0.0696216	0.0707855	0.0712611	0.0711793	0.0713482	0.0709593
	PPinPinAbiCep04	0.0918744	0.0938967	0.0960369	0.0970077	0.0979971	0.0985853	0.100158	0.102439	0.103788	0.104445	0.105867	0.108708	0.111978	0.116219	0.123453	0.134121	0.144481	0.148723	0.143791	0.134405	0.126528	0.119152	0.112979	0.109149	0.106222	0.104577	0.103127	0.100908	0.0995782	0.0975511	0.0945927	0.0922287	0.0907222	0.0919334	0.093218	0.0908399	0.0873051	0.0862921	0.0854506	0.0835566	0.082169	0.0806499	0.080096	0.0815607	0.0830305	0.0834987	0.0840412	0.0841993
Picea abies	PPinPinPicAbi01	0.0515283	0.0536558	0.0543493	0.0555815	0.0566687	0.0582352	0.0610852	0.064105	0.0677089	0.0690764	0.0686591	0.0708775	0.0744816	0.0776379	0.0844999	0.0940207	0.102499	0.106604	0.102455	0.0957336	0.0891142	0.0803676	0.073709	0.0715069	0.0698255	0.065931	0.0632049	0.0639389	0.0626276	0.0575703	0.0535772	0.0508199	0.0492312	0.0495426	0.0497228	0.0480217	0.044779	0.0426034	0.0412928	0.0396719	0.038802	0.0377965	0.0371289	0.0384318	0.038916	0.0389208	0.0401623	0.0393152
	PPinPinPicAbi02	0.0527085	0.0539459	0.0557642	0.0571589	0.0593491	0.0614653	0.0643315	0.0667051	0.0695298	0.072871	0.0737605	0.075483	0.0790892	0.082857	0.0904333	0.100469	0.108357	0.111467	0.10646	0.0982312	0.0915686	0.0846266	0.0790058	0.0754985	0.0733746	0.0710258	0.0675973	0.0656632	0.0631496	0.0600217	0.0588614	0.0570252	0.0540541	0.0522821	0.0528261	0.0523164	0.0477792	0.0448657	0.0447886	0.0440574	0.0428095	0.04146	0.0413262	0.042297	0.0432363	0.0436058	0.0437739	0.043505
	PPinPinPicAbi03	0.0529095	0.0531058	0.0527281	0.054822	0.0571094	0.0585482	0.0609402	0.0639842	0.0671003	0.0686286	0.0691885	0.0718654	0.0757983	0.0805453	0.0884376	0.0980679	0.107093	0.111321	0.105889	0.0968286	0.0898988	0.083425	0.0772538	0.0726861	0.0702899	0.0674958	0.0652289	0.0656733	0.063019	0.0582005	0.0560012	0.053587	0.0506295	0.0492361	0.0494502	0.0488131	0.0460423	0.0437547	0.041895	0.0404149	0.0396767	0.0379623	0.0366892	0.037233	0.0381804	0.0390776	0.0403482	0.0400052
Picea asperata	PPinPinPicAsp01	0.0918475	0.092465	0.0947548	0.0976	0.0981659	0.0968557	0.0964	0.0972087	0.0991197	0.101867	0.103943	0.105944	0.108557	0.111613	0.115811	0.121237	0.127098	0.131226	0.13088	0.125779	0.119432	0.114639	0.110866	0.10751	0.105302	0.103446	0.100678	0.0990106	0.0974913	0.0948952	0.093261	0.0901178	0.0864033	0.0857415	0.0851387	0.0823422	0.0797671	0.0790892	0.0793863	0.0780276	0.0745796	0.0729275	0.0730816	0.0734775	0.0739458	0.0737347	0.0742549	0.0749872
	PPinPinPicAsp02	0.0932503	0.0936596	0.0938698	0.0957498	0.0975565	0.0977904	0.0986779	0.0989178	0.0999881	0.104136	0.106599	0.106843	0.108262	0.111545	0.11735	0.123384	0.127203	0.129268	0.12778	0.122784	0.118324	0.115052	0.11168	0.108942	0.106366	0.103375	0.101659	0.100541	0.098155	0.0956361	0.0942635	0.0915793	0.0882513	0.0875919	0.0873688	0.086165	0.0847585	0.0836829	0.0839727	0.0829201	0.078506	0.0761293	0.0773783	0.0775237	0.0765332	0.0770567	0.0777989	0.0775444
	PPinPinPicAsp03	0.119804	0.121978	0.124216	0.125194	0.125971	0.126232	0.127063	0.128404	0.130539	0.132479	0.132097	0.132733	0.13524	0.138149	0.144142	0.150605	0.1552	0.159768	0.159317	0.152224	0.145427	0.141878	0.139087	0.136089	0.133736	0.131373	0.129491	0.128135	0.124887	0.12207	0.122836	0.122755	0.118981	0.116509	0.11718	0.116129	0.113103	0.110872	0.11099	0.111894	0.109741	0.107193	0.107238	0.108345	0.107293	0.104799	0.104821	0.105795
Picea omorika	PPinPinPicOmo01	0.0635466	0.0646943	0.0624269	0.0596429	0.0609602	0.0641654	0.0655318	0.0661636	0.0670445	0.0679831	0.0696624	0.0700398	0.070438	0.0742446	0.0788808	0.0848483	0.0897012	0.0900163	0.0876132	0.0825102	0.0771241	0.0735907	0.0708622	0.0671003	0.0629588	0.0623267	0.0637729	0.0616254	0.0589907	0.0576794	0.0545413	0.0530665	0.0531009	0.0523801	0.0507711	0.0493042	0.0496303	0.0483711	0.0441488	0.0420959	0.0430348	0.0424741	0.0409061	0.0397909	0.0392392	0.0401338	0.040701	0.0417085
	PPinPinPicOmo02	0.0789589	0.0794593	0.0775704	0.0748272	0.0759534	0.0798506	0.0819225	0.082148	0.0819225	0.0826888	0.0853607	0.0876557	0.0880704	0.0897385	0.0946413	0.102538	0.108719	0.108847	0.105147	0.100667	0.0964434	0.0915096	0.0867055	0.0831304	0.0808487	0.079814	0.0785685	0.0762898	0.0746002	0.0730354	0.070944	0.0712611	0.0717886	0.0697337	0.0665228	0.0654713	0.0669989	0.0662648	0.0623618	0.0609702	0.0610502	0.0584389	0.057045	0.0573769	0.0573175	0.0576893	0.0569955	0.0572035
	PPinPinPicOmo03	0.0242971	0.0231962	0.0223907	0.0222901	0.0243063	0.0258339	0.0256311	0.026632	0.0288402	0.031069	0.0335391	0.0352691	0.0365333	0.0400575	0.0459071	0.052096	0.0549009	0.0558234	0.0554186	0.0494842	0.0430156	0.0391584	0.034883	0.0301789	0.0266181	0.0251799	0.024913	0.0225645	0.0208615	0.0211852	0.0187478	0.0167166	0.015923	0.0132596	0.0110978	0.0107505	0.0105546	0.00795928	0.00393511	0.00270975	0.00281464	0.00168834	0.000477461	0.00281378	0.00315883	0.0020364	0.0019067	0.0014741
Picea chihuahuana	PPinPinPicChi01	0.0766109	0.0770982	0.0783499	0.0796001	0.0800646	0.0812779	0.0842942	0.0868487	0.0880013	0.0885228	0.0901927	0.0940261	0.0970838	0.100059	0.106538	0.115556	0.123707	0.127209	0.12421	0.11681	0.108111	0.0996438	0.0937135	0.0904654	0.0875547	0.0856092	0.0857045	0.0846846	0.081325	0.0784904	0.0769944	0.074657	0.0718603	0.0721268	0.0730097	0.0710872	0.0687914	0.0673386	0.0658805	0.0650523	0.0641553	0.0628885	0.0621011	0.0628082	0.0644373	0.0646439	0.0650574	0.0653551
	PPinPinPicChi02	0.0758034	0.0776431	0.0795845	0.0819959	0.0842784	0.0848905	0.0858685	0.0874751	0.0896585	0.0917885	0.0924113	0.0948142	0.0990487	0.102884	0.109048	0.119129	0.128999	0.133134	0.130024	0.122053	0.112321	0.103143	0.0968557	0.092363	0.0884429	0.0866313	0.085932	0.0847057	0.0829253	0.0800699	0.0780431	0.0768026	0.0743373	0.0731741	0.0736473	0.0726399	0.0703665	0.0696675	0.0690662	0.0676937	0.066695	0.0648859	0.0634259	0.0645129	0.0656379	0.065017	0.0651987	0.0660523
	PPinPinPicChi03	0.063798	0.0643869	0.0660574	0.0690662	0.0710514	0.071722	0.0745332	0.076528	0.0760724	0.0753021	0.0759638	0.0790006	0.0825365	0.0868222	0.092422	0.0992452	0.107132	0.111164	0.10746	0.0999061	0.092508	0.0852709	0.0800281	0.0773212	0.0746828	0.0723936	0.0715017	0.0703461	0.0687151	0.0669533	0.0654107	0.0644927	0.063014	0.0616404	0.0613952	0.0607354	0.058588	0.0567578	0.0559518	0.0558185	0.0549107	0.0528409	0.052581	0.0546398	0.0556062	0.0548368	0.054556	0.0546447
Picea orientalis	PPinPinPicOri01	0.0664646	0.0672878	0.0676379	0.0683667	0.0690815	0.070967	0.073902	0.0750672	0.0755088	0.0768467	0.0794202	0.0826494	0.0848324	0.0872759	0.0926693	0.100746	0.107889	0.110455	0.107555	0.101483	0.0941718	0.0863583	0.0808487	0.0783343	0.0760466	0.0731613	0.071535	0.0703027	0.0675947	0.0654182	0.0646036	0.0631521	0.0614227	0.0610877	0.0610302	0.0592147	0.0568444	0.0560828	0.0554927	0.0542508	0.0531868	0.0515381	0.0497739	0.049696	0.0506612	0.0508809	0.0509835	0.0511178
	PPinPinPicOri02	0.0683862	0.0699542	0.0709355	0.0724912	0.07425	0.0756155	0.0773313	0.078246	0.0794788	0.0816012	0.0833297	0.0858315	0.0889327	0.0920203	0.0974749	0.10641	0.114816	0.117974	0.114985	0.108269	0.100018	0.0916262	0.0858036	0.0823657	0.0793203	0.0767361	0.0750314	0.0737239	0.0718185	0.0694762	0.0681812	0.0671881	0.0654112	0.0643482	0.0642622	0.0629768	0.0606375	0.0601719	0.0598999	0.0584238	0.0573369	0.0554481	0.053504	0.0538391	0.054654	0.0543702	0.0544053	0.0549139
	PPinPinPicOri03	0.0630944	0.0640899	0.0648052	0.0659816	0.0667684	0.0679882	0.0709312	0.0728325	0.0731973	0.0728658	0.0729737	0.0755243	0.0787715	0.0816551	0.0858711	0.0916464	0.0972304	0.0992998	0.0964786	0.0913542	0.0853449	0.0788079	0.0740205	0.0715171	0.0692547	0.0674146	0.0668115	0.0656253	0.0639917	0.0627279	0.0609402	0.0595059	0.0591674	0.0585706	0.057662	0.0567083	0.0549822	0.054086	0.0538352	0.0529046	0.051702	0.050271	0.0495475	0.0498226	0.0496741	0.0493431	0.049511	0.0493723
Picea smithiana	PPinPinPicSmi01	0.0630241	0.0650877	0.066614	0.0667557	0.0669685	0.0690764	0.0709338	0.0715837	0.0716912	0.072871	0.0754571	0.0770826	0.0780276	0.0804147	0.0846582	0.0895624	0.0943444	0.0980134	0.0979155	0.0944793	0.0909684	0.0862126	0.0809847	0.0780691	0.0757776	0.0739252	0.0736781	0.0739716	0.0731382	0.0711588	0.0685218	0.0653955	0.0623267	0.0590355	0.0568123	0.0571886	0.0576843	0.0572828	0.0575108	0.0564362	0.0542361	0.0540049	0.0538229	0.0515137	0.0500053	0.0507027	0.0512008	0.0508882
	PPinPinPicSmi02	0.0568865	0.0581657	0.0592346	0.0604308	0.0610302	0.0627379	0.0637326	0.064397	0.0672676	0.0702746	0.0707957	0.071256	0.073637	0.0762795	0.0795375	0.085012	0.091633	0.0938482	0.0911773	0.0884323	0.0851652	0.0809481	0.0768182	0.0731638	0.0704431	0.0687609	0.0677952	0.0673436	0.0674197	0.0668874	0.0649918	0.0615804	0.0579572	0.0553052	0.0534298	0.0539262	0.0549403	0.0527918	0.0503514	0.049752	0.04964	0.0504636	0.0506393	0.0482983	0.0462935	0.0463128	0.0466124	0.0458251
	PPinPinPicSmi03	0.0630994	0.063793	0.0644323	0.0663305	0.0674298	0.0684659	0.0685726	0.0684506	0.069846	0.0724243	0.0749149	0.0762484	0.0775081	0.0800176	0.0839727	0.0891676	0.0945927	0.0980189	0.0976054	0.0944524	0.0897813	0.084252	0.0798662	0.0771137	0.0748066	0.0732101	0.0725065	0.0716861	0.0707702	0.0697847	0.0672625	0.0632651	0.0600866	0.0572778	0.0555667	0.0567479	0.0574959	0.0564511	0.0560309	0.0551128	0.0531303	0.0529733	0.0532285	0.0514257	0.0503612	0.0508003	0.0506051	0.0501857
Picea pungens	PPinPinPicPun01	0.063441	0.0661383	0.0675567	0.0663761	0.0672676	0.068827	0.0686896	0.0683642	0.0699225	0.0730765	0.0746879	0.0768078	0.0807702	0.0836671	0.0867161	0.0931588	0.100283	0.102274	0.098155	0.092277	0.0877354	0.0836671	0.0794332	0.0755966	0.0731844	0.0725065	0.0717578	0.0703257	0.0687354	0.0666899	0.0637226	0.0613002	0.0610902	0.0596529	0.0571242	0.056743	0.0560507	0.0551326	0.0553298	0.0541967	0.0528409	0.0527281	0.0516457	0.0497764	0.0488277	0.0496692	0.0513768	0.0510982
	PPinPinPicPun02	0.0814612	0.0848166	0.0851757	0.0846688	0.0852022	0.0867532	0.0883577	0.0878577	0.0873688	0.0898988	0.0939992	0.0983619	0.101034	0.103066	0.108412	0.117709	0.125936	0.128585	0.125234	0.117641	0.110547	0.103865	0.0973445	0.093541	0.0908025	0.088246	0.0870768	0.0867691	0.0864298	0.085144	0.080812	0.0766264	0.0762795	0.0753125	0.0737502	0.0739716	0.0732153	0.0716656	0.0704227	0.0679323	0.0656682	0.065648	0.0649918	0.0629236	0.0618707	0.0626125	0.0627781	0.0613802
	PPinPinPicPun03	0.0959339	0.0989778	0.101412	0.102093	0.102642	0.102873	0.101127	0.0997859	0.102774	0.106921	0.109009	0.112355	0.115409	0.117794	0.123667	0.131074	0.13741	0.140603	0.137112	0.130317	0.125136	0.120394	0.115834	0.112107	0.107922	0.104616	0.104583	0.104959	0.103242	0.101895	0.0992616	0.0947548	0.09203	0.0906366	0.0902354	0.090214	0.0890129	0.0867002	0.0854717	0.0853343	0.0835145	0.081718	0.0811156	0.0806342	0.0802213	0.0803885	0.0814088	0.0818543
Tsuga canadensis	PPinPinTsuCan01	0.0793863	0.0802527	0.0827519	0.0841677	0.0835408	0.0842151	0.0861438	0.0897599	0.0922716	0.092132	0.0938967	0.0968883	0.0987433	0.102406	0.110351	0.121386	0.12966	0.131444	0.12697	0.119261	0.110749	0.102087	0.095739	0.0910006	0.0878736	0.0875494	0.0861809	0.0833355	0.0827466	0.0825943	0.0802631	0.0767249	0.0748272	0.0742085	0.072409	0.0711077	0.0717322	0.0721884	0.0708417	0.0693566	0.0688626	0.0679933	0.0667304	0.0661889	0.065739	0.0666899	0.0691579	0.0691019
	PPinPinTsuCan02	0.111776	0.112794	0.115375	0.117629	0.117698	0.118478	0.118381	0.119381	0.12421	0.12782	0.129222	0.130065	0.131726	0.135833	0.143567	0.155076	0.164474	0.165776	0.16122	0.154679	0.146028	0.136386	0.128013	0.122899	0.120921	0.119472	0.1171	0.114362	0.113436	0.113882	0.111961	0.108541	0.108412	0.109059	0.106549	0.10554	0.107077	0.106399	0.104351	0.103375	0.100667	0.0976653	0.0987597	0.0999498	0.0988088	0.100207	0.102593	0.101615
	PPinPinTsuCan03	0.0957877	0.0993762	0.102362	0.103545	0.104417	0.10636	0.107744	0.108267	0.109663	0.112062	0.115148	0.117254	0.119701	0.126081	0.135952	0.147416	0.156132	0.156879	0.150888	0.143827	0.135056	0.124007	0.115641	0.10987	0.10701	0.1061	0.102807	0.100935	0.101939	0.101105	0.0973554	0.0931426	0.0925349	0.0932772	0.0910434	0.0898133	0.0908988	0.0906152	0.0884536	0.0867691	0.0857521	0.0834618	0.0824892	0.0820326	0.0807336	0.0835776	0.086785	0.0861967
Pinus pinea	PPinPinPinPin01	0.0763882	0.0784436	0.0776794	0.0754468	0.0740282	0.0763157	0.0797775	0.0809062	0.0811836	0.0818333	0.0835461	0.0866101	0.0892636	0.0915686	0.0973771	0.106194	0.112647	0.114237	0.110603	0.104406	0.0972413	0.0887891	0.0819329	0.0784696	0.0759379	0.0727837	0.0718705	0.0723012	0.0707037	0.0689237	0.0687914	0.069051	0.0689593	0.0691477	0.0690662	0.067648	0.0659866	0.0660827	0.0652643	0.0631898	0.063617	0.0636119	0.0614653	0.060351	0.0606355	0.0606655	0.0603859	0.060336
	PPinPinPinPin02	0.0855722	0.0864934	0.0856621	0.0840622	0.0829306	0.083862	0.0865942	0.0886879	0.0904493	0.0924973	0.094312	0.0953331	0.0973011	0.101604	0.10785	0.116623	0.124343	0.126848	0.123771	0.117726	0.11025	0.100015	0.0908346	0.0864616	0.0836777	0.0814874	0.0815031	0.0808382	0.0780483	0.0753693	0.0735701	0.0741621	0.0760828	0.0760414	0.0746054	0.0720089	0.0701674	0.0703767	0.0695451	0.0679069	0.0670192	0.0653198	0.0634058	0.0629287	0.0631496	0.0637326	0.0645834	0.0643416
	PPinPinPinPin03	0.0607654	0.0615353	0.0619659	0.062758	0.0626025	0.0631848	0.0646741	0.0650221	0.0660372	0.066928	0.0675059	0.0689542	0.0702287	0.072332	0.0767663	0.0829148	0.0872414	0.0882141	0.0862868	0.0816656	0.076031	0.0707855	0.0657339	0.0617555	0.0598024	0.0586327	0.058265	0.0582452	0.0577042	0.0573274	0.0567826	0.056367	0.0561742	0.0560605	0.0558926	0.0546792	0.0537984	0.0543247	0.0539852	0.0528212	0.0522821	0.0514941	0.0506783	0.0503173	0.050571	0.0515381	0.052287	0.0516506
Pinus mugo	PPinPinPinMug01	0.0435386	0.0431355	0.0434426	0.0447116	0.0466318	0.0478229	0.0476144	0.0475272	0.0485653	0.0493188	0.0496741	0.0504636	0.052483	0.0558728	0.0593989	0.0621613	0.0644625	0.0670851	0.067004	0.0631597	0.0584538	0.0542558	0.0513523	0.0497569	0.0492361	0.049061	0.0473092	0.0439661	0.0410254	0.0397957	0.0403053	0.0411925	0.0401576	0.0380524	0.0372094	0.0369303	0.0365238	0.0361083	0.0354717	0.0343092	0.0339099	0.0332999	0.031321	0.030286	0.0301556	0.0304769	0.0310596	0.0320217
	PPinPinPinMug02	0.0453523	0.0446924	0.0462113	0.0488034	0.0489006	0.0486722	0.0491145	0.0506686	0.0531942	0.054118	0.0542804	0.0560259	0.0584637	0.0613102	0.0665077	0.0723166	0.0767923	0.0792038	0.0768026	0.0717424	0.0670344	0.0614803	0.0570202	0.0552361	0.0540147	0.0516262	0.0488763	0.0465206	0.0438364	0.0420003	0.04146	0.0418233	0.0414505	0.0398147	0.0391488	0.0380666	0.0354811	0.0342951	0.0348642	0.0341025	0.0328078	0.0315778	0.0296531	0.0293324	0.0309011	0.0317132	0.0312696	0.0321854
	PPinPinPinMug03	0.051954	0.051543	0.0522037	0.0542066	0.0558926	0.0564511	0.0560902	0.0573323	0.0595831	0.0609203	0.0617455	0.063004	0.0654258	0.0703614	0.0785164	0.0864563	0.0924328	0.0953223	0.0922287	0.0853184	0.0779392	0.0716144	0.0663811	0.0620811	0.0600068	0.0584488	0.0564709	0.0542361	0.0503076	0.0477938	0.0471156	0.0465593	0.0458444	0.0441343	0.0425747	0.0406771	0.0385742	0.0368877	0.0354104	0.0341823	0.0339428	0.0328125	0.0307006	0.0308684	0.0320778	0.0329484	0.0330843	0.0337409
Pinus sylvestris	PPinPinPinSyl01	0.0396339	0.0388353	0.0387356	0.0410588	0.0425795	0.04234	0.0422299	0.0438027	0.0453572	0.0451933	0.0463224	0.0491583	0.0519148	0.0554828	0.0615503	0.0692394	0.0762795	0.0802527	0.0769011	0.0698	0.0632802	0.056021	0.0508785	0.047755	0.045068	0.0435866	0.0408632	0.036779	0.0340367	0.0328641	0.0316805	0.0312416	0.0307612	0.0289051	0.0288402	0.028868	0.0257279	0.0229993	0.0226835	0.0221073	0.021573	0.0199375	0.0176881	0.0189383	0.0207385	0.0210165	0.0213904	0.022473
	PPinPinPinSyl02	0.040048	0.0382752	0.0380287	0.0401195	0.0420481	0.0426945	0.043433	0.0452704	0.0463031	0.0469365	0.0489832	0.0516555	0.0543148	0.0585979	0.066199	0.0755295	0.0826363	0.0857627	0.0837567	0.0765125	0.0675668	0.059623	0.0534839	0.0502637	0.0484634	0.0462258	0.0437163	0.0397576	0.0352361	0.0331733	0.0324005	0.0314657	0.0311343	0.0306866	0.0303512	0.0298717	0.0275195	0.0243936	0.02321	0.0228711	0.0218195	0.0198375	0.0181225	0.018494	0.0197829	0.020652	0.0209117	0.0212946
	PPinPinPinSyl03	0.0515381	0.0503222	0.0514354	0.0545413	0.0556259	0.055937	0.0561495	0.0580019	0.0598472	0.0594088	0.0606955	0.0631446	0.0657086	0.0703512	0.0781575	0.0876557	0.0941286	0.0955171	0.0922985	0.0861544	0.0783343	0.0699582	0.0640446	0.0613802	0.0595881	0.0570153	0.0541475	0.0509908	0.0470285	0.0449427	0.0446394	0.0437403	0.0430828	0.0426897	0.0422922	0.0408345	0.0380666	0.0353633	0.0333703	0.031489	0.0302115	0.0282975	0.0258292	0.026595	0.028803	0.0296485	0.029881	0.031447
Pinus tabuliformis	PPinPinPinTab01	0.0929812	0.0945927	0.0960044	0.096758	0.0976054	0.0982856	0.0979318	0.0965736	0.096758	0.0990651	0.102153	0.103308	0.102807	0.106382	0.112377	0.116793	0.121203	0.12347	0.121743	0.118062	0.112839	0.107216	0.103987	0.101269	0.096986	0.0942311	0.0937727	0.0939183	0.094107	0.0944146	0.0934118	0.0904279	0.0878417	0.0857203	0.0844366	0.0850067	0.0851335	0.0843206	0.0852497	0.0864033	0.0844894	0.0823737	0.0829096	0.0842837	0.0842626	0.0832461	0.0817389	0.0811103
	PPinPinPinTab02	0.0912952	0.0935572	0.0970566	0.0995564	0.0997203	0.0982421	0.0957336	0.0941124	0.0953223	0.098618	0.101829	0.102554	0.10262	0.106183	0.111422	0.115862	0.12048	0.123776	0.12309	0.118832	0.11276	0.10559	0.10024	0.0989015	0.097959	0.0950466	0.0932449	0.0930565	0.0925564	0.0929919	0.0923361	0.0894983	0.0884429	0.0876823	0.0863133	0.0865093	0.0863345	0.0847004	0.0844261	0.0846266	0.0819959	0.0797723	0.0809428	0.0830252	0.0828202	0.0819802	0.0818805	0.0809795
	PPinPinPinTab03	0.103215	0.103755	0.105462	0.108061	0.108111	0.106338	0.105972	0.106416	0.106432	0.108931	0.114283	0.116685	0.11788	0.12369	0.130434	0.135685	0.142095	0.146381	0.144208	0.138227	0.131132	0.123286	0.116884	0.112512	0.108819	0.106061	0.104312	0.103551	0.104351	0.104412	0.101587	0.0986234	0.095804	0.0921803	0.091188	0.0922448	0.0928521	0.0919602	0.090043	0.0888317	0.0875335	0.086907	0.0881555	0.0885175	0.0872732	0.0876344	0.0877301	0.0866631
Pinus banksiana	PPinPinPinBan01	0.0968232	0.0978393	0.0966549	0.0973554	0.0989669	0.1003	0.101763	0.103347	0.105767	0.107566	0.108429	0.1102	0.113526	0.117749	0.124302	0.132038	0.13679	0.13974	0.137964	0.130082	0.122882	0.116293	0.110127	0.106882	0.103518	0.0992725	0.0971272	0.0963729	0.0945873	0.0924758	0.0901553	0.0882726	0.0897439	0.0924382	0.0913488	0.0867797	0.0830883	0.0821218	0.0804251	0.0778249	0.0780483	0.0775289	0.0751111	0.0751472	0.0770204	0.0784644	0.0775289	0.0754519
	PPinPinPinBan02	0.0998296	0.101001	0.101198	0.102378	0.103105	0.10392	0.106022	0.108223	0.110525	0.110872	0.109819	0.11236	0.117663	0.122099	0.1281	0.136433	0.141782	0.143736	0.142053	0.135269	0.126778	0.118501	0.112884	0.110794	0.107104	0.102098	0.100683	0.100721	0.0982366	0.0945063	0.091692	0.0909524	0.0929758	0.0944901	0.0924382	0.088592	0.0850331	0.0850067	0.0853924	0.0825313	0.0816813	0.0820274	0.0797305	0.0770982	0.0775808	0.0797775	0.0799289	0.0787454
	PPinPinPinBan03	0.0870078	0.0873476	0.0876663	0.0895464	0.0908935	0.0917188	0.0931426	0.0944416	0.0962265	0.0967309	0.096541	0.0989887	0.101747	0.104804	0.111455	0.118827	0.123165	0.124777	0.123418	0.118085	0.110334	0.103849	0.0998897	0.0963187	0.0922233	0.0893489	0.0884695	0.0868593	0.0833987	0.080561	0.0787558	0.078683	0.0813407	0.0836777	0.0822477	0.0781835	0.0753796	0.0753693	0.07409	0.0715017	0.0717424	0.0724397	0.0715171	0.0696879	0.0692903	0.0709184	0.0706628	0.068939
Pinus pinaster	PPinPinPinPns01	0.112715	0.115868	0.117259	0.116503	0.113865	0.113803	0.116571	0.118792	0.119758	0.120394	0.122485	0.124048	0.124129	0.12462	0.127459	0.133465	0.13803	0.139045	0.138066	0.135554	0.131461	0.125994	0.122065	0.120801	0.119981	0.118735	0.117669	0.115896	0.113086	0.110015	0.107533	0.107928	0.109182	0.108123	0.105285	0.102296	0.100929	0.102203	0.10284	0.101308	0.100776	0.0998733	0.0984708	0.0985253	0.0993161	0.0998788	0.0999498	0.099835
	PPinPinPinPns02	0.102587	0.102543	0.10128	0.101291	0.10065	0.100836	0.102945	0.105512	0.107188	0.108111	0.109445	0.110698	0.111978	0.11365	0.11747	0.12436	0.13061	0.132603	0.130094	0.127063	0.123038	0.11512	0.108713	0.107054	0.105119	0.103248	0.104114	0.102659	0.0995509	0.09735	0.0939291	0.0920461	0.091928	0.0916276	0.0907382	0.0880385	0.0858473	0.0861067	0.0849856	0.082274	0.0810004	0.0796001	0.0789589	0.0788808	0.0785476	0.0799341	0.0807754	0.0800072
	PPinPinPinPns03	0.0837356	0.0829569	0.0828622	0.0845843	0.0866578	0.088395	0.0898934	0.0905777	0.0920676	0.0945063	0.0967146	0.0992943	0.0996875	0.100294	0.105152	0.111849	0.119289	0.123696	0.121898	0.116259	0.109775	0.103617	0.0973771	0.0924489	0.0905724	0.089541	0.0879747	0.0878205	0.0870556	0.0840464	0.0814245	0.079741	0.0775964	0.0758293	0.0743837	0.0712663	0.0686795	0.0688881	0.0690001	0.0675973	0.0652794	0.0643819	0.0660473	0.0661838	0.0643869	0.0637276	0.0650927	0.066857
Pinus densiflora	PPinPinPinDen02	0.0690612	0.0691223	0.0703104	0.0719884	0.0736164	0.074054	0.0751266	0.0778561	0.080446	0.0812203	0.0819749	0.0847849	0.0859849	0.0865093	0.090856	0.0965085	0.101686	0.105047	0.103794	0.0990869	0.092836	0.0869813	0.0831146	0.0804199	0.0780639	0.0761293	0.0749923	0.0744868	0.0725783	0.0696165	0.0680339	0.0668064	0.0650372	0.064392	0.0638936	0.0615253	0.0590007	0.0579125	0.057367	0.0571589	0.0556654	0.0545413	0.0568816	0.0574513	0.0553841	0.0548072	0.0555963	0.0568568
	PPinPinPinDen03	0.071384	0.0721884	0.0728145	0.0735444	0.0742497	0.0755811	0.0775808	0.0789746	0.0792872	0.079861	0.0820641	0.0842204	0.0847374	0.0864563	0.0921642	0.0995018	0.105701	0.108412	0.105617	0.100125	0.0945981	0.0890183	0.0846582	0.0820379	0.0797253	0.0773161	0.0766472	0.0771552	0.0755501	0.0721012	0.0695196	0.0679069	0.0669026	0.0671205	0.0667102	0.0638634	0.0611452	0.0607154	0.0601364	0.0582203	0.0557839	0.0546841	0.0559864	0.0562533	0.0551178	0.0551967	0.0564214	0.0575306
	PPinPinPinDen04	0.0780016	0.0783603	0.0793237	0.0804094	0.081147	0.0824997	0.0846688	0.0870238	0.0883737	0.0885281	0.0904493	0.0931641	0.0930619	0.093471	0.0995509	0.107716	0.112923	0.115182	0.113154	0.107132	0.100973	0.0952196	0.0909417	0.089541	0.0877248	0.0845896	0.0831356	0.0836408	0.0824472	0.0788235	0.0767093	0.0756638	0.0742652	0.0734363	0.0729532	0.0715017	0.0688983	0.0674552	0.0666241	0.0657592	0.0644927	0.06323	0.0639087	0.0639288	0.0636421	0.0649061	0.06584	0.0660776
Pinus nigra	PPinPinPinNig01	0.0589111	0.0582849	0.057982	0.0605007	0.0620961	0.0617606	0.0615453	0.0625172	0.0640244	0.0652088	0.0670344	0.0687202	0.070898	0.0763571	0.0855246	0.0958094	0.103198	0.104334	0.099846	0.0930727	0.084194	0.0751524	0.069591	0.0670851	0.0648456	0.0619559	0.0597525	0.0580863	0.0549748	0.0513523	0.0495524	0.0491534	0.0494161	0.049382	0.0484634	0.0460519	0.0431739	0.0408727	0.0381709	0.0363727	0.0360092	0.0337644	0.0310177	0.0311156	0.0319282	0.0320497	0.0322087	0.0339287
	PPinPinPinNig02	0.035467	0.036987	0.0386121	0.0408011	0.0419189	0.0420529	0.0423496	0.0428526	0.0433226	0.0450921	0.0476629	0.0493966	0.050732	0.0539114	0.0625373	0.0734106	0.0804094	0.0831093	0.0805662	0.0736112	0.0649817	0.0560012	0.0491874	0.0456706	0.0433946	0.0404483	0.0384413	0.0373324	0.0335438	0.0306214	0.0303418	0.0298438	0.0294765	0.0281446	0.0270015	0.02582	0.0234941	0.0215684	0.020265	0.018503	0.0164865	0.0144343	0.0127226	0.0132417	0.0145645	0.0158013	0.0175524	0.0190472
	PPinPinPinNig03	0.0264196	0.0261197	0.0264058	0.028585	0.0300765	0.0305282	0.0309943	0.0322836	0.0335391	0.034126	0.0358913	0.0375075	0.0387308	0.0421103	0.049528	0.0587073	0.064654	0.0664823	0.0636321	0.0574265	0.0503124	0.0427376	0.0372993	0.0346148	0.0316805	0.0285664	0.0270709	0.0258846	0.0229306	0.0207431	0.0200921	0.0188431	0.0176112	0.0167662	0.0167617	0.0161393	0.0143804	0.0127316	0.0111469	0.00909755	0.00722122	0.00565205	0.00483884	0.00645356	0.00844611	0.00908868	0.0090399	0.00974553
Pinus ponderosa	PPinPinPinPon01	0.0639037	0.0634662	0.063617	0.0655318	0.0684099	0.0695808	0.069897	0.0716093	0.0750233	0.0776483	0.079209	0.0817756	0.0842098	0.087406	0.0946737	0.104793	0.11435	0.118279	0.114503	0.10795	0.100344	0.0919119	0.0849275	0.0805401	0.0784956	0.07644	0.0742961	0.0732821	0.0713123	0.0678104	0.0659714	0.0665937	0.0664166	0.0648304	0.0637377	0.0625373	0.0607904	0.0590057	0.0580217	0.0584886	0.0576794	0.0568667	0.0589062	0.0589161	0.0565797	0.0575653	0.0605506	0.0613552
	PPinPinPinPon02	0.0552854	0.0554433	0.0560358	0.0562978	0.0567281	0.058588	0.0610702	0.0637527	0.0667102	0.0688881	0.071077	0.0735855	0.0754778	0.0796262	0.0868911	0.0954143	0.104644	0.109803	0.106899	0.100097	0.0922555	0.0832408	0.075235	0.0701674	0.0672574	0.0644323	0.0618958	0.0608603	0.0592346	0.0559716	0.053818	0.053204	0.0521743	0.0508345	0.0497764	0.0478617	0.0457816	0.0449957	0.045068	0.0454391	0.0440094	0.0432698	0.045362	0.0455115	0.044019	0.0441824	0.045743	0.0463514
	PPinPinPinPon03	0.0597326	0.0612902	0.0632802	0.0647246	0.0659714	0.0671814	0.0691324	0.0715325	0.0734723	0.0748685	0.07715	0.081849	0.0856092	0.0890449	0.0968015	0.106677	0.115873	0.120434	0.116492	0.108485	0.0993271	0.0901178	0.0835882	0.0789017	0.0754623	0.0729223	0.0704891	0.0684862	0.0656278	0.0620861	0.0595333	0.0579324	0.0568766	0.0566786	0.0554038	0.0528212	0.0518757	0.0519246	0.0509029	0.0496303	0.0486916	0.049348	0.0511911	0.0502783	0.0478859	0.0476823	0.0497179	0.0513523
Pinus resinosa	PPinPinPinRes01	0.0822477	0.0830778	0.0833829	0.0847004	0.0864245	0.0873848	0.0888211	0.0907971	0.0919441	0.0929597	0.095252	0.096986	0.0984872	0.103083	0.110788	0.118598	0.125176	0.128427	0.12542	0.119181	0.112208	0.10434	0.0981604	0.0940747	0.0905242	0.0879055	0.0866419	0.0862126	0.0847057	0.0815083	0.0790996	0.0780743	0.0766575	0.0756638	0.0764192	0.0751007	0.0714045	0.0702644	0.0698562	0.068415	0.0668773	0.0660271	0.0667811	0.066776	0.066113	0.0660271	0.0663508	0.0667507
	PPinPinPinRes02	0.100382	0.100251	0.100595	0.101176	0.101911	0.103336	0.106427	0.109417	0.110245	0.110833	0.112732	0.115318	0.117971	0.121685	0.129268	0.13956	0.14788	0.150894	0.147441	0.139758	0.130434	0.121927	0.117401	0.115516	0.112366	0.107939	0.105219	0.104268	0.101209	0.0968774	0.0955225	0.09549	0.0948358	0.0949709	0.0942851	0.0910166	0.0876557	0.0860432	0.084521	0.0834829	0.0832619	0.0828307	0.0833987	0.0829358	0.0813617	0.0817861	0.083062	0.0829201
	PPinPinPinRes03	0.107193	0.106921	0.108345	0.110973	0.112349	0.113143	0.115431	0.119032	0.120308	0.119204	0.120348	0.122899	0.125414	0.130751	0.138567	0.147069	0.155417	0.159229	0.155076	0.146454	0.137887	0.130281	0.125617	0.123176	0.119672	0.115131	0.11249	0.112974	0.111085	0.106249	0.104069	0.103424	0.102565	0.102681	0.102725	0.0996274	0.0944686	0.0925994	0.0930404	0.0924812	0.0914721	0.0912631	0.0920407	0.0915525	0.0901713	0.0902194	0.0914024	0.0922287
Pinus wallichiana	PPinPinPinWal01	0.0482352	0.0489832	0.0487305	0.0485265	0.0503027	0.0523899	0.0541721	0.0563472	0.05827	0.0591898	0.0609003	0.0640446	0.065547	0.0669026	0.0712816	0.0776743	0.084843	0.0886879	0.0856516	0.079741	0.0735598	0.0666595	0.0611552	0.0587421	0.0572927	0.0545462	0.0526692	0.0516849	0.0490561	0.0467865	0.0460471	0.0451644	0.0444758	0.0439277	0.0429437	0.0416225	0.0401766	0.0393913	0.03932	0.0399814	0.0395625	0.0390871	0.0406533	0.0408059	0.0393723	0.0389635	0.0399242	0.0411257
	PPinPinPinWal02	0.0748736	0.0736473	0.0737605	0.0752815	0.0763364	0.0771604	0.0791413	0.0809585	0.0832566	0.0862762	0.0888317	0.091869	0.0942257	0.0972739	0.10397	0.112613	0.121237	0.125437	0.121369	0.113301	0.105235	0.0982149	0.0927177	0.0883152	0.0851229	0.0825418	0.0807597	0.0801743	0.0783551	0.0750594	0.0724141	0.0704125	0.0692547	0.0688372	0.0685879	0.0673436	0.0653602	0.0648103	0.0646943	0.0647094	0.0641352	0.0637779	0.0652138	0.0646389	0.0623918	0.0629186	0.0653299	0.0665228
	PPinPinPinWal03	0.087964	0.0874963	0.087863	0.0890663	0.0908721	0.091022	0.090947	0.0921803	0.0950087	0.0984981	0.100946	0.103904	0.105994	0.108864	0.116696	0.125472	0.132745	0.137731	0.136071	0.129064	0.120841	0.112636	0.105894	0.10173	0.0991906	0.0965031	0.0952574	0.0954197	0.0936057	0.0902461	0.0880864	0.0878258	0.0873794	0.0860644	0.0852656	0.0838357	0.0814036	0.0804512	0.0801743	0.0794854	0.0778613	0.0773628	0.0802265	0.0814455	0.079955	0.0789173	0.0804147	0.0823317
Pinus bungeana	PPinPinPinBun01	0.0967255	0.0967255	0.0971055	0.0986561	0.100382	0.101933	0.104705	0.108072	0.109736	0.111882	0.115437	0.118632	0.121783	0.126819	0.136011	0.147666	0.156705	0.159361	0.154772	0.146302	0.137112	0.12743	0.11973	0.115465	0.112822	0.110457	0.107772	0.105906	0.104053	0.10013	0.0974858	0.0969697	0.0957931	0.0954792	0.0951385	0.0909363	0.0860114	0.084806	0.0845263	0.0843944	0.0845421	0.0840728	0.0843997	0.0834197	0.0818438	0.0817599	0.0825523	0.0835092
	PPinPinPinBun02	0.0810998	0.080969	0.0811993	0.0839621	0.0873317	0.0883365	0.0885281	0.0909149	0.0938644	0.0964434	0.0997913	0.10267	0.104401	0.107505	0.115159	0.124916	0.132886	0.136297	0.133223	0.126052	0.116623	0.107755	0.102774	0.10019	0.097687	0.0945873	0.0920085	0.0913917	0.0897759	0.0862762	0.0842468	0.0829043	0.0815765	0.080561	0.0789485	0.0758552	0.0723115	0.0719372	0.0727169	0.0717373	0.0705657	0.0703155	0.0709798	0.0714403	0.0705862	0.0692547	0.0698255	0.0707702
	PPinPinPinBun03	0.0865252	0.0872308	0.0879959	0.0894877	0.0911023	0.091188	0.0933902	0.0975021	0.099999	0.102494	0.105822	0.109143	0.111939	0.116776	0.126552	0.138131	0.14713	0.15082	0.146984	0.137106	0.126831	0.118615	0.112012	0.107917	0.105523	0.10229	0.0989778	0.0974152	0.0947223	0.0903317	0.0878683	0.0867214	0.0846688	0.0835618	0.0837619	0.0812726	0.0771448	0.0758655	0.0759276	0.0755605	0.0745023	0.0725013	0.0724808	0.0734929	0.0731587	0.0719679	0.071932	0.0738428
Pinus strobus	PPinPinPinStr01	0.056755	0.057381	0.058929	0.059909	0.061281	0.063285	0.065221	0.066601	0.067349	0.068465	0.070541	0.072102	0.073603	0.077169	0.082806	0.089288	0.094682	0.096894	0.094731	0.089597	0.084009	0.078848	0.074238	0.070693	0.068674	0.067276	0.065185	0.063346	0.062191	0.060954	0.06018	0.059525	0.058507	0.057235	0.055881	0.05505	0.055078	0.054479	0.052615	0.051815	0.051418	0.049295	0.047615	0.047997	0.048922	0.048696	0.047197	0.046147
	PPinPinPinStr02	0.072386	0.074115	0.075776	0.076048	0.077527	0.08099	0.082847	0.083319	0.084944	0.087614	0.0896	0.090133	0.092891	0.099169	0.10685	0.11463	0.12132	0.12481	0.12239	0.11541	0.10713	0.10052	0.096097	0.091452	0.087917	0.086284	0.084611	0.08253	0.080313	0.078707	0.077688	0.077066	0.076535	0.074714	0.07206	0.070607	0.070642	0.069948	0.067953	0.066345	0.064887	0.063167	0.062457	0.063042	0.06403	0.063997	0.06234	0.061204
	PPinPinPinStr03	0.085414	0.086028	0.088051	0.089031	0.090497	0.093342	0.095246	0.097068	0.099783	0.10201	0.10462	0.10718	0.11052	0.11651	0.12411	0.1327	0.1402	0.14336	0.14105	0.13415	0.12511	0.11718	0.11155	0.10685	0.10343	0.10132	0.099371	0.097588	0.095696	0.093388	0.09092	0.088656	0.087309	0.086424	0.085317	0.08401	0.082885	0.082016	0.080652	0.079191	0.076882	0.073841	0.072967	0.074055	0.074566	0.073682	0.072718	0.072445
Pinus peuce	PPinPinPinPeu01	0.101796	0.102995	0.104263	0.105828	0.106316	0.107494	0.109585	0.112191	0.115244	0.116782	0.1178	0.120617	0.123967	0.127989	0.135056	0.143307	0.149593	0.152637	0.150802	0.143271	0.133547	0.126528	0.122277	0.118804	0.114249	0.10992	0.107944	0.106749	0.10471	0.101012	0.097225	0.0959069	0.0978556	0.100371	0.0985253	0.0940854	0.0913756	0.0925671	0.0929435	0.0894343	0.0893489	0.0908292	0.0890396	0.0872414	0.0887039	0.0912041	0.090674	0.0884802
	PPinPinPinPeu02	0.119249	0.120612	0.122502	0.12451	0.123898	0.123597	0.12542	0.128048	0.130821	0.131979	0.132957	0.136112	0.139117	0.142125	0.147892	0.154815	0.160685	0.164392	0.163695	0.158847	0.152421	0.145281	0.139482	0.135952	0.131938	0.128345	0.126743	0.125194	0.123742	0.121495	0.117686	0.115607	0.116799	0.119358	0.118324	0.113848	0.111321	0.112844	0.114271	0.111764	0.11053	0.111478	0.110004	0.107694	0.108663	0.111472	0.111624	0.109909
	PPinPinPinPeu03	0.120337	0.122088	0.12294	0.124777	0.126435	0.128071	0.129959	0.131597	0.133908	0.136095	0.137833	0.140022	0.143259	0.14898	0.157528	0.166247	0.171791	0.17421	0.17265	0.166088	0.158472	0.150519	0.142981	0.138131	0.133045	0.129473	0.129228	0.128842	0.126534	0.121846	0.117498	0.116713	0.118319	0.119581	0.117669	0.113177	0.110497	0.111377	0.110693	0.107438	0.107338	0.108976	0.108859	0.107622	0.108134	0.110228	0.110418	0.109009
Pinus heldreichii	PPinPinPinHel01	0.0925618	0.0929919	0.0935734	0.093983	0.0937242	0.0959935	0.0990651	0.100513	0.101121	0.10128	0.102153	0.1046	0.107772	0.111231	0.116032	0.121938	0.126139	0.127902	0.126831	0.122243	0.116532	0.11159	0.107566	0.103849	0.0995127	0.0972304	0.0978284	0.0961507	0.0917671	0.0880864	0.0854506	0.0848483	0.0862073	0.0869442	0.0853554	0.0821533	0.0796523	0.0789277	0.0775704	0.075819	0.076207	0.0764918	0.0755398	0.0740849	0.0738377	0.0751679	0.0742446	0.0724808
	PPinPinPinHel02	0.104589	0.104727	0.104904	0.1058	0.107138	0.110581	0.113194	0.1143	0.116055	0.116231	0.114452	0.115227	0.119987	0.124945	0.130387	0.138048	0.142607	0.143307	0.141848	0.136874	0.131115	0.125942	0.121369	0.118273	0.114407	0.111703	0.11154	0.108859	0.104268	0.100787	0.0975511	0.0962211	0.0977686	0.0978992	0.0949006	0.0911023	0.0886666	0.0891676	0.0885867	0.0855246	0.0846952	0.0844208	0.0827887	0.0814193	0.0813302	0.082547	0.0824997	0.0809324
	PPinPinPinHel03	0.119215	0.11977	0.118245	0.118456	0.119959	0.122341	0.124048	0.124713	0.12718	0.127931	0.127448	0.130117	0.133122	0.136659	0.142637	0.149397	0.153613	0.154579	0.1526	0.147904	0.142788	0.137171	0.131808	0.128935	0.125913	0.122905	0.123176	0.122462	0.118017	0.112917	0.109009	0.107956	0.109875	0.111046	0.109149	0.105141	0.101165	0.100672	0.100043	0.0967146	0.0957119	0.09549	0.0940046	0.0930942	0.0936219	0.095252	0.0951276	0.0932556
Podocarpus neriifolius	PPinPodPodNer01	0.10154	0.10324	0.10509	0.10742	0.11057	0.11412	0.11728	0.12037	0.12379	0.12594	0.12862	0.1342	0.14015	0.14678	0.15599	0.16461	0.17099	0.17434	0.17159	0.16394	0.15521	0.14647	0.13812	0.13132	0.12581	0.12113	0.11781	0.11363	0.10801	0.10399	0.10055	0.096876	0.094721	0.094625	0.094528	0.092022	0.089163	0.088544	0.087324	0.084498	0.082965	0.08148	0.079406	0.078168	0.077122	0.076045	0.075518	0.075241
	PPinPodPodNer02	0.086202	0.087459	0.090294	0.092762	0.094312	0.096879	0.10011	0.10257	0.10539	0.10822	0.11046	0.11376	0.11775	0.12362	0.13211	0.14026	0.14573	0.14718	0.14525	0.14053	0.13345	0.12531	0.11754	0.1117	0.10694	0.10237	0.098876	0.095316	0.090859	0.08762	0.085489	0.08356	0.082273	0.081813	0.081184	0.078617	0.075817	0.075259	0.074566	0.072088	0.07067	0.070501	0.069911	0.068438	0.066478	0.065525	0.065931	0.066101
	PPinPodPodNer03	0.10118	0.10187	0.10454	0.10694	0.10948	0.11369	0.1173	0.12004	0.12394	0.12758	0.13071	0.13482	0.13937	0.14649	0.15626	0.16474	0.17142	0.17488	0.17217	0.16524	0.15727	0.14835	0.13943	0.13271	0.12685	0.12116	0.11816	0.11474	0.10824	0.10366	0.10072	0.097264	0.095589	0.095499	0.094743	0.091973	0.089344	0.088968	0.088123	0.08558	0.083995	0.082877	0.081479	0.080379	0.079009	0.07792	0.077461	0.077153
Ginkgo biloba	GGinGinGinBil01	0.108407	0.110032	0.11127	0.112169	0.111764	0.111388	0.11316	0.11435	0.114718	0.116435	0.118444	0.120342	0.121835	0.121794	0.123707	0.130235	0.137785	0.139956	0.135898	0.131027	0.127255	0.123147	0.120314	0.118222	0.114933	0.111972	0.110032	0.110429	0.110642	0.107099	0.103579	0.102005	0.0997859	0.0973608	0.0959015	0.0947872	0.0937242	0.0920032	0.0902461	0.0893169	0.0887092	0.0887305	0.088965	0.0881662	0.0863928	0.0865358	0.0885015	0.0893382
	GGinGinGinBil02	0.104887	0.106089	0.107555	0.108926	0.11001	0.109613	0.109288	0.110284	0.111461	0.112371	0.113402	0.116038	0.118484	0.118416	0.11977	0.125489	0.131826	0.133624	0.129895	0.125223	0.121967	0.117766	0.11435	0.112681	0.111203	0.109283	0.106627	0.106793	0.107688	0.104373	0.101154	0.100338	0.0985907	0.0958202	0.0935087	0.0915043	0.0910381	0.0906687	0.0891089	0.0877779	0.0869654	0.0867002	0.0860538	0.0853924	0.0845685	0.084252	0.085218	0.0873476
	GGinGinGinBil03	0.108775	0.110625	0.114294	0.115091	0.113233	0.114334	0.116884	0.11714	0.117783	0.118547	0.118473	0.120921	0.12347	0.122784	0.124551	0.131126	0.13766	0.140303	0.137863	0.133565	0.130111	0.125228	0.120916	0.118832	0.115919	0.112816	0.111927	0.113058	0.11294	0.109529	0.10641	0.105701	0.103231	0.0992888	0.0973663	0.0970783	0.0960206	0.0921911	0.0895784	0.08984	0.090043	0.0895997	0.0891889	0.0889863	0.0873794	0.0865358	0.0883471	0.0907703
Abies nordmanniana	PPinPinAbiNor01	0.0715325	0.072132	0.0732255	0.0750336	0.0765954	0.0772278	0.0781211	0.0800385	0.081126	0.0824157	0.0844894	0.0851546	0.0863133	0.0909631	0.0990924	0.108736	0.115154	0.115131	0.110771	0.105462	0.0996383	0.0922126	0.0861438	0.0835776	0.082547	0.0818753	0.0808016	0.0789642	0.0773005	0.076119	0.074724	0.072332	0.0697287	0.0685523	0.0686642	0.0686082	0.0675212	0.0670445	0.0674552	0.0671155	0.0650725	0.0624871	0.0613002	0.0612502	0.0615854	0.0616304	0.0616254	0.0621512
	PPinPinAbiNor02	0.101412	0.102054	0.103077	0.105551	0.107082	0.107516	0.109685	0.112923	0.114062	0.113679	0.112867	0.113707	0.117015	0.120801	0.127203	0.136802	0.143857	0.144499	0.140664	0.135982	0.130551	0.12347	0.117925	0.114848	0.111747	0.109808	0.109708	0.108959	0.107332	0.104738	0.102631	0.10088	0.0984872	0.0985471	0.099611	0.0994144	0.0989342	0.0984055	0.096758	0.0956253	0.0944146	0.0909684	0.0895357	0.09046	0.0904493	0.0901713	0.0911559	0.0920407
	PPinPinAbiNor03	0.111007	0.112	0.112788	0.113177	0.112355	0.113182	0.115998	0.119409	0.122462	0.124308	0.124649	0.125478	0.129146	0.134997	0.143193	0.152575	0.158653	0.15953	0.154927	0.14766	0.140748	0.133311	0.127232	0.124013	0.1218	0.120612	0.119793	0.118524	0.118353	0.116373	0.112208	0.10887	0.106621	0.10671	0.108022	0.107177	0.105175	0.105374	0.104495	0.102235	0.100831	0.0986289	0.0975021	0.0968503	0.0959231	0.096834	0.0978012	0.0975402
Pinus armandii	PPinPinPinArm01	0.0929812	0.0945927	0.0960044	0.096758	0.0976054	0.0982856	0.0979318	0.0965736	0.096758	0.0990651	0.102153	0.103308	0.102807	0.106382	0.112377	0.116793	0.121203	0.12347	0.121743	0.118062	0.112839	0.107216	0.103987	0.101269	0.096986	0.0942311	0.0937727	0.0939183	0.094107	0.0944146	0.0934118	0.0904279	0.0878417	0.0857203	0.0844366	0.0850067	0.0851335	0.0843206	0.0852497	0.0864033	0.0844894	0.0823737	0.0829096	0.0842837	0.0842626	0.0832461	0.0817389	0.0811103
	PPinPinPinArm02	0.0912952	0.0935572	0.0970566	0.0995564	0.0997203	0.0982421	0.0957336	0.0941124	0.0953223	0.098618	0.101829	0.102554	0.10262	0.106183	0.111422	0.115862	0.12048	0.123776	0.12309	0.118832	0.11276	0.10559	0.10024	0.0989015	0.097959	0.0950466	0.0932449	0.0930565	0.0925564	0.0929919	0.0923361	0.0894983	0.0884429	0.0876823	0.0863133	0.0865093	0.0863345	0.0847004	0.0844261	0.0846266	0.0819959	0.0797723	0.0809428	0.0830252	0.0828202	0.0819802	0.0818805	0.0809795
	PPinPinPinArm03	0.103215	0.103755	0.105462	0.108061	0.108111	0.106338	0.105972	0.106416	0.106432	0.108931	0.114283	0.116685	0.11788	0.12369	0.130434	0.135685	0.142095	0.146381	0.144208	0.138227	0.131132	0.123286	0.116884	0.112512	0.108819	0.106061	0.104312	0.103551	0.104351	0.104412	0.101587	0.0986234	0.095804	0.0921803	0.091188	0.0922448	0.0928521	0.0919602	0.090043	0.0888317	0.0875335	0.086907	0.0881555	0.0885175	0.0872732	0.0876344	0.0877301	0.0866631
Thuja koraiensis	PPinCupThuKor01	0.0622565	0.0605257	0.0587371	0.0592246	0.0597874	0.0608903	0.0616855	0.0614553	0.0606355	0.0593441	0.0610802	0.0630994	0.0618557	0.0625323	0.0650271	0.0655015	0.0652744	0.0648809	0.0635717	0.0610702	0.0594935	0.0603909	0.0604708	0.0585333	0.0573918	0.0570499	0.0559914	0.0551769	0.0554877	0.054625	0.0528752	0.0528948	0.0531843	0.0527477	0.0525418	0.0529978	0.0533611	0.0531353	0.0536018	0.0535821	0.0519295	0.0520764	0.0538229	0.0540737	0.0536706	0.0534544	0.0541524	0.0551819
	PPinCupThuKor02	0.0606155	0.0609053	0.0609253	0.0611352	0.060326	0.0595234	0.0606505	0.0621613	0.062748	0.062026	0.0619108	0.0628684	0.06323	0.0636522	0.0642208	0.06478	0.0656127	0.066285	0.0660422	0.064397	0.0628433	0.062457	0.0613852	0.0595532	0.0585283	0.0577538	0.0571639	0.0570896	0.0565648	0.0539508	0.0522233	0.0525761	0.0515528	0.0508589	0.0518953	0.0525908	0.0528409	0.0533513	0.0535772	0.0522723	0.0501174	0.0511324	0.0535477	0.0541623	0.0547136	0.0550192	0.0557839	0.0562039
	PPinCupThuKor03	0.0568519	0.055621	0.0535232	0.0534151	0.0524781	0.0522086	0.0539409	0.055315	0.0551769	0.0533758	0.0540491	0.0560111	0.0565747	0.0573521	0.0576595	0.0576347	0.0579076	0.0584538	0.0583445	0.0569955	0.0558679	0.0552608	0.0547432	0.0534888	0.0525761	0.0522576	0.0500151	0.0471495	0.0464143	0.0451499	0.0430972	0.0434954	0.0444614	0.0440911	0.0434234	0.043102	0.0439853	0.0463514	0.0465834	0.0439565	0.0416894	0.0419476	0.0438892	0.0451692	0.0455404	0.0454488	0.0458202	0.0463321
Iris unguicularis	LAspIriIriUng01	0.114079	0.115159	0.113882	0.112765	0.113583	0.114571	0.114215	0.114859	0.119101	0.122283	0.120457	0.119312	0.123805	0.12914	0.132179	0.136612	0.140856	0.140082	0.136689	0.132515	0.126278	0.120577	0.115652	0.111108	0.108965	0.107438	0.104384	0.101966	0.100858	0.100097	0.0995236	0.0981169	0.0986234	0.100475	0.0984981	0.0970946	0.0976979	0.0964163	0.0948682	0.0927284	0.0899468	0.0897652	0.0907061	0.0901606	0.0896958	0.0895197	0.0887678	0.0892796
	LAspIriIriUng02	0.115868	0.11664	0.114758	0.113475	0.113718	0.113272	0.114939	0.119501	0.122323	0.121996	0.120022	0.118838	0.122226	0.127203	0.130416	0.134405	0.138537	0.138484	0.135453	0.131891	0.125791	0.120147	0.115522	0.110665	0.109663	0.110133	0.106827	0.102626	0.100678	0.099682	0.0986289	0.0981169	0.099999	0.100382	0.096872	0.0963512	0.0980788	0.0971761	0.0953331	0.0933256	0.091172	0.0904119	0.0896905	0.0878205	0.0880279	0.0891676	0.088081	0.0879481
	LAspIriIriUng03	0.111843	0.11245	0.109646	0.107516	0.107121	0.107911	0.110049	0.112506	0.113944	0.11504	0.114509	0.113075	0.117225	0.124557	0.129029	0.132444	0.135608	0.135275	0.132568	0.128859	0.12184	0.115108	0.110553	0.106377	0.10413	0.102719	0.100005	0.0971109	0.0954197	0.0947007	0.0939345	0.0927876	0.093261	0.0938752	0.0917778	0.0901766	0.0897118	0.0887838	0.0872255	0.0855828	0.0846952	0.0849803	0.0852656	0.082857	0.0814559	0.082547	0.0824525	0.0827834
Iris aphylla	LAspIriIriAph01	0.121674	0.121766	0.119301	0.117612	0.117549	0.117236	0.118359	0.121237	0.121789	0.120887	0.121415	0.122899	0.1264	0.129754	0.131632	0.135175	0.138627	0.138448	0.135465	0.130182	0.123303	0.117641	0.113137	0.110004	0.108624	0.106999	0.106188	0.106754	0.106738	0.105274	0.10327	0.102477	0.103039	0.102005	0.0989669	0.0984545	0.0999662	0.0986616	0.0960423	0.0950087	0.0932126	0.0922448	0.0935518	0.0929382	0.0913327	0.0909417	0.0900323	0.0892582
	LAspIriIriAph02	0.110738	0.110726	0.109227	0.108942	0.108635	0.106882	0.106854	0.108831	0.109775	0.111007	0.112338	0.111641	0.113425	0.118051	0.121294	0.124493	0.127215	0.12604	0.122894	0.118667	0.112642	0.107182	0.102203	0.0988851	0.0975837	0.0959339	0.095133	0.0949547	0.0947764	0.0936326	0.0918153	0.0918797	0.0928198	0.0914346	0.0873051	0.0857627	0.0877354	0.0878896	0.085932	0.085107	0.0835724	0.0816603	0.0819172	0.0808696	0.0788964	0.0790267	0.07886	0.077986
	LAspIriIriAph03	0.101494	0.101066	0.099928	0.099207	0.0989887	0.09791	0.0981659	0.100535	0.101928	0.102664	0.103661	0.103744	0.105202	0.108418	0.111253	0.114865	0.118102	0.117054	0.113256	0.109294	0.104218	0.0987488	0.0939722	0.0912631	0.0902835	0.0888104	0.0873741	0.0861967	0.0855193	0.0843417	0.0829989	0.0835303	0.0847585	0.0838146	0.0806394	0.0797879	0.0819015	0.0819329	0.0792507	0.0778041	0.0763882	0.0751472	0.0748582	0.0719167	0.0696573	0.0707753	0.0711486	0.0706066
Iris bucharica	LAspIriIriBuc01	0.151343	0.152545	0.153787	0.153867	0.152477	0.151805	0.152835	0.153948	0.152767	0.151866	0.154486	0.156244	0.156113	0.157765	0.162317	0.16783	0.169078	0.168143	0.16684	0.161976	0.156917	0.152563	0.148729	0.145384	0.142245	0.142131	0.140964	0.137535	0.135893	0.134766	0.133825	0.132863	0.131203	0.132609	0.135768	0.134422	0.129936	0.128415	0.127593	0.12421	0.122588	0.122323	0.121099	0.120612	0.120984	0.120176	0.118222	0.11681
	LAspIriIriBuc02	0.159643	0.160045	0.161485	0.161472	0.159486	0.15906	0.159775	0.159856	0.159141	0.158753	0.160277	0.160861	0.159649	0.160233	0.165611	0.171463	0.171785	0.169995	0.168053	0.164493	0.161044	0.157834	0.154883	0.152366	0.149433	0.148332	0.147325	0.144372	0.141643	0.140285	0.140177	0.139087	0.136749	0.137463	0.141433	0.141866	0.137594	0.135109	0.134464	0.131932	0.130451	0.130053	0.127739	0.126238	0.126767	0.126424	0.124962	0.123534
	LAspIriIriBuc03	0.13363	0.132727	0.132438	0.13278	0.132403	0.132715	0.135358	0.136814	0.134754	0.13363	0.135471	0.137296	0.139422	0.143277	0.148338	0.154121	0.156499	0.154548	0.151762	0.146904	0.141992	0.138274	0.133961	0.130147	0.127191	0.126342	0.124626	0.120027	0.117231	0.116725	0.115363	0.113679	0.11343	0.115522	0.118399	0.116992	0.112574	0.1115	0.110357	0.106516	0.105158	0.104158	0.102373	0.102774	0.103028	0.101538	0.100634	0.10099
Iris bulleyana	LAspIriIriBul01	0.128299	0.128696	0.12722	0.127011	0.127605	0.127628	0.127995	0.128888	0.129426	0.130657	0.132544	0.134215	0.137165	0.140609	0.143712	0.148338	0.152983	0.152977	0.149789	0.14556	0.138316	0.131679	0.127844	0.125055	0.122571	0.119884	0.117937	0.117333	0.117709	0.11631	0.114051	0.114141	0.114797	0.113177	0.110323	0.110284	0.112822	0.112366	0.109372	0.108017	0.105745	0.104009	0.105894	0.106832	0.105402	0.104765	0.104423	0.104235
	LAspIriIriBul02	0.131385	0.132108	0.129988	0.128316	0.128071	0.128281	0.129649	0.131068	0.130475	0.131027	0.133406	0.134292	0.135916	0.139536	0.143863	0.148968	0.152427	0.151589	0.14846	0.143646	0.13682	0.131608	0.127477	0.124331	0.122934	0.120371	0.117908	0.117242	0.117407	0.116055	0.113949	0.114147	0.115624	0.115023	0.111837	0.110519	0.11213	0.110984	0.108262	0.107516	0.105324	0.103099	0.103424	0.103353	0.101758	0.100908	0.100584	0.100606
	LAspIriIriBul03	0.124187	0.125049	0.124522	0.122923	0.122433	0.12245	0.123418	0.125559	0.126331	0.126488	0.12789	0.129514	0.132108	0.135109	0.138561	0.1439	0.147984	0.14713	0.143229	0.13846	0.13268	0.127605	0.122629	0.119032	0.116736	0.113944	0.113859	0.114627	0.113859	0.112265	0.110261	0.109227	0.109182	0.108279	0.106216	0.106416	0.109143	0.108384	0.104417	0.102406	0.10065	0.099846	0.101637	0.101308	0.0987979	0.0981495	0.0979481	0.0976598
Iris pallida	LAspIriIriPal01	0.0964054	0.097388	0.0980624	0.0970458	0.0965736	0.0963621	0.0954305	0.0951168	0.0961778	0.0988142	0.101417	0.10278	0.102417	0.101922	0.104881	0.110368	0.113594	0.11413	0.113058	0.108886	0.105302	0.102582	0.098896	0.0963621	0.0952087	0.0941124	0.0914506	0.0894823	0.0890716	0.0877088	0.0861544	0.0857627	0.0845105	0.0827151	0.0832987	0.0838357	0.0828517	0.0808487	0.0782303	0.0763623	0.0745177	0.0721422	0.0713789	0.0730354	0.0743322	0.0750698	0.0749201	0.0734415
	LAspIriIriPal02	0.0928736	0.0927123	0.0929973	0.0932772	0.0941879	0.0949709	0.0940369	0.0931964	0.0937943	0.0943228	0.0959502	0.100431	0.102929	0.102527	0.103827	0.107911	0.112371	0.114034	0.111764	0.106716	0.102862	0.100771	0.0975619	0.0941232	0.0927822	0.0919173	0.0886399	0.0851599	0.0846793	0.0845896	0.0832145	0.0816446	0.079908	0.0791517	0.0798036	0.07848	0.0757672	0.0743322	0.0734672	0.0728504	0.0708162	0.068415	0.0684811	0.0704636	0.07185	0.0722756	0.0723012	0.0713328
	LAspIriIriPal03	0.0904547	0.0906205	0.0913113	0.0913166	0.0917241	0.0917778	0.0910595	0.0914882	0.0926531	0.0936057	0.0949385	0.0971598	0.0989015	0.100524	0.104356	0.108859	0.111495	0.112743	0.110861	0.105479	0.102093	0.0996438	0.095961	0.0928144	0.0897759	0.0872308	0.084558	0.0827309	0.0835724	0.0841624	0.0828833	0.0812569	0.0793289	0.0786934	0.0797358	0.079084	0.0778665	0.0754933	0.0715785	0.0700858	0.0705913	0.0705095	0.0699378	0.0704789	0.0713789	0.0724962	0.0731536	0.0716554
Iris illyrica	LAspIriIriIll01	0.130024	0.131461	0.132703	0.132097	0.131961	0.132845	0.133406	0.134292	0.137881	0.141475	0.1407	0.139692	0.141794	0.145639	0.150347	0.157229	0.164874	0.165808	0.158691	0.15239	0.147746	0.141794	0.137249	0.132845	0.128474	0.12575	0.124672	0.12395	0.122634	0.121628	0.120371	0.118336	0.117401	0.11853	0.117288	0.113526	0.111237	0.108825	0.108084	0.109618	0.106777	0.102016	0.102153	0.104854	0.104804	0.104025	0.105075	0.105009
	LAspIriIriIll02	0.0736524	0.0735289	0.0745435	0.0753125	0.0756949	0.07715	0.0797984	0.0818228	0.0845896	0.0877833	0.0879321	0.0865146	0.0884216	0.0933149	0.097774	0.103281	0.109249	0.110463	0.106732	0.101664	0.0951979	0.0872679	0.0818071	0.0782459	0.0734929	0.0708008	0.0707497	0.0686896	0.0655268	0.0648456	0.0637377	0.0609452	0.0604159	0.0612502	0.0605506	0.0586476	0.0567034	0.0543542	0.0533169	0.0532285	0.050449	0.0479732	0.0493577	0.0515528	0.0498299	0.0474206	0.049134	0.0504685
	LAspIriIriIll03	0.0924704	0.0934872	0.0939075	0.0945009	0.0954846	0.0954792	0.0961236	0.0982911	0.101176	0.104263	0.106016	0.10585	0.107271	0.111759	0.116793	0.122606	0.128334	0.130111	0.125141	0.117857	0.112079	0.105213	0.0987161	0.0958365	0.0936272	0.0896318	0.086557	0.0853449	0.084521	0.0832093	0.0817337	0.0813145	0.0822582	0.0834145	0.0815922	0.0776119	0.0761345	0.0746621	0.072173	0.070719	0.0681711	0.0673132	0.0698919	0.0714301	0.0702083	0.06927	0.0712253	0.0728042
Iris japonica	LAspIriIriJap01	0.103617	0.105263	0.104638	0.102648	0.102356	0.102725	0.1037	0.106505	0.1081	0.107405	0.109099	0.111371	0.112079	0.114017	0.116855	0.120033	0.122214	0.121932	0.119289	0.115845	0.112068	0.107077	0.10256	0.0997476	0.0986888	0.0980788	0.0971598	0.0967418	0.0971489	0.0969806	0.0941232	0.0918744	0.0917563	0.0918851	0.0927445	0.0920837	0.0886399	0.0872202	0.0869707	0.0844946	0.0837777	0.0851916	0.085932	0.0858314	0.0853079	0.0853079	0.0854665	0.0843153
	LAspIriIriJap02	0.101977	0.101966	0.103358	0.10381	0.104147	0.10492	0.105468	0.107071	0.108803	0.109506	0.110659	0.111119	0.111096	0.113504	0.118165	0.122744	0.124348	0.123026	0.120216	0.116322	0.112096	0.107766	0.103198	0.100037	0.100059	0.0999389	0.0980951	0.0960315	0.0956849	0.0970892	0.0966061	0.0939668	0.0918636	0.092363	0.0942527	0.0936057	0.0911505	0.0909149	0.0900216	0.0877354	0.0878098	0.0891409	0.0891142	0.0873104	0.086626	0.0878152	0.0891782	0.0890076
	LAspIriIriJap03	0.0915418	0.0912148	0.0925671	0.094107	0.0949439	0.0938644	0.0934872	0.0960585	0.0968069	0.0949114	0.0957769	0.0979209	0.0984599	0.0996329	0.103187	0.10795	0.110071	0.108529	0.10513	0.10116	0.0979481	0.0952033	0.0914882	0.0887518	0.0888264	0.0889703	0.0875282	0.0853131	0.0843628	0.0845263	0.0834408	0.0815136	0.0805192	0.0820431	0.0836882	0.0822477	0.0792872	0.0786309	0.0784488	0.0768856	0.0766523	0.0778041	0.0778768	0.0757621	0.0743837	0.0746982	0.0752505	0.0749201
Iris pseudopallida	LAspIriIriPpl01	0.10716	0.106466	0.105839	0.105739	0.106843	0.109601	0.113284	0.116185	0.116884	0.116248	0.117236	0.118946	0.120434	0.122657	0.127343	0.133535	0.135596	0.133654	0.131361	0.127698	0.121547	0.116679	0.113363	0.109099	0.106427	0.105219	0.104887	0.104627	0.103011	0.101231	0.0976816	0.0953494	0.0980733	0.0997913	0.0980406	0.0964109	0.0941556	0.092723	0.0914346	0.0897012	0.0903744	0.0897065	0.0875176	0.0866101	0.0868381	0.087045	0.0865782	0.0867373
	LAspIriIriPpl02	0.114735	0.113504	0.1124	0.11204	0.112349	0.114735	0.117601	0.12005	0.121921	0.121128	0.121002	0.123038	0.125924	0.129111	0.132144	0.135305	0.136879	0.136196	0.134428	0.13122	0.126145	0.121432	0.117481	0.112901	0.110816	0.112585	0.112996	0.109853	0.108006	0.108028	0.105413	0.103242	0.105612	0.108178	0.107271	0.104992	0.103226	0.102681	0.101467	0.099846	0.100163	0.0998296	0.098351	0.0972196	0.0972685	0.096438	0.0946683	0.096194
	LAspIriIriPpl03	0.115409	0.116004	0.11426	0.11439	0.117094	0.119295	0.12118	0.122116	0.122629	0.12324	0.123817	0.126087	0.128725	0.130704	0.134677	0.140459	0.143743	0.143102	0.141078	0.137576	0.131497	0.124846	0.119741	0.116469	0.114956	0.114237	0.113791	0.11267	0.110833	0.10902	0.1061	0.104854	0.107878	0.110569	0.108976	0.105989	0.103612	0.102802	0.102329	0.100946	0.101895	0.10294	0.100798	0.0979318	0.0981332	0.0993707	0.0993271	0.0995127
Iris crocea	LAspIriIriCro01	0.10873	0.109339	0.10945	0.10775	0.105978	0.106427	0.107844	0.109115	0.110329	0.112551	0.11482	0.115165	0.115103	0.116316	0.119026	0.123211	0.125942	0.124858	0.122208	0.120039	0.11508	0.107727	0.102631	0.10082	0.0999334	0.0979046	0.0963024	0.0946305	0.0922287	0.0909095	0.0911988	0.091397	0.0911077	0.0905991	0.0877088	0.0856516	0.0870291	0.0880385	0.0870715	0.0847374	0.0830147	0.0827782	0.082484	0.0811836	0.0794228	0.0787767	0.0790683	0.0795323
	LAspIriIriCro02	0.112687	0.113058	0.111158	0.110121	0.1109	0.110116	0.109825	0.111152	0.1124	0.114209	0.11563	0.115023	0.115097	0.117367	0.117538	0.117908	0.121352	0.121748	0.120022	0.119101	0.114944	0.108368	0.103132	0.0999225	0.0987324	0.0990215	0.0991415	0.0968937	0.0931964	0.0916437	0.0936326	0.0950736	0.0945063	0.0932826	0.0893543	0.0877673	0.0900804	0.0902568	0.0883098	0.0867108	0.0849591	0.0826258	0.0817914	0.0821218	0.0817442	0.0809062	0.0810527	0.0823422
	LAspIriIriCro03	0.102345	0.103319	0.102159	0.100634	0.101807	0.103083	0.102587	0.102901	0.104859	0.107594	0.110676	0.112023	0.111562	0.11099	0.111736	0.114356	0.11589	0.114447	0.112901	0.111972	0.106788	0.0999444	0.097187	0.0957119	0.094107	0.0939506	0.093218	0.0915364	0.0897813	0.0875654	0.0883631	0.0892102	0.086679	0.0846899	0.082484	0.0819172	0.084136	0.0843469	0.0822582	0.0800385	0.078428	0.0775444	0.0770619	0.076699	0.0768856	0.076326	0.073884	0.0728915
Iris sanguinea	LAspIriIriSan01	0.0705402	0.0690204	0.0704891	0.0712356	0.0709389	0.0705044	0.0721833	0.0754158	0.0759431	0.0759483	0.0774147	0.0790683	0.081697	0.0844735	0.0876982	0.0934872	0.0999553	0.103441	0.101571	0.0952682	0.0893116	0.0843733	0.0795792	0.0751679	0.0712253	0.0693566	0.0675262	0.0647094	0.0637578	0.0626777	0.0619308	0.0622014	0.0600118	0.0588763	0.060326	0.0595682	0.0588166	0.0588316	0.0566737	0.0547629	0.0536067	0.0527477	0.052532	0.0522478	0.0523115	0.0523997	0.0514061	0.0502539
	LAspIriIriSan02	0.0892476	0.0888424	0.0900323	0.090658	0.0903851	0.0890183	0.0891729	0.0911773	0.0924274	0.0936703	0.0958094	0.097823	0.0995018	0.102115	0.106599	0.111843	0.116713	0.119369	0.11776	0.112135	0.10533	0.100349	0.0966821	0.0920085	0.0884003	0.0875547	0.0868222	0.0852127	0.0831251	0.0801534	0.0784592	0.0777158	0.0753176	0.0750439	0.0777418	0.0777002	0.0750543	0.0735341	0.0726245	0.0716759	0.0710412	0.0702083	0.0686947	0.0679628	0.0682981	0.0677851	0.0671155	0.0661332
	LAspIriIriSan03	0.0858473	0.0874538	0.0886293	0.0889756	0.0877088	0.0862285	0.0873157	0.0880385	0.0859426	0.0863186	0.0903477	0.093568	0.0952845	0.0976707	0.101385	0.105778	0.110015	0.111882	0.109383	0.103931	0.098302	0.0934818	0.0907382	0.0883045	0.0847743	0.0827466	0.08187	0.0801743	0.0785997	0.0768752	0.0761501	0.0758758	0.072871	0.0714813	0.0732307	0.0737708	0.0729326	0.071256	0.0699123	0.0694687	0.0682117	0.0669584	0.0655167	0.0643315	0.065234	0.0652491	0.064654	0.0645885
Iris versicolor	LAspIriIriVer01	0.0858156	0.0860326	0.0851863	0.0854242	0.0880332	0.0898293	0.0923683	0.0946845	0.0951709	0.0955874	0.0960531	0.0977142	0.101149	0.103424	0.108201	0.117567	0.121478	0.118188	0.114441	0.110166	0.103678	0.0974423	0.0923468	0.0880013	0.0865942	0.0860008	0.0830883	0.0800855	0.0789069	0.0796262	0.0796575	0.0773628	0.0747446	0.0741724	0.0755915	0.0753435	0.0730302	0.0707548	0.0683743	0.0671662	0.0668773	0.0661889	0.066619	0.0681761	0.0687609	0.0681965	0.068537	0.0694228
	LAspIriIriVer02	0.0995182	0.0993216	0.0985253	0.0986616	0.10019	0.102901	0.105933	0.107588	0.109205	0.11034	0.11113	0.11118	0.111646	0.115352	0.123153	0.13235	0.135139	0.131702	0.126895	0.120635	0.114158	0.109015	0.104252	0.0998241	0.0974206	0.0964814	0.0950411	0.0926316	0.090567	0.0893116	0.0875229	0.0867055	0.0870291	0.0876663	0.0892689	0.0882513	0.0851705	0.083783	0.081414	0.0787767	0.0794489	0.0796053	0.0777781	0.0773576	0.0769737	0.0767974	0.0780535	0.0778872
	LAspIriIriVer03	0.096026	0.0979046	0.0978556	0.0964597	0.0960802	0.0965519	0.0987761	0.101834	0.104268	0.105978	0.107093	0.107121	0.108318	0.111663	0.117049	0.124632	0.127739	0.125089	0.121944	0.117965	0.111792	0.105568	0.100957	0.0972467	0.0952574	0.0944847	0.093078	0.0912523	0.0893276	0.087321	0.0857838	0.0853713	0.085329	0.0862868	0.0876344	0.0846318	0.0801169	0.0795167	0.0785789	0.0763985	0.0768493	0.0773109	0.0757	0.0754416	0.0761811	0.0766886	0.0783083	0.0796731
Iris spuria	LAspIriIriSpu01	0.0535969	0.05263	0.0525467	0.0538328	0.0551079	0.0568271	0.0578728	0.0590853	0.0602512	0.0600118	0.0608353	0.0637125	0.0665228	0.0683184	0.0734621	0.0802109	0.0811993	0.0783915	0.076088	0.0732564	0.0688321	0.0640144	0.0594487	0.0546693	0.0508003	0.0494794	0.048109	0.0458733	0.045068	0.0448609	0.0437739	0.0408011	0.0376401	0.0374176	0.0377159	0.0362641	0.0344832	0.0354858	0.0379386	0.0357262	0.0333046	0.0331405	0.03064	0.0280519	0.0274269	0.0284458	0.028265	0.0268768
	LAspIriIriSpu02	0.0367837	0.0364955	0.0367979	0.0359998	0.0347701	0.0362358	0.0377159	0.0399718	0.0418424	0.0395387	0.0385125	0.0420433	0.0458781	0.0485945	0.0529733	0.0580168	0.059912	0.0592246	0.0577538	0.0545166	0.0487354	0.0419572	0.0378201	0.0355989	0.0315451	0.0285943	0.0280473	0.0259214	0.0241272	0.0248348	0.024582	0.0219839	0.0203287	0.0208114	0.0189928	0.0168791	0.0160942	0.0150409	0.0158013	0.0148116	0.0134746	0.0133671	0.00951907	0.00559925	0.00605262	0.00894679	0.0103144	0.00856126
	LAspIriIriSpu03	0.0263504	0.0263827	0.0259214	0.0252259	0.02512	0.0258661	0.026152	0.0271356	0.0283995	0.0285525	0.0291466	0.0320357	0.0355754	0.0379908	0.0421055	0.0469462	0.0506637	0.0518561	0.0488228	0.0446057	0.0399766	0.0340649	0.0285711	0.0243522	0.0210028	0.0196602	0.0188884	0.016509	0.0153422	0.0151937	0.0134611	0.0104434	0.00817165	0.00802563	0.00797255	0.00784429	0.00686369	0.0062244	0.00699166	0.00528701	0.00343142	0.00201109	0.000390689	0.0014741	0.00160392	0.00160392	0.00229568	0.00333126
Iris sibirica	LAspIriIriSib01	0.111147	0.111551	0.111371	0.109836	0.109545	0.112405	0.115885	0.117464	0.117857	0.116498	0.115103	0.115992	0.119106	0.122254	0.125582	0.130757	0.133559	0.1335	0.131767	0.126563	0.120738	0.117851	0.115443	0.110878	0.107978	0.106904	0.105103	0.103794	0.103204	0.101516	0.0986616	0.0976816	0.0988033	0.100371	0.0999444	0.0980134	0.0974152	0.0973445	0.0956199	0.093735	0.0936703	0.0930942	0.0931265	0.0946305	0.0947872	0.0941016	0.0937512	0.0939075
	LAspIriIriSib02	0.112732	0.112304	0.112597	0.112456	0.111742	0.114085	0.11784	0.120451	0.122352	0.12103	0.118324	0.118604	0.121254	0.124273	0.129087	0.135418	0.137779	0.135655	0.132821	0.130182	0.126964	0.121725	0.115171	0.110401	0.109523	0.10964	0.108078	0.106094	0.104329	0.103121	0.102268	0.101127	0.100076	0.099928	0.100256	0.100087	0.0990924	0.098155	0.0965627	0.0950249	0.0943822	0.0927607	0.0917885	0.0922555	0.0927929	0.0935518	0.0930081	0.091692
	LAspIriIriSib03	0.111467	0.111759	0.113092	0.112236	0.111007	0.113036	0.116503	0.118478	0.120732	0.120738	0.118558	0.11821	0.11973	0.122116	0.125234	0.130469	0.135269	0.135293	0.131932	0.128871	0.124487	0.118889	0.114724	0.111231	0.110357	0.111063	0.108401	0.105352	0.104992	0.104401	0.102929	0.101988	0.102615	0.103485	0.101637	0.10001	0.0997257	0.0993544	0.0986616	0.0967689	0.0951925	0.0931857	0.0923039	0.0937404	0.0942203	0.0942958	0.0948898	0.094366
Iris sikkimensis	LAspIriIriSik01	0.105235	0.1045	0.102021	0.101675	0.103474	0.105313	0.106688	0.108301	0.110082	0.109573	0.109199	0.111534	0.113103	0.115324	0.119284	0.122088	0.123528	0.122946	0.121323	0.118535	0.114192	0.110721	0.107677	0.104428	0.102912	0.102846	0.100491	0.0970675	0.0964597	0.097225	0.0955712	0.0929274	0.0927392	0.0932287	0.0925026	0.0901606	0.0879534	0.088592	0.0887039	0.0875494	0.0877779	0.0881076	0.0869972	0.0849908	0.0852761	0.0879055	0.0895197	0.0886985
	LAspIriIriSik02	0.106771	0.107216	0.106571	0.106222	0.106288	0.108451	0.111136	0.113396	0.115103	0.113684	0.111933	0.112901	0.115131	0.117396	0.120451	0.124869	0.128532	0.127681	0.124135	0.121323	0.116924	0.111618	0.109294	0.107243	0.104003	0.102422	0.100858	0.0986888	0.0985035	0.0993653	0.0974641	0.095279	0.0949385	0.0940423	0.0937081	0.0923791	0.089808	0.0898187	0.0897973	0.0886027	0.0886186	0.0878258	0.0862921	0.0859055	0.0858791	0.0861067	0.0869176	0.0878364
	LAspIriIriSik03	0.106338	0.106089	0.104373	0.10497	0.105545	0.106516	0.107166	0.107928	0.10992	0.108976	0.107332	0.109305	0.112709	0.115839	0.118165	0.120956	0.124054	0.122917	0.118707	0.115069	0.111298	0.108167	0.106305	0.103297	0.0998405	0.098008	0.0970892	0.0965139	0.0967363	0.0967635	0.0945441	0.0917134	0.0904761	0.0907864	0.0912202	0.0888371	0.0860061	0.0870662	0.0877035	0.0854717	0.0845632	0.0851599	0.0844102	0.0826573	0.0823685	0.0836513	0.0853343	0.0849591
Iris orientalis	LAspIriIriOri01	0.115465	0.113949	0.112169	0.111517	0.112068	0.113498	0.114588	0.114509	0.114006	0.112388	0.111382	0.113475	0.114786	0.115601	0.119987	0.124563	0.124823	0.124256	0.123245	0.118473	0.112963	0.110189	0.109484	0.106039	0.0999662	0.0979372	0.0991742	0.0974478	0.0934764	0.0923307	0.0927768	0.0923952	0.0908292	0.0893436	0.0914775	0.0925833	0.0879906	0.0850754	0.0857997	0.0848113	0.0832461	0.0827571	0.0809271	0.0778872	0.0764969	0.0765798	0.0768337	0.0757569
	LAspIriIriOri02	0.116231	0.113126	0.112102	0.112293	0.111253	0.111506	0.113729	0.11482	0.113628	0.112557	0.11294	0.113611	0.114577	0.117994	0.123828	0.129473	0.131702	0.131497	0.128964	0.122462	0.116651	0.113645	0.111276	0.108039	0.104218	0.101697	0.100716	0.0992616	0.0970675	0.0966821	0.0960531	0.0935734	0.0913381	0.0906794	0.0930619	0.0940423	0.0892902	0.0862868	0.0872626	0.0869017	0.0855881	0.0845421	0.0836829	0.0819539	0.0808434	0.0808591	0.0807859	0.0799602
	LAspIriIriOri03	0.145512	0.142571	0.141445	0.142294	0.142125	0.14239	0.143966	0.144996	0.145269	0.144735	0.144596	0.144335	0.142927	0.145038	0.152366	0.159016	0.160943	0.160956	0.158434	0.153137	0.148993	0.14522	0.141367	0.137207	0.133724	0.132969	0.132191	0.129643	0.126174	0.123176	0.121346	0.121352	0.12176	0.121398	0.122439	0.121944	0.117544	0.116055	0.118245	0.117623	0.11508	0.113927	0.112394	0.109043	0.107494	0.108206	0.108608	0.107093
Iris graminea	LAspIriIriGra01	0.0914292	0.0915525	0.0905617	0.0909256	0.090198	0.0888051	0.0898881	0.0913863	0.0908881	0.0908988	0.0928521	0.0950574	0.0969643	0.0990542	0.101264	0.104125	0.107688	0.108546	0.106493	0.10245	0.096064	0.0910113	0.0885388	0.0870185	0.0851599	0.0834724	0.0825102	0.0813093	0.0804669	0.0788287	0.0774458	0.0780951	0.0782199	0.0763934	0.0737914	0.0732153	0.0741261	0.0725886	0.0703972	0.070147	0.0681914	0.0648506	0.0638383	0.0634511	0.0627028	0.0624069	0.0611702	0.0599868
	LAspIriIriGra02	0.0884429	0.0893543	0.0890823	0.0892529	0.0886133	0.0875388	0.0875335	0.0874326	0.0874751	0.0897012	0.0921427	0.0926908	0.093665	0.0953007	0.0967418	0.100163	0.104804	0.104141	0.0995837	0.096026	0.0915847	0.0870397	0.0838041	0.0816131	0.0806028	0.0803154	0.0798715	0.0782719	0.0768389	0.0754106	0.0746157	0.075638	0.0761604	0.0748582	0.071681	0.0697745	0.0703716	0.0697694	0.0680491	0.0667102	0.0642661	0.0631044	0.063441	0.0615453	0.0597675	0.0587321	0.0574166	0.057853
	LAspIriIriGra03	0.147429	0.148864	0.145749	0.144475	0.145287	0.144354	0.144045	0.14476	0.144687	0.146119	0.148864	0.14974	0.150863	0.153057	0.155318	0.158753	0.159963	0.157753	0.156281	0.153607	0.148601	0.144832	0.142107	0.141619	0.141493	0.137642	0.1354	0.136314	0.135501	0.133784	0.132692	0.131491	0.132273	0.132786	0.13041	0.128999	0.128883	0.128089	0.126959	0.125814	0.123655	0.121863	0.121835	0.120956	0.119112	0.118484	0.118034	0.118461
Iris pseudacorus	LAspIriIriPco01	0.110133	0.108937	0.108006	0.106416	0.10661	0.109316	0.112355	0.113075	0.112703	0.113718	0.115477	0.116827	0.119118	0.122565	0.126278	0.130809	0.133618	0.132344	0.12983	0.128433	0.124239	0.116486	0.111113	0.108987	0.107666	0.107605	0.107482	0.104998	0.103342	0.10365	0.102219	0.100316	0.100174	0.101483	0.101681	0.0996766	0.0979536	0.0974641	0.0959719	0.0931534	0.0922716	0.0924113	0.0921535	0.0918529	0.0916169	0.0920783	0.0927822	0.091928
	LAspIriIriPco02	0.106527	0.105845	0.104981	0.1037	0.102989	0.105147	0.108713	0.110771	0.110827	0.109797	0.110345	0.112293	0.114876	0.118199	0.121651	0.126604	0.12983	0.128386	0.12575	0.122606	0.117885	0.112709	0.109478	0.107416	0.104815	0.103336	0.101242	0.0984981	0.0997421	0.100809	0.0978774	0.0963458	0.0977142	0.0991906	0.097823	0.094312	0.0917188	0.091322	0.0906526	0.0884482	0.088395	0.0886506	0.087879	0.0888104	0.0895891	0.089525	0.0894877	0.0889383
	LAspIriIriPco03	0.10251	0.10111	0.0982965	0.0978937	0.100929	0.102428	0.103187	0.104837	0.104434	0.103672	0.105097	0.107304	0.11039	0.114418	0.117606	0.122024	0.124968	0.123499	0.121398	0.118695	0.113199	0.106943	0.103788	0.101818	0.0996329	0.099469	0.098956	0.0964217	0.095225	0.0960152	0.0947656	0.0928306	0.0937242	0.0942257	0.0920354	0.0909363	0.0900751	0.0873476	0.0846793	0.0825733	0.0825943	0.0833461	0.0838515	0.0844366	0.0841993	0.0845527	0.0850965	0.0845157
Hemerocallis lilioasphodelus	LAspXanHemLil01	0.0458637	0.0452993	0.0454632	0.0471253	0.0484197	0.0495573	0.0523066	0.0562286	0.0587818	0.0588912	0.0592943	0.0602612	0.0621512	0.0660574	0.0714608	0.0792195	0.0859585	0.0857627	0.0799863	0.0750491	0.0694126	0.0620059	0.0558679	0.0509908	0.0482158	0.0461051	0.0436683	0.04114	0.0382183	0.0361083	0.0344408	0.0328922	0.0328968	0.0337081	0.0333796	0.031167	0.0285757	0.0270339	0.026152	0.026295	0.0254284	0.0226102	0.0218743	0.0229535	0.0226148	0.021614	0.021021	0.0198602
	LAspXanHemLil02	0.0594387	0.058931	0.0592395	0.0597575	0.0613952	0.0635013	0.0660877	0.0698204	0.0722345	0.0719525	0.0730354	0.0745126	0.075638	0.0796679	0.0847216	0.0922609	0.0985308	0.0966821	0.0918422	0.0882779	0.082631	0.0746415	0.0673588	0.0633556	0.0608203	0.0570896	0.05496	0.0539508	0.0510005	0.0483323	0.046163	0.0437307	0.0442161	0.045309	0.0443555	0.0422156	0.0407678	0.0409252	0.0403386	0.0398052	0.0379244	0.0344455	0.0332765	0.0325737	0.0314097	0.0310643	0.0306726	0.0305701
	LAspXanHemLil03	0.05532	0.0542016	0.0524585	0.0535428	0.0565599	0.0590305	0.0604258	0.0621763	0.0640144	0.0650624	0.0660928	0.0672371	0.0695655	0.0729789	0.0772745	0.0850225	0.093261	0.0943282	0.0892476	0.0839463	0.0773264	0.0696369	0.0631647	0.0591201	0.0567182	0.0534446	0.0497228	0.0469801	0.0454198	0.0431259	0.0393485	0.0376733	0.0390253	0.039301	0.0379197	0.035896	0.0353256	0.0355329	0.034032	0.0338583	0.0323865	0.0284876	0.0276444	0.0280148	0.0273622	0.0261013	0.0245544	0.0248302
Hemerocallis citrina	LAspXanHemCit01	0.139069	0.136332	0.136975	0.137773	0.138806	0.141204	0.142125	0.141042	0.141367	0.14315	0.14274	0.141084	0.141463	0.143126	0.145415	0.14876	0.152174	0.151755	0.147856	0.143368	0.137302	0.131597	0.129707	0.130364	0.129778	0.126842	0.124152	0.122611	0.121358	0.119999	0.118855	0.117464	0.114939	0.112512	0.110105	0.108647	0.109216	0.108624	0.107594	0.107171	0.105717	0.104362	0.103777	0.104196	0.103882	0.101922	0.099398	0.0977088
	LAspXanHemCit02	0.142161	0.140159	0.139482	0.139932	0.140994	0.141673	0.141722	0.140706	0.1398	0.141367	0.142191	0.14091	0.139926	0.140495	0.143386	0.146923	0.148589	0.1473	0.14393	0.139566	0.135311	0.131591	0.12914	0.128258	0.126813	0.124973	0.124187	0.123165	0.121254	0.119358	0.118399	0.116816	0.114667	0.11347	0.1109	0.108284	0.108608	0.108418	0.10711	0.10681	0.105789	0.105197	0.105789	0.105761	0.104677	0.103237	0.101752	0.100294
	LAspXanHemCit03	0.127203	0.125733	0.127087	0.127581	0.127401	0.128503	0.129883	0.129286	0.129479	0.132426	0.133317	0.131197	0.130299	0.132285	0.134452	0.136981	0.141667	0.142408	0.138077	0.133346	0.127593	0.122151	0.119346	0.118091	0.117259	0.115981	0.113707	0.111669	0.110217	0.107788	0.105446	0.103799	0.101659	0.0996219	0.0977033	0.0969915	0.0968883	0.0945387	0.0936057	0.0938482	0.0915525	0.0909095	0.0917241	0.091574	0.0908346	0.0892689	0.0875494	0.0866419
Aloe grandidentata	LAspXanAloGra01	0.104097	0.10278	0.103077	0.104887	0.105894	0.105767	0.104042	0.106238	0.110939	0.109423	0.106227	0.106604	0.107961	0.107388	0.104561	0.101544	0.0995346	0.100524	0.103176	0.103017	0.100984	0.0991579	0.095555	0.093331	0.0952628	0.0957986	0.0932556	0.0899629	0.0870662	0.0841677	0.0823422	0.0843206	0.0853343	0.0820011	0.0785945	0.076756	0.0760569	0.0769944	0.0756122	0.0710463	0.0687405	0.0687965	0.0694687	0.0693566	0.0668115	0.0640899	0.0654258	0.0685777
	LAspXanAloGra02	0.0899095	0.0902194	0.0881768	0.0875069	0.0882673	0.0873741	0.0860008	0.0887252	0.0928091	0.0913917	0.0885547	0.0890769	0.0905991	0.0901446	0.0883737	0.0866843	0.0837777	0.0830988	0.0855987	0.0855299	0.0829569	0.0815136	0.079084	0.077067	0.0781419	0.0776743	0.0755191	0.0743785	0.0732821	0.0709184	0.0674096	0.0667152	0.0691579	0.0680796	0.0637226	0.0616304	0.0601364	0.0590753	0.0587868	0.0565797	0.0545954	0.0535723	0.0527967	0.0522625	0.0508443	0.049791	0.0511373	0.0525026
	LAspXanAloGra03	0.082274	0.0823947	0.0810109	0.08187	0.0829358	0.0816708	0.0801534	0.0827099	0.0865676	0.0847902	0.0820169	0.0828885	0.0842942	0.083304	0.080399	0.0788287	0.0779704	0.0770774	0.0773368	0.0771656	0.0765332	0.0756173	0.0721833	0.069897	0.07185	0.0723217	0.0695604	0.0675871	0.0656935	0.0631245	0.0622064	0.0631295	0.0633204	0.0604258	0.0569014	0.0554482	0.0548023	0.0554976	0.054182	0.0497666	0.0485216	0.0485993	0.0477211	0.0472899	0.0453861	0.0432123	0.0444854	0.0466366
Aloe striata	LAspXanAloStr01	0.0972848	0.0988906	0.0981767	0.0975946	0.0974695	0.095079	0.0948844	0.0997203	0.102686	0.10128	0.0995782	0.0999936	0.100699	0.100114	0.100398	0.102785	0.106216	0.107716	0.104544	0.0982149	0.0940639	0.0927607	0.0907918	0.0894503	0.087677	0.0848799	0.0850014	0.0854506	0.0826678	0.0784644	0.0761656	0.0759534	0.0752815	0.0735238	0.0704687	0.0674907	0.0666241	0.0668621	0.0673436	0.0655318	0.062041	0.0604109	0.0608403	0.0621011	0.0613102	0.0588614	0.0581955	0.0589758
	LAspXanAloStr02	0.168137	0.166636	0.164576	0.168757	0.175022	0.175126	0.174912	0.178762	0.179792	0.177394	0.178002	0.180831	0.181985	0.182752	0.184562	0.187093	0.190144	0.189391	0.184323	0.178801	0.175998	0.176311	0.177852	0.177433	0.172301	0.16728	0.16436	0.164938	0.164411	0.159561	0.158991	0.159047	0.155125	0.153045	0.153917	0.154257	0.153409	0.153558	0.154356	0.151109	0.147215	0.146533	0.146113	0.145597	0.146211	0.146557	0.144578	0.142312
	LAspXanAloStr03	0.205763	0.203835	0.201985	0.20508	0.209412	0.210222	0.210751	0.213923	0.215582	0.214457	0.213156	0.212504	0.213433	0.215861	0.218884	0.220339	0.222559	0.224106	0.220938	0.215647	0.213959	0.214129	0.212617	0.211966	0.208857	0.204433	0.201626	0.20211	0.202172	0.1975	0.196052	0.196345	0.192336	0.19075	0.192357	0.19189	0.190743	0.189653	0.189539	0.186866	0.182309	0.18066	0.179162	0.178401	0.182032	0.183978	0.180844	0.17744
Fritillaria imperialis	LLilLilFriImp01	0.0937296	0.0959502	0.0975674	0.0984218	0.098204	0.0956524	0.0932072	0.0948466	0.0995291	0.0995346	0.0959664	0.0960531	0.097736	0.0978067	0.0977414	0.10053	0.104345	0.10429	0.101088	0.0988469	0.0984545	0.0968123	0.0940099	0.0916759	0.0887891	0.0878577	0.0886506	0.0872573	0.0854612	0.0847743	0.0842046	0.0842889	0.083783	0.0824	0.080744	0.0798454	0.0811313	0.0803467	0.0790527	0.0803467	0.0790423	0.0762795	0.0756638	0.0747601	0.073169	0.0733078	0.0741055	0.07426
	LLilLilFriImp02	0.0992888	0.10122	0.102268	0.102362	0.100875	0.0994199	0.100738	0.103154	0.103579	0.101747	0.0996766	0.0995291	0.101319	0.10429	0.105595	0.105689	0.107811	0.108842	0.10615	0.103931	0.103512	0.100842	0.0980679	0.0972467	0.0948628	0.0925833	0.0915793	0.0907918	0.0896051	0.0878045	0.087321	0.0869707	0.0866154	0.087252	0.085932	0.0837725	0.0835461	0.0813302	0.0783499	0.0793654	0.0792455	0.0763209	0.0761293	0.0771345	0.0747601	0.0726245	0.0727015	0.0725065
	LLilLilFriImp03	0.0818281	0.0837567	0.082274	0.0824735	0.0848483	0.0853554	0.0832724	0.0820798	0.0840886	0.0846318	0.0823107	0.0799654	0.0797149	0.0817966	0.0832829	0.0848377	0.0878843	0.0894983	0.0878843	0.0857679	0.0845527	0.0814507	0.0783447	0.0784852	0.0770826	0.0747085	0.0750956	0.0747189	0.0717681	0.0690561	0.0692343	0.0690612	0.0670597	0.0669026	0.0672929	0.0670699	0.0664368	0.0635717	0.062051	0.063798	0.0625774	0.0581309	0.0564214	0.056105	0.055172	0.0559765	0.056644	0.0567479
Lilium bulbiferum	LLilLilLilBul01	0.114322	0.114	0.113267	0.113577	0.117259	0.119953	0.118553	0.117806	0.119461	0.122007	0.124499	0.125565	0.126953	0.130463	0.134073	0.137499	0.141968	0.144354	0.14277	0.139153	0.133996	0.128935	0.12524	0.121191	0.117236	0.116009	0.115488	0.112113	0.109082	0.108435	0.106888	0.104948	0.103099	0.100037	0.0981223	0.0998842	0.102246	0.101099	0.100032	0.100316	0.0974587	0.0944793	0.0933364	0.0910166	0.0894183	0.0892689	0.0888957	0.0891089
	LLilLilLilBul02	0.0932287	0.0918797	0.0920085	0.0938913	0.0959935	0.0975348	0.0974804	0.0974858	0.0979917	0.0996766	0.103187	0.104837	0.105396	0.109099	0.11294	0.114803	0.11739	0.118769	0.117197	0.115052	0.111658	0.107166	0.103656	0.100497	0.0972413	0.0945765	0.0924382	0.0895197	0.0877726	0.0872732	0.0847374	0.08261	0.081912	0.0804042	0.077934	0.0777158	0.079908	0.0791569	0.0777262	0.0776379	0.0746002	0.0719833	0.072568	0.0720192	0.070719	0.0699633	0.0687558	0.0684557
	LLilLilLilBul03	0.113887	0.113396	0.112749	0.113165	0.11563	0.118387	0.118444	0.117236	0.117851	0.120835	0.123713	0.12388	0.124418	0.128194	0.131332	0.134452	0.139375	0.141818	0.139914	0.136838	0.133299	0.128269	0.124424	0.121932	0.118507	0.115148	0.113318	0.110743	0.10815	0.107883	0.107082	0.105097	0.103187	0.10088	0.0990269	0.10019	0.102307	0.100448	0.0980134	0.0974967	0.0957498	0.0945765	0.0943876	0.0926155	0.0909042	0.090337	0.0898454	0.0900003
Lilium carniolicum	LLilLilLilCar01	0.114842	0.113921	0.112315	0.112619	0.114656	0.116117	0.116225	0.116231	0.116151	0.117379	0.12021	0.122076	0.122744	0.124227	0.126156	0.128865	0.133128	0.135252	0.134061	0.131961	0.128818	0.12491	0.121691	0.118747	0.115335	0.112225	0.109775	0.106671	0.104246	0.10305	0.101428	0.100968	0.100749	0.09791	0.094366	0.0939938	0.0958419	0.0951168	0.0936111	0.0930834	0.0896158	0.0871458	0.0882673	0.0871724	0.0849961	0.0848641	0.0846952	0.0845105
	LLilLilLilCar02	0.124782	0.124065	0.122571	0.122277	0.125014	0.128147	0.127535	0.125454	0.126029	0.128608	0.131085	0.132438	0.133636	0.136362	0.138251	0.139279	0.142523	0.14413	0.142101	0.138836	0.135863	0.133246	0.12986	0.126522	0.123147	0.120233	0.117988	0.115533	0.114452	0.11426	0.112647	0.110541	0.108407	0.105136	0.101895	0.101884	0.10418	0.10408	0.103413	0.102725	0.0986561	0.0961615	0.0968232	0.0952574	0.0932664	0.0930457	0.0925779	0.0927499
	LLilLilLilCar03	0.123944	0.124447	0.123759	0.124036	0.127069	0.128929	0.127087	0.124395	0.124372	0.127978	0.131849	0.132397	0.132138	0.134144	0.135554	0.137147	0.141349	0.142613	0.140028	0.137988	0.135513	0.130903	0.126406	0.124123	0.122065	0.120067	0.118918	0.116605	0.114746	0.114141	0.112872	0.11159	0.109892	0.106838	0.103992	0.104489	0.106849	0.106516	0.105191	0.103231	0.0984872	0.0966115	0.0974478	0.095133	0.0932126	0.0936973	0.0940962	0.0950249
Lilium pumilum	LLilLilLilPum01	0.0870238	0.0882353	0.0897866	0.0891782	0.0884323	0.0884749	0.0902729	0.0896158	0.0870132	0.0886399	0.092073	0.0938859	0.0950087	0.0969263	0.0988742	0.101955	0.107293	0.10949	0.106977	0.103061	0.0986398	0.0948142	0.0918207	0.0882247	0.0857256	0.0853131	0.0827256	0.0788964	0.0787558	0.0798923	0.0778301	0.073884	0.0714249	0.0698613	0.0674958	0.0671104	0.068771	0.0673639	0.0654965	0.0652693	0.0623868	0.059608	0.0592943	0.0593839	0.0593391	0.0587023	0.0575603	0.0563571
	LLilLilLilPum02	0.0870928	0.0880225	0.0893116	0.0888104	0.0890876	0.0898133	0.0906152	0.0908828	0.0898827	0.0910755	0.0935788	0.0948682	0.0958419	0.0968123	0.0988633	0.103435	0.107788	0.107688	0.104948	0.102043	0.0980243	0.093956	0.0918583	0.0893489	0.0862497	0.0857838	0.0854242	0.0834934	0.0826468	0.0826573	0.0816341	0.0788756	0.0760724	0.0741776	0.0719269	0.0713328	0.0728042	0.0711639	0.0687252	0.0688067	0.0671966	0.0654965	0.0643718	0.0631044	0.0643013	0.0651482	0.06324	0.0619659
	LLilLilLilPum03	0.101725	0.102835	0.103562	0.102615	0.10544	0.108323	0.108173	0.107343	0.106599	0.107527	0.109825	0.111719	0.112957	0.113853	0.115029	0.118844	0.125228	0.127611	0.124088	0.119815	0.115029	0.109797	0.107182	0.104987	0.101955	0.101176	0.099928	0.0964759	0.0953764	0.0971109	0.0970783	0.0931964	0.0900537	0.0892156	0.0878205	0.0882673	0.0900697	0.0869017	0.0832303	0.0838567	0.0834724	0.0824052	0.0822267	0.0818543	0.0817232	0.0803363	0.0775185	0.0760466
Lilium martagon	LLilLilLilMar01	0.115754	0.116958	0.117561	0.116804	0.118832	0.12134	0.121518	0.120067	0.119918	0.122848	0.124875	0.125866	0.12792	0.129895	0.132014	0.136427	0.141294	0.141902	0.139195	0.134624	0.129064	0.125362	0.122208	0.118461	0.115794	0.113786	0.11209	0.109702	0.107616	0.10766	0.106804	0.10381	0.100738	0.0977632	0.0954792	0.0972196	0.100344	0.097823	0.0943012	0.0946251	0.0941718	0.0928091	0.0919924	0.0916544	0.0922931	0.0926155	0.0905242	0.0874113
	LLilLilLilMar02	0.0970512	0.0977904	0.0982965	0.09791	0.0997476	0.101434	0.102708	0.102208	0.100245	0.101933	0.104799	0.106061	0.107254	0.10844	0.110457	0.115335	0.121134	0.122036	0.118125	0.114164	0.110239	0.105773	0.102252	0.0990978	0.0970838	0.0965519	0.0935949	0.089445	0.088949	0.0899308	0.0891462	0.0869389	0.084368	0.0817756	0.0790736	0.0789225	0.081037	0.0796262	0.0769322	0.0772642	0.0764451	0.0740591	0.072173	0.0708622	0.0709286	0.0708315	0.0700245	0.069489
	LLilLilLilMar03	0.101171	0.101417	0.102367	0.102384	0.10284	0.103904	0.105834	0.105313	0.103011	0.104633	0.107616	0.108585	0.108892	0.110614	0.113532	0.117208	0.121904	0.122888	0.11997	0.116782	0.111613	0.105723	0.103022	0.100951	0.0983129	0.0981386	0.0980461	0.0960044	0.0943606	0.0941448	0.0935518	0.0901018	0.0868116	0.08544	0.0835882	0.0834039	0.084558	0.0821375	0.0797358	0.0803519	0.0787142	0.0764037	0.0753848	0.0743631	0.0745796	0.0747756	0.0734003	0.0717271
Lilium regale	LLilLilLilReg01	0.0246498	0.0251419	0.0237873	0.0235817	0.0267375	0.0295461	0.0297084	0.0275535	0.0230466	0.0233348	0.0277979	0.0274312	0.0256335	0.0239106	0.0204856	0.0204442	0.0223871	0.0213547	0.0208583	0.0218093	0.0240339	0.0266967	0.029059	0.0306402	0.0287339	0.0290183	0.0340265	0.0398898	0.042221	0.0441084	0.048403	0.0475864	0.0445398	0.0441476	0.0437944	0.0472359	0.0522321	0.0534242	0.0557223	0.0587676	0.0585019	0.05759	0.0597527	0.063521	0.0669592	0.0695941	0.0680002	0.0653556
	LLilLilLilReg02	0.0318123	0.0343878	0.0325785	0.0316912	0.0343075	0.0361496	0.0356298	0.0337453	0.032014	0.0329409	0.0342273	0.0333835	0.0327799	0.0316104	0.0277572	0.024978	0.024937	0.0248549	0.0257563	0.0265741	0.0286119	0.0325382	0.0351094	0.0361496	0.0359498	0.0368284	0.0398898	0.0450882	0.0481309	0.050109	0.0534626	0.0521936	0.0494894	0.0492568	0.0480532	0.0513455	0.0572476	0.05759	0.0586537	0.0620176	0.0620929	0.0600175	0.0620929	0.0667358	0.0695571	0.0705181	0.0681116	0.0665495
	LLilLilLilReg03	0.0243625	0.0253878	0.0232525	0.0231701	0.0265741	0.0285713	0.0278794	0.0251829	0.0225109	0.0235405	0.0258791	0.0254697	0.0242804	0.0214374	0.0163647	0.0154017	0.0181177	0.0187005	0.0196147	0.0203613	0.0215614	0.0241982	0.0253059	0.0259609	0.0265333	0.0280016	0.0312872	0.0361097	0.0392158	0.041669	0.0454795	0.0441084	0.0400086	0.0390967	0.039057	0.0428904	0.0482087	0.049218	0.0502637	0.0521936	0.0527324	0.0521166	0.0533474	0.0570191	0.0595634	0.0606223	0.0601688	0.060131
Lilium monadelphum	LLilLilLilMon01	0.0942311	0.0938482	0.0957011	0.0969806	0.0985362	0.0989124	0.0986888	0.0976489	0.0960965	0.0988633	0.102648	0.103039	0.103242	0.10466	0.105894	0.108725	0.113571	0.115822	0.11452	0.110586	0.105518	0.102329	0.101308	0.099928	0.0979264	0.0971435	0.0951385	0.0912791	0.0895143	0.0902942	0.0892742	0.0854823	0.0825838	0.0811731	0.0795323	0.0789277	0.0794384	0.0767404	0.0740797	0.0741312	0.0727837	0.0720089	0.0719372	0.0717681	0.0719628	0.0708724	0.0698357	0.0690255
	LLilLilLilMon02	0.159875	0.157903	0.158059	0.16061	0.16386	0.16436	0.164595	0.163746	0.161585	0.162948	0.16584	0.167849	0.169552	0.170638	0.172437	0.176226	0.178755	0.178598	0.178126	0.176982	0.172909	0.168661	0.167874	0.166515	0.163739	0.161869	0.159555	0.156618	0.154263	0.155622	0.158128	0.155218	0.150962	0.148901	0.147917	0.147886	0.147374	0.144335	0.142083	0.142661	0.142125	0.142041	0.141673	0.140117	0.140615	0.141625	0.140748	0.138131
	LLilLilLilMon03	0.162229	0.160773	0.160359	0.163252	0.167236	0.168412	0.167753	0.16605	0.165268	0.166713	0.168213	0.169796	0.17116	0.172114	0.174626	0.178054	0.180384	0.180528	0.178113	0.174834	0.170851	0.167351	0.166636	0.166458	0.1653	0.163714	0.160717	0.15701	0.155827	0.158109	0.158947	0.154672	0.150814	0.148253	0.146253	0.147124	0.147996	0.145378	0.14198	0.141956	0.142625	0.142547	0.141373	0.139255	0.138466	0.138794	0.139285	0.138639
Lilium candidum	LLilLilLilCan01	0.0982639	0.098008	0.0985853	0.0983782	0.0981332	0.0984109	0.0990324	0.0983074	0.0975293	0.0991306	0.101648	0.103435	0.104196	0.105175	0.10676	0.109126	0.113148	0.114226	0.111007	0.107238	0.102884	0.0991524	0.0965573	0.0929704	0.0904761	0.0910166	0.0898614	0.0862656	0.0852497	0.0860485	0.085403	0.0831935	0.0810318	0.0786049	0.0757828	0.0755656	0.0771085	0.0754519	0.0731433	0.0728813	0.0712509	0.0701572	0.069275	0.0674501	0.0676835	0.067577	0.0652996	0.0637729
	LLilLilLilCan02	0.0917402	0.0925403	0.0932826	0.0924328	0.0928521	0.0930834	0.092766	0.0918046	0.0907061	0.0932018	0.0968069	0.0974641	0.09791	0.100272	0.102032	0.103959	0.108045	0.109573	0.106288	0.101659	0.097062	0.0932556	0.0905135	0.0882832	0.0858473	0.0842257	0.083999	0.0817547	0.0797358	0.0805662	0.0798506	0.0764866	0.0735084	0.0711435	0.0689237	0.0689797	0.0699582	0.0682676	0.0665431	0.0659765	0.063959	0.0629588	0.0626225	0.0613552	0.0611502	0.0608503	0.0593341	0.0582005
	LLilLilLilCan03	0.114854	0.114848	0.115159	0.114933	0.116077	0.116884	0.117692	0.117737	0.115443	0.116571	0.119981	0.120698	0.121243	0.122911	0.125008	0.128024	0.131808	0.132527	0.12838	0.122623	0.117692	0.115018	0.114062	0.112186	0.109775	0.108312	0.106355	0.10343	0.102021	0.103474	0.10408	0.0999881	0.0960585	0.0947602	0.0935033	0.0939237	0.0947926	0.0918046	0.0891356	0.089856	0.0888744	0.0874166	0.0874485	0.0874751	0.0876876	0.0868169	0.0844841	0.0827571
Lilium japonicum	LLilLilLilJap01	0.019633	0.017774	0.01595	0.0164459	0.0176247	0.0194558	0.0207795	0.0196284	0.0167798	0.0175976	0.0231138	0.0249636	0.0225782	0.0219611	0.0238473	0.0277185	0.0301137	0.0293696	0.0275518	0.0231825	0.0180229	0.0148745	0.0140304	0.0128121	0.00879608	0.00579727	0.00442623	0.00425515	0.00460176	0.0048608	0.00672694	0.00459737	0.000173683	0.00156065	0.00440736	0.00629486	0.00522342	0.00659439	0.00693645	0.00488001	0.00569518	0.0104696	0.0144785	0.0154436	0.0153598	0.0153178	0.017409	0.0204442
	LLilLilLilJap02	0.0647598	0.0613202	0.0609452	0.0641301	0.0647145	0.0638433	0.0640647	0.0652744	0.0649515	0.0646943	0.0681304	0.0691732	0.0689644	0.0717476	0.0734466	0.0737759	0.0728042	0.0724654	0.0731176	0.0703614	0.0659158	0.0630693	0.0609502	0.0585333	0.0549551	0.0525418	0.0517387	0.0504246	0.0505514	0.0518463	0.0524879	0.0493528	0.0445624	0.042891	0.0410111	0.0386833	0.0376638	0.036727	0.0360281	0.0367932	0.0379386	0.0358017	0.0318908	0.028933	0.0282233	0.0288077	0.0264011	0.0243109
	LLilLilLilJap03	0.0956145	0.0949709	0.0914828	0.0930727	0.0962428	0.094825	0.0917134	0.0926962	0.0949817	0.0955658	0.0986125	0.101319	0.102521	0.10439	0.10439	0.102571	0.101297	0.10322	0.10381	0.0991142	0.0948142	0.0930565	0.0907971	0.0877195	0.0850806	0.0848007	0.0840517	0.080969	0.0790319	0.0787975	0.0804303	0.0799602	0.0766109	0.0748943	0.0719064	0.0678815	0.06778	0.068354	0.0671155	0.0675618	0.0682829	0.0659563	0.0622866	0.0587073	0.0570697	0.056738	0.0544379	0.052939
Lilium henryi	LLilLilLilHen01	0.203391	0.20097	0.201688	0.200818	0.201888	0.205449	0.208022	0.209187	0.206992	0.203079	0.20337	0.206482	0.205624	0.204885	0.207776	0.210962	0.212816	0.211393	0.206699	0.202047	0.200763	0.201308	0.200542	0.19802	0.194785	0.191526	0.190467	0.190811	0.18921	0.184994	0.181372	0.183447	0.185373	0.185413	0.186733	0.185999	0.182441	0.181688	0.184482	0.18219	0.175842	0.173349	0.175302	0.17618	0.172592	0.167798	0.167038	0.168309
	LLilLilLilHen02	0.136095	0.133937	0.132409	0.132226	0.133985	0.133807	0.134038	0.138968	0.141361	0.137219	0.134576	0.13676	0.138036	0.138723	0.139668	0.140231	0.141385	0.140754	0.137261	0.134405	0.133843	0.133282	0.131914	0.130235	0.128888	0.127873	0.126685	0.124065	0.119255	0.113808	0.111416	0.115686	0.121162	0.121863	0.120142	0.118302	0.114543	0.111658	0.11209	0.111888	0.109926	0.107944	0.106938	0.105368	0.102609	0.100174	0.100409	0.102192
	LLilLilLilHen03	0.162367	0.16221	0.162715	0.160623	0.159687	0.160579	0.161598	0.164804	0.165579	0.161176	0.159574	0.161504	0.161101	0.161938	0.165554	0.167466	0.166872	0.165528	0.162109	0.157347	0.15658	0.157871	0.156699	0.153607	0.151165	0.150157	0.149568	0.148564	0.145755	0.140351	0.135851	0.138328	0.142523	0.14309	0.143386	0.142505	0.138	0.13572	0.137052	0.134795	0.132055	0.132538	0.131397	0.12771	0.124742	0.123107	0.123476	0.124493
Aquilegia nigricans	MRanRanAquNig01	0.110357	0.111422	0.112096	0.111916	0.113267	0.116219	0.117578	0.11857	0.12095	0.121725	0.120577	0.120302	0.12195	0.12362	0.125657	0.128859	0.128153	0.125217	0.124921	0.124031	0.124065	0.12629	0.126122	0.124615	0.122951	0.121042	0.120291	0.119392	0.116912	0.112079	0.106399	0.102488	0.100683	0.101297	0.102582	0.100366	0.0967797	0.0963946	0.0945387	0.0910166	0.0923253	0.0929059	0.0892422	0.0877461	0.0890876	0.0895891	0.0884695	0.0865464
	MRanRanAquNig02	0.119764	0.120119	0.120864	0.121409	0.12268	0.125704	0.127174	0.128013	0.128748	0.128824	0.129672	0.128585	0.127815	0.130862	0.134677	0.136588	0.136065	0.134162	0.13347	0.134499	0.134819	0.133223	0.131655	0.130856	0.130545	0.131326	0.131238	0.128497	0.125101	0.122093	0.11817	0.113667	0.110452	0.110222	0.111736	0.109663	0.105081	0.104401	0.104533	0.10262	0.102197	0.101066	0.0980298	0.0967092	0.0974043	0.0979209	0.0978176	0.0965464
	MRanRanAquNig03	0.104915	0.104666	0.105861	0.107182	0.107049	0.107327	0.109355	0.111455	0.111601	0.112017	0.113859	0.11378	0.113148	0.114661	0.117248	0.119284	0.118861	0.116929	0.117083	0.118467	0.118655	0.118142	0.11706	0.115817	0.114712	0.114068	0.113763	0.111618	0.107711	0.105413	0.10386	0.0994144	0.0955387	0.0955171	0.0970023	0.095344	0.0921052	0.0921642	0.0902461	0.0875016	0.088869	0.0881715	0.0845052	0.0827099	0.0830357	0.0831093	0.0821166	0.0816236
Aquilegia vulgaris	MRanRanAquVul01	0.104058	0.105601	0.103904	0.10434	0.106571	0.107711	0.108479	0.109417	0.110032	0.110698	0.111607	0.11209	0.113611	0.116106	0.115992	0.114582	0.114452	0.114786	0.113515	0.111326	0.112647	0.115324	0.11504	0.112923	0.111568	0.111164	0.109283	0.105994	0.102879	0.100754	0.0987542	0.0954251	0.0906954	0.0871883	0.0872148	0.0885494	0.088624	0.0866419	0.085477	0.0855511	0.082836	0.0785008	0.076326	0.076383	0.0756897	0.0755295	0.0765125	0.0756949
	MRanRanAquVul02	0.0820798	0.0805087	0.0787298	0.0807388	0.0814664	0.0813198	0.0823842	0.0831199	0.0829621	0.0838831	0.0852127	0.0861014	0.087677	0.087879	0.0873635	0.0876291	0.0868593	0.0870874	0.0878098	0.0870662	0.0890183	0.091022	0.0897172	0.0881449	0.0867797	0.085329	0.0830831	0.0805976	0.0792507	0.0788131	0.0773161	0.0743373	0.070765	0.0673233	0.0678409	0.0709696	0.0706679	0.0686388	0.068537	0.067511	0.0648153	0.0628634	0.0617455	0.0612802	0.0607254	0.0601913	0.0612502	0.0628132
	MRanRanAquVul03	0.0924382	0.0924006	0.0915901	0.0934279	0.093638	0.0927123	0.0938913	0.0957173	0.0965302	0.0966332	0.0978774	0.099016	0.0989669	0.100376	0.102027	0.101983	0.101176	0.101335	0.100114	0.0961561	0.0974097	0.102246	0.103237	0.10223	0.100497	0.0987324	0.0967255	0.0946305	0.0924758	0.0897546	0.0871246	0.0845474	0.0820693	0.0800803	0.0800437	0.0813774	0.0810789	0.078402	0.0772278	0.0776691	0.0750491	0.0701419	0.0678765	0.0693566	0.0708008	0.0701725	0.0688983	0.0691426
Aquilegia chrysantha	MRanRanAquChr01	0.0963295	0.0957607	0.0962536	0.098106	0.101626	0.104898	0.106444	0.107683	0.107772	0.106455	0.107171	0.10902	0.10921	0.108808	0.108792	0.110564	0.112259	0.113442	0.114204	0.11378	0.113729	0.112388	0.111248	0.110614	0.108167	0.107516	0.108106	0.10528	0.102164	0.0993653	0.0945495	0.0917617	0.0910166	0.0893756	0.088081	0.086732	0.0837935	0.0820798	0.0822372	0.0826153	0.082484	0.080812	0.0781939	0.0762484	0.0756483	0.075607	0.0749356	0.0734569
	MRanRanAquChr02	0.0852022	0.0840991	0.0838831	0.0843944	0.0870078	0.0904172	0.0924328	0.0932395	0.0936111	0.0933633	0.0927983	0.0942904	0.0963458	0.0960694	0.0962103	0.0978121	0.0984545	0.0983074	0.0965193	0.0964	0.0984327	0.0966115	0.0945711	0.0951601	0.0941394	0.092637	0.0921266	0.0897759	0.0874007	0.0855088	0.0822897	0.0800855	0.0797149	0.0796888	0.0784228	0.0759483	0.0732667	0.0722192	0.0721986	0.072132	0.0728607	0.0726758	0.0709696	0.0698664	0.0696063	0.0680288	0.0663204	0.0663912
	MRanRanAquChr03	0.0906419	0.0932556	0.0938536	0.0947223	0.0989015	0.102181	0.102175	0.102384	0.103292	0.101791	0.100371	0.102708	0.105828	0.106638	0.106421	0.108245	0.109004	0.107978	0.107827	0.107471	0.10731	0.107077	0.105889	0.104224	0.102554	0.101983	0.102098	0.0992888	0.0952466	0.0927177	0.0886985	0.0855458	0.0852286	0.0851863	0.084806	0.0823055	0.0789017	0.0771241	0.0759017	0.0756277	0.075607	0.0746415	0.073097	0.0719782	0.0710258	0.0688983	0.0679018	0.0683693
Anemone coronaria	MRanRanAneCor01	0.116577	0.119472	0.121162	0.120916	0.120801	0.121651	0.120847	0.119529	0.120744	0.122617	0.123678	0.125188	0.128036	0.128707	0.129052	0.131767	0.132297	0.130663	0.130211	0.130833	0.129824	0.12782	0.125205	0.121927	0.120583	0.120812	0.119587	0.117225	0.115868	0.115199	0.11267	0.108775	0.107393	0.106022	0.102444	0.100464	0.101077	0.101604	0.100015	0.0984545	0.098155	0.0967363	0.0944955	0.0933741	0.0928575	0.0923307	0.0918422	0.0912577
	MRanRanAneCor02	0.0868275	0.0887838	0.0892689	0.0903798	0.0915203	0.0920461	0.0920622	0.0917349	0.0927983	0.0938159	0.0936326	0.0940693	0.0963892	0.0992288	0.100979	0.10267	0.103551	0.10128	0.0984327	0.0985689	0.0984273	0.0959556	0.0954738	0.096541	0.0953061	0.0937296	0.0925779	0.0900163	0.0868752	0.0843364	0.0820326	0.079908	0.0791413	0.0769478	0.0729737	0.0706628	0.0712509	0.0731125	0.0721781	0.0697847	0.0680999	0.0670749	0.0671155	0.0657086	0.063004	0.0619408	0.0618457	0.0617055
	MRanRanAneCor03	0.105667	0.107683	0.106466	0.10575	0.107449	0.108959	0.108585	0.108067	0.108323	0.108535	0.109562	0.111753	0.115437	0.11735	0.116208	0.117384	0.119049	0.117606	0.11627	0.116753	0.116299	0.114209	0.112895	0.112073	0.110183	0.108429	0.106899	0.104544	0.102741	0.10195	0.0997203	0.0977468	0.0979046	0.0951979	0.090765	0.0892902	0.0898187	0.0917402	0.0927445	0.0906366	0.0873476	0.085403	0.0847268	0.0822058	0.0802161	0.0820536	0.0837725	0.0820431
Anemone sylvestris	MRanRanAneSyl01	0.115613	0.1171	0.116322	0.116458	0.117009	0.11825	0.120646	0.122583	0.122318	0.121863	0.123101	0.123488	0.124401	0.126337	0.127541	0.130188	0.132373	0.129994	0.126662	0.127587	0.129549	0.127774	0.123528	0.120663	0.119661	0.118507	0.116157	0.112782	0.109618	0.107861	0.105468	0.102384	0.102005	0.101758	0.0991088	0.0967418	0.0961398	0.0964922	0.0957823	0.0942419	0.0933202	0.0918636	0.0900377	0.0869601	0.0842784	0.0860644	0.0877726	0.0878577
	MRanRanAneSyl02	0.113357	0.114401	0.114362	0.114763	0.114927	0.11538	0.116458	0.116066	0.11677	0.118872	0.119369	0.119404	0.121237	0.123257	0.124187	0.126714	0.128153	0.126499	0.124985	0.125078	0.125321	0.123724	0.121645	0.12044	0.118501	0.116026	0.11378	0.111877	0.110625	0.109149	0.105767	0.101769	0.101533	0.102708	0.101127	0.0987651	0.098253	0.0993325	0.0999225	0.0982748	0.0957444	0.0937781	0.0919817	0.0890076	0.0855352	0.085641	0.0876291	0.08823
	MRanRanAneSyl03	0.109691	0.111158	0.111332	0.112968	0.114627	0.114735	0.114786	0.116083	0.117601	0.118872	0.119501	0.119632	0.121248	0.1226	0.123228	0.125605	0.127733	0.126093	0.123245	0.123436	0.124383	0.123136	0.12005	0.117783	0.117168	0.115397	0.112675	0.110738	0.108624	0.10701	0.103887	0.0987542	0.0975348	0.0979046	0.0962374	0.0943822	0.093665	0.0939183	0.0930511	0.0912684	0.089824	0.088576	0.0869176	0.0848166	0.0827099	0.0827624	0.0841571	0.0836777
Ranunculus repens	MRanRanRanRep01	0.107649	0.106249	0.10397	0.102422	0.102208	0.103457	0.105568	0.106799	0.106827	0.10741	0.108568	0.108507	0.109713	0.112051	0.11272	0.114147	0.115862	0.115992	0.115205	0.113927	0.113368	0.113442	0.114825	0.115998	0.116083	0.116867	0.116004	0.113165	0.109892	0.105473	0.101286	0.100415	0.10122	0.101472	0.100606	0.0963675	0.0923683	0.0921696	0.0916973	0.0914882	0.0927445	0.0912523	0.0886666	0.088624	0.0901499	0.0902194	0.088379	0.0880491
	MRanRanRanRep02	0.110979	0.109892	0.108864	0.108017	0.107683	0.109557	0.111658	0.111955	0.111837	0.112028	0.111821	0.113126	0.115692	0.116083	0.116435	0.119896	0.12275	0.121794	0.120016	0.120967	0.122341	0.121449	0.121128	0.122825	0.123892	0.123303	0.12199	0.119924	0.117111	0.113312	0.109702	0.107983	0.106055	0.10445	0.103865	0.101577	0.098727	0.0966387	0.0945873	0.0930296	0.0924758	0.0927714	0.0921696	0.0910595	0.0913006	0.0917831	0.091515	0.0906045
	MRanRanRanRep03	0.119192	0.119512	0.118011	0.115431	0.114424	0.115397	0.117339	0.118193	0.117026	0.116821	0.118661	0.120709	0.12149	0.121472	0.122767	0.125733	0.126453	0.124713	0.124291	0.125559	0.125663	0.12517	0.127378	0.12976	0.130428	0.129403	0.127052	0.125031	0.122473	0.117925	0.113171	0.112034	0.112872	0.112197	0.109931	0.107777	0.106832	0.105075	0.102312	0.101994	0.10256	0.101006	0.0985853	0.0967309	0.0978448	0.100179	0.0997695	0.0991088
Ranunculus acris	MRanRanRanAcr01	0.106954	0.106915	0.107399	0.107099	0.107989	0.110469	0.110077	0.108976	0.1094	0.109328	0.109741	0.110519	0.11163	0.113227	0.115199	0.116793	0.116333	0.115193	0.11465	0.115754	0.11618	0.115193	0.11469	0.112957	0.113374	0.11508	0.112788	0.108948	0.106144	0.103816	0.101774	0.101686	0.102593	0.102571	0.101061	0.0980189	0.095999	0.0956849	0.0941394	0.0919602	0.0906901	0.0896318	0.0890876	0.0875919	0.0861014	0.0867161	0.0884589	0.089573
	MRanRanRanAcr02	0.114407	0.113566	0.11281	0.112343	0.112687	0.114034	0.115239	0.113859	0.112692	0.113904	0.114763	0.115488	0.117965	0.120062	0.121203	0.121898	0.12056	0.121111	0.123182	0.123696	0.122957	0.121444	0.120669	0.12083	0.122185	0.122531	0.120147	0.116412	0.112889	0.110609	0.108284	0.10686	0.107004	0.106183	0.103248	0.100349	0.100404	0.101335	0.0989615	0.0959719	0.0946089	0.0932395	0.0924059	0.0908667	0.0897118	0.0908292	0.0922609	0.0926155
	MRanRanRanAcr03	0.118142	0.117123	0.115567	0.114379	0.114831	0.116855	0.118347	0.119564	0.119878	0.119335	0.119987	0.121283	0.123597	0.124603	0.124563	0.126133	0.126058	0.125269	0.125478	0.125976	0.125739	0.124794	0.125084	0.125437	0.126145	0.126459	0.124077	0.120898	0.118256	0.11689	0.116021	0.11382	0.111944	0.111231	0.109456	0.106166	0.103838	0.103937	0.103838	0.102554	0.10105	0.0989342	0.0965356	0.093568	0.0928897	0.0947656	0.0955008	0.0956578
Ranunculus lanuginosus	MRanRanRanLan01	0.102076	0.100962	0.100568	0.100502	0.100262	0.102087	0.105175	0.107928	0.110362	0.110794	0.110133	0.109545	0.109568	0.111798	0.113459	0.113831	0.112591	0.110631	0.111714	0.111725	0.109909	0.109311	0.109859	0.110928	0.110637	0.109249	0.106843	0.105191	0.106005	0.105756	0.102521	0.0997749	0.0990869	0.0989669	0.0990051	0.0973282	0.0948898	0.0938752	0.0914721	0.088949	0.0907918	0.09181	0.0887305	0.0874538	0.0885601	0.0899789	0.091022	0.0908614
	MRanRanRanLan02	0.103976	0.104804	0.105025	0.10322	0.101088	0.101966	0.106355	0.109099	0.108942	0.109423	0.110721	0.110547	0.110541	0.11231	0.113498	0.114797	0.115256	0.115057	0.115709	0.114633	0.11356	0.113966	0.113515	0.112287	0.111209	0.110525	0.109652	0.108825	0.108424	0.105562	0.10088	0.0994799	0.100732	0.10007	0.09791	0.0959231	0.0945225	0.0947872	0.0942419	0.0923361	0.0912363	0.0895464	0.0876079	0.0875069	0.0884695	0.088901	0.0880864	0.0877939
	MRanRanRanLan03	0.10992	0.111439	0.11104	0.108557	0.106993	0.109328	0.112281	0.114622	0.115771	0.11439	0.114243	0.114237	0.11542	0.118142	0.118758	0.119169	0.118245	0.11706	0.11849	0.119181	0.118296	0.117618	0.117811	0.119232	0.119918	0.118621	0.115482	0.112827	0.113459	0.112298	0.107956	0.105817	0.105828	0.105822	0.104202	0.101066	0.099409	0.0990051	0.0972467	0.0953872	0.0953277	0.0943768	0.0924489	0.0920407	0.0919871	0.0923737	0.0927929	0.091869
Helleborus odorus	MRanRanHelOdo01	0.114944	0.117373	0.120251	0.121352	0.120337	0.120566	0.120606	0.121921	0.124568	0.127151	0.129233	0.129555	0.130803	0.133346	0.135803	0.140802	0.144572	0.142119	0.137213	0.133754	0.132509	0.133246	0.133228	0.131168	0.12789	0.12458	0.122675	0.120296	0.117356	0.115715	0.113019	0.109786	0.109411	0.110082	0.107266	0.101291	0.0983673	0.0988578	0.0967852	0.0942851	0.0943822	0.0929597	0.0908935	0.0897759	0.0885175	0.0868275	0.0851335	0.0868593
	MRanRanHelOdo02	0.125605	0.127232	0.126482	0.128164	0.129122	0.12855	0.129304	0.130194	0.131373	0.133488	0.135026	0.136635	0.140417	0.14364	0.145123	0.147612	0.149201	0.147124	0.143537	0.141944	0.14233	0.142879	0.141998	0.13974	0.135394	0.129579	0.126854	0.12722	0.12553	0.121191	0.117954	0.116725	0.11714	0.117407	0.114175	0.109193	0.108006	0.108619	0.105573	0.102818	0.102505	0.10036	0.0979155	0.0964	0.0944254	0.0931426	0.0930996	0.0958798
	MRanRanHelOdo03	0.12506	0.127337	0.128083	0.129052	0.128912	0.127879	0.126883	0.127966	0.130182	0.131591	0.132391	0.133849	0.137845	0.141234	0.141673	0.143984	0.146636	0.145658	0.143368	0.141403	0.140682	0.141174	0.140058	0.136963	0.132391	0.128065	0.127698	0.128561	0.12647	0.12195	0.117447	0.116628	0.117384	0.115953	0.113086	0.108825	0.10731	0.10815	0.105086	0.102285	0.100612	0.096948	0.0966224	0.0977196	0.0950033	0.0915525	0.0912363	0.0960802
Nigella damascena	MRanRanNigDam01	0.107516	0.106982	0.10968	0.111843	0.111512	0.1115	0.113098	0.112861	0.110401	0.109032	0.108847	0.107917	0.106144	0.106571	0.108864	0.109797	0.109892	0.109635	0.107816	0.104694	0.103072	0.104633	0.106988	0.107594	0.106316	0.104014	0.102098	0.100683	0.0974641	0.0939021	0.0917992	0.090674	0.0897225	0.0880864	0.0877142	0.0868752	0.0829463	0.0810632	0.0841097	0.0861967	0.084711	0.082568	0.0820221	0.0824945	0.0817809	0.0799915	0.0779444	0.0750698
	MRanRanNigDam02	0.101045	0.101708	0.103606	0.105629	0.1061	0.105058	0.10429	0.10439	0.103799	0.101681	0.10071	0.101061	0.100245	0.100322	0.101204	0.101983	0.10316	0.102923	0.100344	0.0967418	0.095398	0.0975511	0.0997859	0.0990597	0.0977904	0.0970946	0.0963892	0.0949817	0.0908721	0.0878577	0.0865889	0.08431	0.0825155	0.0811574	0.0816393	0.0818962	0.0780795	0.0760207	0.0780743	0.0790788	0.0775652	0.0756173	0.0747911	0.0746363	0.0744713	0.0726604	0.0708008	0.069749
	MRanRanNigDam03	0.112068	0.111719	0.114514	0.116765	0.117043	0.116861	0.117401	0.117145	0.114865	0.112884	0.112917	0.113115	0.11168	0.111607	0.113132	0.114147	0.114763	0.11508	0.114345	0.11136	0.109355	0.110004	0.111214	0.110385	0.107994	0.10671	0.105645	0.104987	0.103353	0.0999444	0.0965681	0.0946143	0.0935087	0.0923952	0.0937135	0.0945819	0.0912845	0.0884376	0.0901499	0.0918261	0.0893062	0.0870609	0.0868381	0.0860379	0.0860696	0.085932	0.0845843	0.0820169
Papaver lapponicum	MRanPapPapLap01	0.0986234	0.0994581	0.100535	0.100661	0.100114	0.100825	0.10206	0.102813	0.103783	0.103672	0.102978	0.103948	0.105152	0.107082	0.109926	0.11053	0.110418	0.111731	0.110301	0.105894	0.104577	0.105778	0.105385	0.104318	0.101791	0.098836	0.0978176	0.096194	0.0952196	0.0941394	0.0912255	0.0891622	0.0865995	0.0835461	0.0836092	0.084806	0.0842309	0.0829726	0.0809376	0.0780483	0.0764141	0.0761345	0.0753538	0.0752711	0.0760828	0.0756225	0.0749304	0.0739458
	MRanPapPapLap02	0.112349	0.111882	0.113413	0.113978	0.11258	0.113893	0.114051	0.112946	0.114588	0.116668	0.117623	0.118964	0.119175	0.119089	0.122162	0.12421	0.122698	0.122732	0.122865	0.119615	0.117436	0.118199	0.118632	0.117339	0.114221	0.11195	0.111708	0.109277	0.105811	0.103501	0.101719	0.101116	0.0982856	0.0939668	0.0941394	0.0958148	0.0943606	0.0923039	0.0914506	0.090444	0.0893329	0.0874166	0.0841097	0.0843628	0.0868699	0.0867161	0.0854189	0.0833355
	MRanPapPapLap03	0.114939	0.116577	0.119312	0.120996	0.121042	0.120016	0.119404	0.119484	0.120939	0.121875	0.121335	0.121576	0.12268	0.125994	0.130358	0.131038	0.129895	0.12966	0.127745	0.123996	0.122393	0.122767	0.122842	0.122606	0.12044	0.117777	0.116322	0.113205	0.110642	0.109004	0.105811	0.103397	0.10105	0.0979753	0.0979971	0.0994745	0.0975021	0.0950303	0.0938212	0.0927392	0.0934118	0.0927876	0.0901018	0.0900911	0.0911988	0.0905563	0.088901	0.0863451
Papaver orientale	MRanPapPapOri01	0.044832	0.0429677	0.0443267	0.0462306	0.0455115	0.0454922	0.0458492	0.0460809	0.0488811	0.0516702	0.0502783	0.0478423	0.0487596	0.0531353	0.0580465	0.0592993	0.058588	0.0578331	0.055937	0.0536755	0.050449	0.0467624	0.0461389	0.0471349	0.0448079	0.0404387	0.0366656	0.0349301	0.0350336	0.0333234	0.0295508	0.0270893	0.0260782	0.0240354	0.0213859	0.0190608	0.0178781	0.0189111	0.0190744	0.0153197	0.00978994	0.00620238	0.00614951	0.00669606	0.00596015	0.00636541	0.00501893	0.00246946
	MRanPapPapOri02	0.00660345	0.00735813	0.00607464	0.00450959	0.00505408	0.00731838	0.00802563	0.00822476	0.00923949	0.0108351	0.0121818	0.0124142	0.0139632	0.016491	0.018707	0.0204471	0.0203606	0.0187887	0.0162294	0.0133133	0.0109063	0.00845054	0.00935485	0.0125304	0.0101988	0.00386061	0	0.000824377	0.00259798	0.00552369	0.00753442	0.00868532	0.00987563	0.0127107	0.015234	0.0167827	0.0183259	0.0190332	0.0203198	0.0227994	0.0261245	0.0288558	0.028083	0.0255926	0.0262063	0.027635	0.0288964	0.030883
	MRanPapPapOri03	0.00457929	0.00715011	0.00650883	0.00384812	0.00449334	0.00569518	0.00569518	0.00483706	0.00272747	0.00164719	0.00281378	0.00315883	4.34316e-05	0.00464126	0.00731396	0.00717265	0.00571805	0.00425515	0.00291519	0.00166654	0.000867722	0.00371896	0.00251163	0.000607587	0.00333126	0.00838723	0.0127529	0.0141424	0.0141844	0.0155693	0.0175342	0.020527	0.0230054	0.0238284	0.0237873	0.0241161	0.0264107	0.0286932	0.0297489	0.0330214	0.0369481	0.0379839	0.0375062	0.0361896	0.0364692	0.0367885	0.0368683	0.0388982
Papaver nudicaule	MRanPapPapNud01	0.0358698	0.0385804	0.0402066	0.0382624	0.0363094	0.0371076	0.0389379	0.0385009	0.0365491	0.0348289	0.0336248	0.0333835	0.0318526	0.0287745	0.0247729	0.0213961	0.0222221	0.024896	0.0264515	0.0288558	0.0329007	0.0367486	0.0364692	0.0330617	0.0351094	0.0425361	0.0463781	0.0459876	0.047742	0.0514612	0.0539615	0.0563712	0.0581982	0.0591088	0.0591846	0.0595634	0.0612639	0.0620176	0.0632207	0.0672569	0.0711453	0.0731683	0.0725072	0.0702226	0.0708871	0.0716979	0.0713296	0.0733517
	MRanPapPapNud02	0.0344279	0.0372671	0.0399294	0.0391761	0.0382226	0.0381431	0.0386599	0.0386599	0.0368284	0.0342674	0.033665	0.0343477	0.0329007	0.0296272	0.0258791	0.0220983	0.0212307	0.0248549	0.0284492	0.0312468	0.0352296	0.0379839	0.0369082	0.0348289	0.0386599	0.046261	0.0500316	0.0495669	0.0505731	0.052617	0.0535778	0.0553783	0.0577041	0.060509	0.0613017	0.0602444	0.0604712	0.0614148	0.0633334	0.0671825	0.071219	0.0739016	0.0732416	0.0697421	0.0695941	0.0712927	0.0722499	0.0734617
	MRanPapPapNud03	0.037546	0.0389379	0.0406023	0.0403254	0.0397313	0.0401274	0.0412347	0.0408791	0.0381431	0.0367486	0.0385009	0.0386996	0.0366688	0.0338659	0.029262	0.0258791	0.0265741	0.0299516	0.0329007	0.0354297	0.0390173	0.0414716	0.039652	0.0374265	0.0411557	0.0480532	0.0522321	0.0521551	0.0518468	0.0543066	0.0568287	0.0582362	0.0593741	0.0617916	0.0625068	0.0615656	0.0631456	0.0644205	0.0651688	0.0688535	0.0730582	0.076094	0.076786	0.073755	0.0728011	0.0740481	0.075401	0.0767496
Glaucium flavum	MRanPapGlaFla01	0.147215	0.146965	0.147166	0.146691	0.14713	0.14785	0.146789	0.145524	0.147483	0.151232	0.151762	0.149973	0.148895	0.150458	0.154363	0.158941	0.163505	0.164157	0.160623	0.155827	0.151614	0.149188	0.148381	0.14835	0.146929	0.143634	0.140411	0.138585	0.136326	0.133134	0.131074	0.128818	0.126325	0.124424	0.121599	0.12005	0.120571	0.118381	0.116532	0.117026	0.115601	0.114769	0.114356	0.113594	0.113616	0.112895	0.111259	0.109462
	MRanPapGlaFla02	0.116509	0.114848	0.115397	0.115828	0.11504	0.115647	0.1161	0.116146	0.119078	0.122312	0.122473	0.121208	0.120663	0.122588	0.126819	0.132403	0.138143	0.13953	0.136166	0.131967	0.127413	0.122462	0.120147	0.119724	0.118227	0.11639	0.113492	0.110077	0.107321	0.104307	0.10289	0.102318	0.099693	0.0952412	0.0908132	0.089509	0.0898988	0.0885175	0.087576	0.0875707	0.0865517	0.0863292	0.0856145	0.0841782	0.0840043	0.0834145	0.0829148	0.0825733
	MRanPapGlaFla03	0.117851	0.118068	0.118764	0.117857	0.116605	0.11739	0.118575	0.118045	0.118718	0.12087	0.121616	0.121317	0.12172	0.124528	0.128059	0.131361	0.136231	0.138197	0.135667	0.132597	0.128474	0.123626	0.121449	0.120749	0.118644	0.116191	0.113024	0.111018	0.110066	0.106127	0.102373	0.100453	0.0977088	0.0941879	0.0915203	0.0910702	0.090931	0.0892689	0.0897385	0.0899789	0.0869866	0.0854929	0.085292	0.0856145	0.085514	0.0836566	0.0824577	0.0811784
Eschscholzia californica	MRanPapEscCal01	0.157984	0.159411	0.161233	0.161913	0.160748	0.160893	0.162405	0.161774	0.158897	0.157004	0.156898	0.157278	0.159073	0.160717	0.162917	0.166693	0.167402	0.16549	0.163284	0.161844	0.162784	0.162614	0.161258	0.160541	0.159223	0.157859	0.15525	0.151774	0.148265	0.145348	0.143507	0.140718	0.137964	0.138388	0.140874	0.13989	0.135269	0.133772	0.134481	0.133034	0.13172	0.129415	0.126976	0.12771	0.12789	0.125994	0.124997	0.12354
	MRanPapEscCal02	0.158021	0.157959	0.159054	0.161302	0.161025	0.159837	0.160585	0.160359	0.15789	0.155883	0.156257	0.157647	0.158015	0.158622	0.161296	0.163372	0.162753	0.162588	0.162342	0.160183	0.15948	0.160333	0.160365	0.15938	0.157653	0.155349	0.151651	0.148277	0.14519	0.142095	0.141451	0.13992	0.136558	0.136659	0.139273	0.13803	0.1334	0.131826	0.131749	0.12928	0.127442	0.125884	0.124233	0.124343	0.12384	0.122364	0.121513	0.119753
	MRanPapEscCal03	0.170413	0.170902	0.173906	0.175562	0.173549	0.171688	0.172088	0.172637	0.17051	0.167958	0.168578	0.170073	0.16988	0.169309	0.170825	0.174113	0.175055	0.174068	0.173083	0.171269	0.171147	0.171347	0.170227	0.169033	0.167357	0.167172	0.16584	0.162134	0.158847	0.156145	0.15417	0.15074	0.146466	0.147227	0.150974	0.150814	0.146984	0.14462	0.143924	0.141349	0.139602	0.138585	0.136683	0.136302	0.136314	0.135614	0.134695	0.132391
Magnolia x sonlangiana	MMagMagMagSon01	0.0205017	0.0170597	0.0165271	0.0194876	0.0212627	0.0215091	0.022345	0.0243798	0.0251522	0.0242053	0.0234254	0.021614	0.0195557	0.019079	0.0199102	0.0211669	0.0216232	0.0222535	0.0217647	0.0192878	0.0176654	0.0173399	0.0166624	0.0158959	0.0165902	0.0176654	0.016983	0.0147263	0.0115793	0.00935485	0.00791505	0.00587209	0.00436919	0.00321698	0.00305513	0.00201545	0.00156065	0.00233888	0.000434077	0.000911062	0.00246845	0.00294321	0.0040633	0.00522342	0.00419236	0.00414934	0.00560945	0.00599512
	MMagMagMagSon02	0.00486519	0.00249566	0.00351897	0.00674017	0.00704463	0.00642711	0.00848154	0.0116016	0.0130805	0.0138331	0.0128926	0.0097322	0.00863214	0.00836641	0.00759672	0.00810527	0.00870746	0.0103144	0.010982	0.00920844	0.00760114	0.00743323	0.00818492	0.00746415	0.00630812	0.00669606	0.00613189	0.00367224	0.00113499	0.000273692	0.000217093	0.00268431	0.00505175	0.00548081	0.00457929	0.00526633	0.00808894	0.00915333	0.00817418	0.00928088	0.0124154	0.0132165	0.0115704	0.0115282	0.0114859	0.0119086	0.0129637	0.0114859
	MMagMagMagSon03	0.0569955	0.0558481	0.0562236	0.0581955	0.0583544	0.0580863	0.0594736	0.0617405	0.0612652	0.0599968	0.0597775	0.0570499	0.0546545	0.0550142	0.0551769	0.055695	0.0575901	0.059145	0.0579274	0.0547186	0.0546398	0.0564412	0.055394	0.0546299	0.0554877	0.0552558	0.0543493	0.0528997	0.0495913	0.0459168	0.0437787	0.0418376	0.0395435	0.039534	0.0416225	0.0411495	0.0380524	0.0359573	0.0353586	0.0342904	0.033014	0.0330187	0.0332343	0.0331265	0.0331968	0.0313116	0.0301882	0.0316198
Liriodendron tulipifera	MMagMagLirTul01	0.108368	0.110004	0.109859	0.110491	0.110597	0.110934	0.112732	0.114803	0.116225	0.117242	0.119226	0.120887	0.122796	0.125391	0.126842	0.127133	0.126534	0.125576	0.124401	0.123326	0.120772	0.116055	0.111967	0.111063	0.111399	0.110094	0.108318	0.105274	0.101884	0.100705	0.0993817	0.0986943	0.100212	0.0995837	0.0962157	0.0944146	0.0939237	0.0924704	0.091247	0.0918958	0.092073	0.0892902	0.0862815	0.0846477	0.0834987	0.0828517	0.0823685	0.0826521
	MMagMagLirTul02	0.0945873	0.0979808	0.0976653	0.0980352	0.0974804	0.0963024	0.0985962	0.101363	0.103237	0.105606	0.107277	0.108134	0.109411	0.110289	0.111894	0.114424	0.114577	0.114119	0.11338	0.110373	0.106077	0.102923	0.100732	0.0995782	0.0997257	0.0992616	0.0977904	0.0943012	0.0908399	0.0890769	0.0882194	0.0881928	0.0885121	0.0880651	0.0857468	0.0835566	0.0826678	0.0814402	0.0806813	0.0810056	0.0788183	0.0755398	0.0747395	0.0739407	0.073097	0.0732718	0.0720499	0.071599
	MMagMagLirTul03	0.0951979	0.0953656	0.0946089	0.0961236	0.0967255	0.0960694	0.0976979	0.100557	0.102807	0.104417	0.105673	0.106999	0.108892	0.110049	0.110273	0.111102	0.112551	0.113537	0.113504	0.111607	0.105689	0.100355	0.0979753	0.0971815	0.0988088	0.0986071	0.0951493	0.0912523	0.0896798	0.0895677	0.0886346	0.0877567	0.086854	0.0857362	0.0846213	0.0839358	0.081912	0.0794124	0.0797879	0.0799654	0.0775081	0.0753383	0.0752866	0.0754933	0.0745384	0.0735855	0.0725372	0.0723833
Prunus laurocerasus	MRosRosPruLau01	0.0769737	0.076953	0.0765177	0.076953	0.0775185	0.0787506	0.079861	0.0792716	0.0794697	0.0820483	0.0841097	0.0848113	0.0848219	0.0870662	0.0896264	0.0894823	0.0895997	0.0891409	0.0873688	0.0866313	0.0865995	0.0852761	0.0829358	0.080629	0.0784384	0.0772071	0.0766575	0.0759224	0.0748324	0.0738017	0.0730816	0.0715273	0.0681863	0.0639439	0.0622164	0.0633606	0.064533	0.0639238	0.0623267	0.0615503	0.0606205	0.0599071	0.0599719	0.0596778	0.0590256	0.0598622	0.0612602	0.0601115
	MRosRosPruLau02	0.0745538	0.0751162	0.0757362	0.0756742	0.0744507	0.0736678	0.0749201	0.0775496	0.0789381	0.0795584	0.0802213	0.0803467	0.0800385	0.0815136	0.083325	0.0838884	0.0855088	0.0859743	0.0829569	0.0810737	0.081325	0.081325	0.0803415	0.0769115	0.0747085	0.0754364	0.0750388	0.0732512	0.0719269	0.070341	0.0684252	0.0669026	0.0643718	0.0618357	0.0609003	0.0610602	0.0626175	0.0619659	0.0589559	0.0579225	0.056941	0.0564115	0.0572877	0.0569311	0.0556309	0.0556407	0.0571539	0.0580763
	MRosRosPruLau03	0.0698817	0.0702083	0.0699633	0.070719	0.0706015	0.0705351	0.0719269	0.0727323	0.0722551	0.0730457	0.0747756	0.0757	0.0760052	0.0776743	0.0797827	0.0801377	0.0800907	0.0802631	0.0795636	0.0782667	0.0774821	0.0770878	0.0763468	0.0747034	0.0724243	0.0708111	0.0698153	0.0683743	0.0673842	0.0666291	0.0648052	0.0628433	0.0601863	0.0571539	0.0566391	0.0576992	0.0582799	0.0563176	0.0530322	0.0519491	0.0519148	0.0527428	0.0535232	0.0525222	0.0509517	0.0514941	0.0532432	0.0525859
Rosa canina	MRosRosRosCan01	0.0948412	0.0971435	0.100667	0.102197	0.102543	0.102164	0.101714	0.10162	0.101428	0.10338	0.108535	0.114096	0.11865	0.125425	0.134943	0.139836	0.13834	0.134932	0.129731	0.122111	0.114571	0.109954	0.107983	0.10523	0.100595	0.0967146	0.0944416	0.0923737	0.0893222	0.0845949	0.0817966	0.0812569	0.0778509	0.0740025	0.0731638	0.0721217	0.0699072	0.0681558	0.0662142	0.0643618	0.0639389	0.0632651	0.0613652	0.0604059	0.059608	0.05827	0.0573323	0.0565995
	MRosRosRosCan02	0.107649	0.108396	0.109685	0.110166	0.109987	0.109233	0.109428	0.110267	0.110345	0.11222	0.116299	0.120354	0.12513	0.132002	0.1395	0.143894	0.142571	0.137529	0.132285	0.125779	0.118661	0.114673	0.113081	0.110485	0.106022	0.10234	0.0995619	0.0957444	0.0923039	0.0889596	0.0872148	0.0870662	0.0833882	0.0791465	0.0784748	0.0772797	0.0744198	0.0727323	0.071599	0.0697083	0.0687659	0.0679628	0.0653147	0.0636471	0.0635114	0.0629487	0.0623217	0.0612152
	MRosRosRosCan03	0.106471	0.105944	0.107299	0.109255	0.109903	0.108474	0.10805	0.108123	0.10691	0.108736	0.113019	0.116509	0.120623	0.125721	0.131961	0.136267	0.13447	0.129678	0.124968	0.118205	0.111753	0.108279	0.106105	0.104738	0.102675	0.0992725	0.0955441	0.0920837	0.0892102	0.086308	0.0844788	0.0845105	0.082379	0.0776119	0.0753951	0.0744971	0.0720038	0.0701011	0.0686082	0.0669128	0.0667203	0.0660523	0.0634662	0.062432	0.0621512	0.0609552	0.0603709	0.0588017
Rosa dumetorum	MRosRosRosDum01	0.205861	0.204989	0.20437	0.204155	0.203474	0.203495	0.203079	0.201881	0.204259	0.209019	0.211605	0.213994	0.218525	0.222573	0.224841	0.228053	0.231888	0.232184	0.227026	0.219193	0.211938	0.208218	0.206741	0.206168	0.206594	0.204948	0.201992	0.199778	0.198871	0.200721	0.201888	0.196645	0.190353	0.185706	0.180943	0.180371	0.181735	0.180173	0.177453	0.17434	0.17318	0.174094	0.173019	0.171843	0.171037	0.169809	0.169097	0.168482
	MRosRosRosDum02	0.165554	0.167	0.167114	0.16549	0.164455	0.165509	0.166076	0.164563	0.166126	0.171198	0.175022	0.177335	0.179411	0.181471	0.185167	0.189942	0.193135	0.19323	0.188908	0.181332	0.17399	0.169809	0.169296	0.169906	0.168841	0.166139	0.163746	0.163575	0.163448	0.161214	0.159373	0.157048	0.153948	0.149997	0.143972	0.140814	0.142131	0.142499	0.140856	0.138597	0.136802	0.136392	0.135536	0.134215	0.132556	0.131503	0.131602	0.131068
	MRosRosRosDum03	0.178094	0.177937	0.177152	0.175419	0.173802	0.174243	0.176604	0.176813	0.177302	0.181484	0.184309	0.185772	0.188505	0.191411	0.194615	0.19776	0.201336	0.202442	0.197589	0.189909	0.182719	0.178342	0.177342	0.177348	0.176148	0.173439	0.171553	0.172321	0.172411	0.171153	0.171005	0.167459	0.160673	0.156375	0.153471	0.151103	0.151275	0.150378	0.147703	0.145487	0.143954	0.144099	0.143845	0.142963	0.141746	0.140814	0.141294	0.140724
Sanguisorba minor	MRosRosSanMin01	0.102736	0.103099	0.102604	0.101461	0.101143	0.101236	0.100201	0.0994799	0.101083	0.103226	0.104776	0.10487	0.104694	0.106732	0.107655	0.107115	0.10964	0.112158	0.112141	0.111983	0.110816	0.109668	0.10959	0.108368	0.106244	0.105241	0.104257	0.10212	0.101708	0.101472	0.0989396	0.0967309	0.0957282	0.09442	0.0917349	0.0888157	0.0873794	0.0871352	0.0875441	0.0875494	0.0856939	0.0842257	0.0842468	0.0827992	0.0816393	0.082379	0.0814979	0.080446
	MRosRosSanMin02	0.117049	0.117174	0.116214	0.116515	0.117783	0.116384	0.114113	0.113797	0.115454	0.117931	0.119152	0.118832	0.118798	0.12064	0.122456	0.124088	0.127535	0.129327	0.12792	0.125762	0.12425	0.123517	0.122784	0.1226	0.122306	0.121674	0.120944	0.118787	0.11673	0.115256	0.113543	0.111922	0.110121	0.107482	0.104003	0.101286	0.100491	0.0999662	0.0988088	0.0976326	0.095133	0.0932018	0.093859	0.0935626	0.0922609	0.0921964	0.0909363	0.0890663
	MRosRosSanMin03	0.118615	0.118227	0.118986	0.119541	0.118381	0.11664	0.11589	0.11563	0.116657	0.118912	0.120251	0.119449	0.118832	0.121076	0.123701	0.124817	0.126691	0.128392	0.128188	0.127465	0.125826	0.123932	0.12339	0.122571	0.120979	0.120165	0.119078	0.117089	0.116827	0.116265	0.112782	0.110155	0.109685	0.107627	0.103601	0.101566	0.101747	0.100311	0.0984763	0.0978284	0.0955495	0.0927714	0.091971	0.091397	0.0909202	0.0912577	0.090674	0.0892156
Filipendula vulgaris	MRosRosFilVul01	0.274856	0.274448	0.271208	0.272125	0.273525	0.270989	0.26967	0.270503	0.274423	0.278371	0.277128	0.274824	0.278371	0.282754	0.281424	0.281183	0.283271	0.283479	0.283713	0.28464	0.284097	0.283871	0.284766	0.285788	0.286451	0.28495	0.281556	0.278899	0.276643	0.274219	0.272451	0.269064	0.264465	0.259077	0.255175	0.253802	0.251262	0.247337	0.243341	0.239826	0.239585	0.241936	0.241747	0.240098	0.239691	0.239721	0.24006	0.239351
	MRosRosFilVul02	0.283504	0.280453	0.27466	0.276331	0.279717	0.280901	0.281175	0.27956	0.279816	0.28208	0.282313	0.28154	0.28454	0.289823	0.291962	0.291027	0.29056	0.292762	0.294111	0.292685	0.290883	0.291613	0.294555	0.296356	0.296047	0.293188	0.288919	0.287232	0.285544	0.281507	0.278346	0.274865	0.270795	0.266097	0.26233	0.260578	0.259093	0.256922	0.253117	0.248421	0.248382	0.253163	0.252254	0.247299	0.247099	0.249376	0.24936	0.247713
	MRosRosFilVul03	0.275069	0.275184	0.271476	0.271314	0.272735	0.27346	0.273126	0.271168	0.271541	0.274064	0.274105	0.273167	0.275831	0.279436	0.279469	0.278907	0.280669	0.282188	0.282072	0.282671	0.281772	0.28081	0.283955	0.287527	0.286417	0.282338	0.279279	0.27684	0.275225	0.274562	0.272898	0.268508	0.262799	0.256153	0.251393	0.250913	0.250604	0.246409	0.241028	0.237764	0.23829	0.240642	0.238395	0.235764	0.236288	0.236482	0.235951	0.23492
Urtica pilulifera	MRosUrtUrtPil01	0.186826	0.187067	0.183765	0.180654	0.181358	0.182362	0.182567	0.185806	0.187802	0.184947	0.184402	0.187655	0.190494	0.191931	0.191911	0.190804	0.188888	0.188057	0.18809	0.184289	0.180167	0.17947	0.177655	0.177276	0.178939	0.176558	0.172631	0.170812	0.168367	0.163796	0.161844	0.164195	0.165897	0.165929	0.165198	0.162626	0.159467	0.157553	0.155206	0.150716	0.14643	0.144118	0.143313	0.141974	0.137124	0.132273	0.133087	0.136653
	MRosUrtUrtPil02	0.166642	0.167006	0.164462	0.161762	0.161	0.161012	0.160145	0.162633	0.166349	0.164817	0.163227	0.16619	0.170008	0.171669	0.171192	0.17013	0.170008	0.169366	0.16911	0.169341	0.166572	0.163689	0.160616	0.157996	0.15901	0.158372	0.155827	0.153818	0.150759	0.147258	0.146661	0.150046	0.151774	0.149587	0.146612	0.144136	0.142179	0.141006	0.139004	0.134529	0.129385	0.12654	0.126743	0.126069	0.121231	0.117208	0.118074	0.120359
	MRosUrtUrtPil03	0.115346	0.114475	0.113312	0.112799	0.112315	0.111719	0.110105	0.11145	0.114611	0.11426	0.113396	0.115148	0.118245	0.119009	0.116946	0.116537	0.118245	0.11869	0.117851	0.116782	0.115001	0.11334	0.110267	0.106804	0.107071	0.108686	0.107399	0.103887	0.100957	0.0986289	0.0976544	0.100065	0.102159	0.100366	0.0974369	0.0957336	0.0943336	0.0927445	0.0897012	0.0854083	0.0820588	0.0788131	0.0768078	0.0753899	0.0726245	0.0706731	0.0707957	0.0725783
Fraxinus excelsior	MLamOleFraExc01	0.12176	0.123655	0.125507	0.125257	0.124007	0.12347	0.123153	0.122957	0.12268	0.121817	0.12122	0.120933	0.121501	0.122871	0.12436	0.126639	0.127832	0.127209	0.125396	0.122992	0.122099	0.121909	0.122778	0.123684	0.122704	0.1206	0.117766	0.116736	0.117498	0.116469	0.114367	0.111905	0.109786	0.109339	0.108357	0.106765	0.10651	0.10661	0.104937	0.103463	0.102984	0.100234	0.098351	0.0999717	0.10053	0.0997094	0.0998241	0.100158
	MLamOleFraExc02	0.130434	0.132639	0.134334	0.134174	0.131767	0.130657	0.13202	0.133807	0.134168	0.132762	0.131861	0.131761	0.131655	0.131879	0.133813	0.136047	0.13676	0.137124	0.13537	0.132703	0.13125	0.130158	0.130493	0.130522	0.129596	0.129023	0.127727	0.127395	0.128626	0.126604	0.123049	0.122007	0.120864	0.119684	0.119644	0.119192	0.118005	0.11751	0.116617	0.114724	0.113848	0.112169	0.109982	0.110038	0.10945	0.108825	0.110541	0.111315
	MLamOleFraExc03	0.116901	0.119101	0.119787	0.119152	0.117145	0.116367	0.117049	0.117271	0.117333	0.11739	0.117669	0.118045	0.118068	0.117527	0.118222	0.119947	0.120245	0.119993	0.118587	0.117054	0.117453	0.116992	0.116305	0.116793	0.116293	0.114367	0.113526	0.114469	0.114062	0.110687	0.107788	0.106843	0.105518	0.10523	0.104787	0.102483	0.102571	0.103441	0.1019	0.100858	0.0999936	0.0972685	0.0957173	0.0972033	0.097187	0.0959773	0.0968829	0.0977142
Fraxinus ornus	MLamOleFraOrn01	0.0997367	0.0995892	0.0996001	0.100913	0.102301	0.102027	0.100913	0.10338	0.10834	0.108859	0.106455	0.106704	0.109568	0.112405	0.115477	0.120291	0.124875	0.124933	0.121685	0.118798	0.116566	0.113712	0.110189	0.10849	0.105656	0.10173	0.101478	0.10111	0.0970023	0.093638	0.092637	0.0918046	0.0933095	0.0938105	0.0900804	0.0866154	0.0852603	0.085012	0.0847216	0.0840201	0.0819277	0.0799863	0.0800281	0.0793654	0.0773057	0.0769944	0.0788704	0.0796314
	MLamOleFraOrn02	0.0746363	0.0739304	0.0754106	0.0773264	0.0784592	0.0783395	0.0773939	0.0801848	0.0856251	0.0868858	0.0849539	0.0846266	0.0871193	0.090337	0.093471	0.0971218	0.0996165	0.099147	0.0961181	0.0945387	0.0936919	0.0905991	0.0873157	0.0854559	0.0827834	0.0799393	0.079209	0.0790736	0.0791882	0.0775237	0.0732667	0.0706986	0.0717271	0.0728453	0.0712765	0.0694687	0.0683133	0.0660473	0.0643618	0.0642057	0.0628333	0.0614753	0.062011	0.0614903	0.0595782	0.0594287	0.0597226	0.0596479
	MLamOleFraOrn03	0.0776483	0.0785997	0.0806342	0.0818019	0.082148	0.0826153	0.0818857	0.0836724	0.0897492	0.090931	0.0880385	0.0884003	0.091869	0.094879	0.0960531	0.0995509	0.105103	0.106155	0.102164	0.0993598	0.0982421	0.0945819	0.0907329	0.0899842	0.0880757	0.0856516	0.086022	0.0847849	0.0807179	0.0784696	0.0770826	0.0740746	0.0738171	0.0740797	0.0725937	0.072409	0.0722499	0.0709747	0.0700755	0.0704329	0.0685777	0.0664166	0.0661383	0.0644172	0.0621813	0.0613902	0.0614102	0.0616504
Fraxinus chinensis	MLamOleFraChi01	0.120302	0.121071	0.118775	0.117549	0.11772	0.117549	0.117925	0.118878	0.119678	0.120514	0.119044	0.116322	0.116407	0.117219	0.117863	0.121174	0.124372	0.12553	0.124817	0.120142	0.116498	0.116969	0.117789	0.116878	0.11443	0.110508	0.107755	0.109199	0.108424	0.105379	0.105385	0.105307	0.104445	0.104025	0.103766	0.103705	0.101335	0.0979862	0.0971001	0.0958744	0.09442	0.0940207	0.0926424	0.0913327	0.0910006	0.0887998	0.0869972	0.0883577
	MLamOleFraChi02	0.113267	0.114045	0.113944	0.113537	0.112934	0.111888	0.110105	0.11011	0.111646	0.113081	0.112963	0.111416	0.110368	0.110233	0.11227	0.116225	0.119426	0.120961	0.118427	0.112236	0.109484	0.109238	0.109596	0.111551	0.111607	0.108373	0.105684	0.105534	0.10359	0.10116	0.0996984	0.0980788	0.0981604	0.099076	0.0992124	0.0973989	0.0941987	0.0922877	0.0927123	0.0912202	0.0873529	0.0858209	0.0862179	0.0865411	0.0856833	0.0829884	0.0809481	0.0803938
	MLamOleFraChi03	0.109076	0.109266	0.107282	0.106804	0.107533	0.107065	0.105933	0.106543	0.1078	0.10892	0.109059	0.106821	0.105773	0.106693	0.108418	0.112461	0.116441	0.116986	0.112901	0.107188	0.105673	0.106349	0.106449	0.106588	0.105789	0.10402	0.102818	0.101878	0.0989015	0.0966332	0.0962753	0.0952466	0.0940099	0.092836	0.0922126	0.0926155	0.0913917	0.0882673	0.0873051	0.0860167	0.0819802	0.0799863	0.0804565	0.080833	0.079955	0.0775704	0.0766679	0.0763882
Plantago lanceolata	MLamPlaPlaLan01	0.197644	0.198885	0.196946	0.194588	0.195343	0.19752	0.19837	0.197281	0.196038	0.196004	0.196796	0.196222	0.196318	0.197637	0.198583	0.201909	0.204488	0.203509	0.20175	0.200336	0.199304	0.198713	0.198795	0.200398	0.201315	0.198727	0.197001	0.197445	0.197904	0.19789	0.194866	0.191087	0.191316	0.191715	0.188874	0.186419	0.185619	0.184329	0.182666	0.181128	0.178952	0.178225	0.17867	0.177139	0.175575	0.177054	0.177335	0.174522
	MLamPlaPlaLan02	0.218173	0.220122	0.216168	0.213632	0.215368	0.214834	0.211167	0.209004	0.209806	0.211909	0.212915	0.210885	0.209884	0.212433	0.2144	0.216861	0.220468	0.220613	0.218668	0.216926	0.215147	0.214948	0.216196	0.218008	0.218015	0.214542	0.212433	0.213305	0.214016	0.212915	0.210553	0.2093	0.210328	0.209989	0.206161	0.201888	0.199352	0.197568	0.196365	0.195717	0.193616	0.191424	0.189889	0.187882	0.1871	0.187367	0.185866	0.184495
	MLamPlaPlaLan03	0.192912	0.193359	0.191877	0.189922	0.189573	0.188271	0.186686	0.186659	0.187133	0.187655	0.187969	0.186819	0.187448	0.188995	0.187969	0.190057	0.194418	0.194832	0.192973	0.191492	0.190036	0.189391	0.189539	0.189922	0.19075	0.189384	0.187762	0.188787	0.190615	0.19071	0.18799	0.186052	0.187093	0.186679	0.182494	0.179116	0.178349	0.176513	0.173634	0.171417	0.169007	0.1673	0.165974	0.163657	0.162128	0.162911	0.163125	0.161522
Plantago media	MLamPlaPlaMed01	0.157834	0.157984	0.156014	0.154307	0.154356	0.154958	0.154146	0.152767	0.151201	0.150169	0.150384	0.149489	0.148717	0.150746	0.152458	0.15239	0.153601	0.154418	0.153799	0.153261	0.152958	0.152606	0.15146	0.150212	0.148008	0.14479	0.142836	0.14245	0.142197	0.14183	0.141439	0.140838	0.140483	0.138836	0.134955	0.132085	0.131491	0.129579	0.125878	0.123286	0.122157	0.120296	0.117789	0.116214	0.11439	0.113199	0.113459	0.11294
	MLamPlaPlaMed02	0.161308	0.161245	0.159775	0.157884	0.15829	0.158954	0.157503	0.15635	0.155007	0.153459	0.152588	0.151177	0.151638	0.153867	0.154672	0.155753	0.157459	0.157154	0.155803	0.154908	0.154437	0.153849	0.15323	0.152835	0.150833	0.14774	0.145785	0.1457	0.146119	0.14522	0.14419	0.143936	0.143199	0.141258	0.138322	0.136267	0.135394	0.133163	0.129684	0.126918	0.125843	0.1241	0.12091	0.119215	0.11821	0.11747	0.116873	0.11572
	MLamPlaPlaMed03	0.153415	0.153267	0.15199	0.150833	0.152045	0.153366	0.152983	0.15223	0.150249	0.148051	0.148405	0.149262	0.148375	0.147807	0.149409	0.151355	0.153249	0.154121	0.153335	0.152582	0.151478	0.150077	0.149666	0.149433	0.147185	0.143827	0.1418	0.140946	0.139213	0.13701	0.135774	0.13473	0.133565	0.132209	0.130059	0.12803	0.1264	0.123759	0.120251	0.11821	0.117623	0.115267	0.112236	0.111287	0.11053	0.109668	0.109149	0.108373
Plantago major	MLamPlaPlaMaj01	0.149305	0.148515	0.149513	0.1509	0.150445	0.148662	0.148687	0.150046	0.150108	0.149525	0.150053	0.150568	0.150476	0.151922	0.155324	0.159505	0.162254	0.162658	0.162355	0.160667	0.157672	0.154734	0.151245	0.148436	0.147422	0.14584	0.143217	0.142468	0.142221	0.140111	0.137517	0.136439	0.135661	0.132639	0.129421	0.127815	0.126418	0.123136	0.119415	0.117868	0.115981	0.113396	0.111759	0.110284	0.109026	0.108162	0.107499	0.107143
	MLamPlaPlaMaj02	0.148485	0.149017	0.149121	0.147679	0.148027	0.14895	0.147325	0.14749	0.149629	0.149427	0.148534	0.149097	0.150857	0.153725	0.156674	0.159906	0.163347	0.164259	0.161667	0.15799	0.155703	0.153892	0.150937	0.148552	0.146977	0.145032	0.143072	0.141902	0.140712	0.138711	0.136154	0.134843	0.135133	0.132939	0.128994	0.126982	0.125402	0.122047	0.118695	0.116895	0.115352	0.112985	0.110637	0.109909	0.109115	0.108173	0.107677	0.106122
	MLamPlaPlaMaj03	0.153898	0.152008	0.151238	0.151688	0.151331	0.151337	0.151343	0.151226	0.151398	0.151263	0.1517	0.152101	0.152458	0.155076	0.158203	0.161038	0.164043	0.164646	0.163638	0.161315	0.157684	0.154945	0.152218	0.149519	0.14821	0.147112	0.145372	0.144245	0.142511	0.140034	0.138573	0.137857	0.137141	0.134399	0.131103	0.130322	0.129567	0.125159	0.120629	0.119004	0.117698	0.115522	0.11276	0.111197	0.110827	0.111119	0.110603	0.108596
Digitalis purpurea	MLamPlaDigPur01	0.0988142	0.09954	0.10273	0.104472	0.103033	0.102142	0.103364	0.104793	0.105462	0.105152	0.106566	0.109931	0.112326	0.116339	0.12275	0.127418	0.127989	0.125112	0.119518	0.111731	0.106577	0.106094	0.106022	0.104213	0.10145	0.0985853	0.0964868	0.0952466	0.0931049	0.0906098	0.0886719	0.0865942	0.0856463	0.0856674	0.0859796	0.0849644	0.0811103	0.0787871	0.0795062	0.079501	0.0783083	0.0769944	0.0752918	0.0739767	0.0737502	0.0739613	0.0737142	0.0712816
	MLamPlaDigPur02	0.108022	0.10844	0.109607	0.108959	0.108028	0.107872	0.108524	0.110659	0.112118	0.111321	0.111007	0.113374	0.116146	0.119707	0.124939	0.12914	0.131032	0.130194	0.124887	0.116566	0.11127	0.109859	0.109741	0.108942	0.106044	0.103138	0.101182	0.100059	0.0987433	0.0970349	0.0942797	0.0912738	0.0904975	0.0898667	0.0906526	0.0910166	0.0863981	0.0828833	0.0830673	0.082836	0.0816551	0.0801743	0.0789017	0.0783968	0.0783968	0.0774147	0.075881	0.0740437
	MLamPlaDigPur03	0.0993325	0.100497	0.103	0.103193	0.101983	0.1024	0.103127	0.10289	0.103	0.103716	0.105617	0.108412	0.110872	0.115652	0.121829	0.125356	0.125913	0.123927	0.119284	0.111618	0.105042	0.103231	0.103656	0.102367	0.0986071	0.0957877	0.094474	0.0927177	0.0906419	0.0893222	0.0874857	0.084975	0.0838515	0.0832566	0.0841519	0.0845843	0.0807127	0.0773576	0.0777677	0.078506	0.0773212	0.0757828	0.0744043	0.0725013	0.0717681	0.0717117	0.0707497	0.0681761
Paulownia tomentosa	MLamScrPauTom01	0.0822792	0.0819434	0.0804931	0.0825313	0.0835566	0.0813721	0.0806185	0.0818962	0.0851757	0.0872255	0.0861703	0.087661	0.0929435	0.0964542	0.0984545	0.102268	0.105241	0.104865	0.101143	0.0959448	0.0910059	0.0873104	0.0845896	0.080765	0.0778717	0.0760414	0.0746415	0.0754726	0.0758034	0.0736318	0.0704585	0.0681965	0.0673994	0.0666646	0.0644172	0.0623217	0.0608903	0.0594138	0.0601863	0.0592595	0.0543837	0.052287	0.0539508	0.0550487	0.0526006	0.0493723	0.0512008	0.053759
	MLamScrPauTom02	0.0598622	0.0593989	0.0588912	0.0592794	0.0617005	0.0618657	0.0616054	0.0642409	0.0665127	0.0668925	0.0660018	0.0677546	0.0726758	0.0771345	0.0796992	0.0824472	0.0847004	0.0815974	0.0763519	0.0725372	0.068476	0.0659967	0.0635969	0.0600118	0.0582501	0.0560754	0.0546742	0.0556555	0.0545659	0.0527918	0.05041	0.0470333	0.0455549	0.043846	0.0416751	0.0411066	0.0403815	0.0384555	0.0382088	0.0389255	0.034455	0.0297322	0.0316291	0.0326346	0.0295973	0.0276907	0.0297694	0.0322649
	MLamScrPauTom03	0.107956	0.10641	0.10434	0.106	0.10824	0.108435	0.108212	0.10897	0.111939	0.114074	0.113758	0.114362	0.117635	0.1206	0.12309	0.128112	0.130188	0.12785	0.124835	0.120228	0.11618	0.112906	0.108691	0.106432	0.105745	0.10212	0.0981659	0.0990815	0.100289	0.0980951	0.095252	0.0928897	0.0907543	0.0891676	0.0887944	0.0882407	0.0873317	0.0866419	0.0851652	0.0824367	0.0786101	0.0761397	0.0759534	0.0778301	0.0783447	0.0761966	0.0776535	0.0804512
Acanthus balcanicus	MLamAcaAcaBal01	0.147307	0.144717	0.138298	0.137791	0.139794	0.138573	0.137261	0.139111	0.141703	0.144112	0.146941	0.149703	0.153249	0.156387	0.159235	0.161888	0.162506	0.16163	0.15839	0.15178	0.146466	0.144541	0.142294	0.139848	0.136451	0.131655	0.129912	0.131926	0.130886	0.125553	0.123915	0.125663	0.124985	0.122254	0.121105	0.121472	0.120629	0.119375	0.119924	0.119089	0.116236	0.114808	0.114905	0.114854	0.113509	0.11263	0.113955	0.116384
	MLamAcaAcaBal02	0.0929543	0.0902515	0.0855299	0.0866048	0.088997	0.0879747	0.0874485	0.0898614	0.0931803	0.0940639	0.0939075	0.0972522	0.103044	0.106654	0.107633	0.109708	0.112225	0.110463	0.105894	0.100513	0.0963892	0.0948196	0.0915686	0.0890343	0.0873741	0.0834513	0.0804094	0.0799759	0.0796888	0.0763778	0.0738017	0.0755036	0.0752453	0.0714198	0.0686642	0.0658299	0.0635164	0.0638986	0.0650725	0.0652946	0.0639791	0.0618006	0.0616004	0.0626677	0.0610952	0.0591997	0.0616955	0.0657188
	MLamAcaAcaBal03	0.186172	0.182686	0.176552	0.178814	0.182997	0.183765	0.184051	0.184469	0.18348	0.183288	0.186286	0.189445	0.193108	0.197746	0.204183	0.208766	0.206852	0.203273	0.199173	0.191843	0.185772	0.182825	0.182474	0.183798	0.180647	0.17458	0.171585	0.17388	0.173523	0.166757	0.164138	0.167363	0.168533	0.165891	0.164779	0.165866	0.165458	0.163606	0.162847	0.160975	0.160082	0.161245	0.15844	0.154852	0.15538	0.157166	0.158303	0.159881
Chamaerops humilis	LAreAreChaHum01	0.117578	0.119478	0.120199	0.119392	0.116992	0.117032	0.119844	0.119775	0.118518	0.119238	0.12021	0.122496	0.123955	0.122692	0.125176	0.131573	0.135513	0.135003	0.130627	0.126087	0.124117	0.122185	0.120394	0.118787	0.116617	0.115545	0.11499	0.114758	0.114616	0.112445	0.110189	0.109361	0.107243	0.105252	0.105562	0.105003	0.102917	0.101796	0.10105	0.0999444	0.0984382	0.0971218	0.0977033	0.0987215	0.0976326	0.0966929	0.0978774	0.0991306
	LAreAreChaHum02	0.126563	0.128036	0.129438	0.128737	0.127459	0.127634	0.129081	0.129491	0.12904	0.129508	0.131009	0.133748	0.134843	0.134428	0.137338	0.1423	0.146478	0.146953	0.142631	0.138513	0.137052	0.135602	0.134008	0.13192	0.128503	0.126749	0.126226	0.126395	0.126081	0.122128	0.118832	0.11837	0.11652	0.114537	0.114995	0.114775	0.113227	0.111388	0.10964	0.108686	0.107399	0.107065	0.107811	0.107672	0.106782	0.105994	0.105413	0.105247
	LAreAreChaHum03	0.124632	0.125924	0.128124	0.129146	0.127267	0.12661	0.127925	0.127844	0.127127	0.126941	0.127937	0.131403	0.13402	0.134902	0.137916	0.142462	0.145409	0.14516	0.141312	0.135792	0.132603	0.132108	0.131144	0.129146	0.126674	0.124823	0.124516	0.125362	0.124858	0.121714	0.120113	0.119598	0.116287	0.113645	0.114175	0.114221	0.113103	0.111708	0.110777	0.109791	0.106921	0.104876	0.106072	0.107688	0.106066	0.104832	0.105773	0.105579
Salix babylonica	MMlpSalSalBab01	0.0675212	0.0663811	0.068593	0.0686388	0.067648	0.0683438	0.0684201	0.0692852	0.0713942	0.0704891	0.0681507	0.0680796	0.0670952	0.0662091	0.0666038	0.0678358	0.0689899	0.0671611	0.0646237	0.0631998	0.0633154	0.064659	0.0638282	0.0618657	0.0620661	0.0633204	0.0633003	0.0606455	0.0582352	0.0577736	0.0567182	0.0544428	0.0512595	0.0496059	0.0497277	0.0498007	0.050371	0.0504539	0.0496692	0.0475611	0.0447068	0.0443219	0.0455935	0.0457816	0.0450535	0.0449524	0.0451017	0.044043
	MMlpSalSalBab02	0.0788027	0.0771397	0.0787871	0.0801952	0.0804147	0.0816289	0.0809219	0.0790631	0.0790162	0.0786309	0.0789017	0.080744	0.0797097	0.0777158	0.0770359	0.0776535	0.079741	0.0796418	0.0768389	0.0740952	0.0740333	0.0756949	0.0750956	0.0730302	0.0721371	0.0721371	0.0721474	0.070852	0.0690001	0.0684557	0.0675719	0.0646288	0.0611652	0.0596778	0.0596579	0.0592346	0.0593092	0.0596479	0.058747	0.056837	0.0543591	0.0530518	0.0536902	0.0546595	0.0542951	0.0540983	0.0541918	0.0525859
	MMlpSalSalBab03	0.095999	0.0926639	0.0925886	0.0933741	0.0957498	0.0983837	0.0978502	0.096541	0.0968829	0.0968992	0.095739	0.0956416	0.0942581	0.0928198	0.0942581	0.0953007	0.0951385	0.0953926	0.0942797	0.0902782	0.0889223	0.0902354	0.0906954	0.0915096	0.0902087	0.0880013	0.0879853	0.0861332	0.0825785	0.0808591	0.0798662	0.0779756	0.0744095	0.0715888	0.0714505	0.071891	0.0716502	0.0703716	0.0687252	0.0675973	0.065926	0.0648103	0.0649414	0.0647044	0.0642308	0.0647044	0.0649868	0.0626928
Salix alba	MMlpSalSalAlb01	0.117618	0.118456	0.120738	0.121973	0.122341	0.123084	0.12388	0.124175	0.123736	0.122358	0.120852	0.120279	0.119284	0.118792	0.119592	0.120239	0.121053	0.121093	0.119295	0.117561	0.11751	0.117618	0.118267	0.118632	0.116946	0.115278	0.114554	0.114102	0.112304	0.108379	0.105634	0.104395	0.100814	0.0970186	0.0960856	0.0952358	0.0941771	0.094474	0.0937943	0.0921213	0.0912577	0.0890503	0.0869176	0.0879534	0.087677	0.0864139	0.0875335	0.0876929
	MMlpSalSalAlb02	0.117316	0.119266	0.121852	0.123326	0.124493	0.125762	0.125652	0.124366	0.123009	0.121576	0.120199	0.119489	0.119392	0.118752	0.118855	0.121082	0.122444	0.122519	0.121564	0.119306	0.117994	0.116844	0.116305	0.116753	0.115805	0.114141	0.113554	0.113222	0.111641	0.109154	0.107027	0.10418	0.101401	0.100223	0.0986888	0.0966929	0.0955008	0.0944092	0.0932449	0.0928252	0.0915525	0.0886666	0.0874963	0.088576	0.087879	0.0869919	0.0878258	0.0869707
	MMlpSalSalAlb03	0.126488	0.127681	0.128731	0.129146	0.130211	0.132038	0.132421	0.131138	0.130622	0.130516	0.12904	0.127949	0.127611	0.126953	0.126441	0.127459	0.130141	0.131444	0.128713	0.124927	0.124175	0.12473	0.124962	0.125026	0.125425	0.124395	0.121731	0.121432	0.12126	0.117675	0.114062	0.112057	0.109467	0.107188	0.105856	0.104152	0.102527	0.101165	0.100486	0.0997367	0.0986071	0.0971164	0.0956199	0.0955712	0.0938266	0.0920354	0.0929866	0.092594
Populus nigra	MMlpSalPopNig01	0.157753	0.15963	0.162506	0.163416	0.16168	0.161138	0.160994	0.160861	0.163163	0.164747	0.164088	0.1636	0.163372	0.164303	0.165408	0.164798	0.164595	0.16405	0.161749	0.161831	0.162734	0.160553	0.159511	0.159417	0.157347	0.155448	0.154778	0.154276	0.154573	0.153712	0.149893	0.146545	0.145014	0.145324	0.144499	0.142095	0.142047	0.142547	0.142933	0.143483	0.141842	0.139387	0.139267	0.140147	0.137708	0.135044	0.1366	0.138472
	MMlpSalPopNig02	0.0995728	0.100108	0.102263	0.10615	0.108624	0.107477	0.105241	0.104218	0.105529	0.106827	0.106815	0.106865	0.106344	0.106815	0.10676	0.104666	0.104566	0.105501	0.104743	0.104119	0.104086	0.103347	0.102027	0.101012	0.0995236	0.0972685	0.0962645	0.0958852	0.0944847	0.0917563	0.0886772	0.0873263	0.0864086	0.0844155	0.0836671	0.0837672	0.08219	0.0809638	0.0814979	0.0810527	0.080002	0.0790788	0.0768337	0.0747446	0.0737553	0.0740797	0.0751988	0.0753073
	MMlpSalPopNig03	0.169938	0.173653	0.176734	0.175406	0.172579	0.174619	0.177302	0.175822	0.175659	0.175842	0.175724	0.175698	0.172663	0.171579	0.171849	0.171817	0.174223	0.176389	0.175568	0.173303	0.172754	0.17125	0.168226	0.168802	0.169687	0.166725	0.163891	0.163986	0.166279	0.166025	0.161894	0.15809	0.155803	0.155827	0.154499	0.151232	0.151534	0.15302	0.154059	0.153904	0.150814	0.149403	0.149942	0.149011	0.147124	0.146277	0.146065	0.145524
Ricinus communis	MMlpEupRicCom01	0.114656	0.110653	0.109808	0.113301	0.112782	0.112923	0.114831	0.114305	0.115239	0.115692	0.113272	0.111265	0.111012	0.109747	0.108312	0.109322	0.109104	0.109043	0.11272	0.112822	0.10815	0.105507	0.105978	0.10726	0.104854	0.101719	0.101132	0.0992998	0.0985199	0.0991633	0.0963024	0.0890023	0.0834671	0.0817127	0.0793185	0.0775289	0.0773628	0.077342	0.0769789	0.0761708	0.0756225	0.0732718	0.0691783	0.0671003	0.0672878	0.0683235	0.0683642	0.0657794
	MMlpEupRicCom02	0.0967797	0.0941933	0.0935949	0.0959448	0.0955225	0.096948	0.0998132	0.0987979	0.0988687	0.0998186	0.097388	0.0941664	0.0922716	0.0915525	0.0915847	0.0922716	0.0938212	0.0953926	0.0967092	0.095052	0.0902675	0.0866843	0.0866737	0.0885973	0.0874113	0.0849644	0.0844472	0.0822687	0.0803101	0.0799602	0.0769322	0.0703461	0.0651381	0.0631898	0.0602811	0.0576496	0.0580912	0.0586526	0.0573274	0.0557049	0.0547235	0.0532874	0.050649	0.0488957	0.0498299	0.0514746	0.0498397	0.045743
	MMlpEupRicCom03	0.097024	0.0954089	0.0963946	0.0973989	0.0951276	0.0961669	0.0992888	0.0992234	0.099846	0.101193	0.0989996	0.0953926	0.094107	0.0938805	0.0938051	0.095079	0.0962645	0.0966495	0.0970403	0.0954684	0.0926746	0.0904707	0.0897706	0.0911077	0.0905777	0.0886613	0.0873901	0.0847638	0.083604	0.0844683	0.082442	0.075297	0.0683235	0.0652239	0.0628684	0.0613352	0.0621813	0.0639791	0.062758	0.0602163	0.0596778	0.0575951	0.053818	0.0518023	0.0522331	0.0537934	0.0528507	0.0485216
Platanus x hispanica	MProPlaPlaHis01	0.0925403	0.0930942	0.0950736	0.0985689	0.0995509	0.0972956	0.0969752	0.0983564	0.0982911	0.0971001	0.0948736	0.0954738	0.0988142	0.101138	0.10439	0.108173	0.109752	0.109529	0.108496	0.104406	0.099611	0.099917	0.101116	0.100754	0.100634	0.0988797	0.0965519	0.0950682	0.0932072	0.0911666	0.0902568	0.0881608	0.0844841	0.0835987	0.0854612	0.0844524	0.080284	0.0795636	0.0815136	0.0804774	0.0771293	0.0756432	0.0756122	0.0757983	0.0773264	0.0779184	0.0770515	0.0760673
	MProPlaPlaHis02	0.0859426	0.086801	0.0883737	0.0899789	0.0900965	0.0885175	0.0894556	0.0914775	0.091113	0.0892849	0.0875388	0.0892742	0.0926263	0.0939452	0.0965953	0.100667	0.102071	0.101308	0.0995072	0.0971598	0.0953169	0.0956524	0.0967906	0.0959448	0.0950033	0.093331	0.0908346	0.0887625	0.0865358	0.085366	0.0849591	0.0830568	0.0793446	0.0775704	0.0790683	0.0782459	0.0753331	0.0756535	0.0767715	0.0749356	0.0721576	0.0711077	0.0703563	0.0707497	0.0714249	0.0695196	0.0691172	0.0698
	MProPlaPlaHis03	0.0458781	0.0463466	0.0468011	0.0481187	0.048852	0.0488131	0.0501613	0.0517044	0.0515724	0.0500687	0.0492312	0.0510347	0.0533464	0.055103	0.0581558	0.0610252	0.0612452	0.0600716	0.059135	0.0572283	0.0538524	0.053366	0.0549649	0.0539803	0.0520715	0.0504929	0.0497666	0.0486673	0.0459023	0.0431115	0.0408298	0.0397195	0.0388115	0.0364766	0.0344691	0.0341213	0.0347654	0.0354481	0.0351325	0.0329062	0.0300858	0.0297415	0.0298531	0.029207	0.0290212	0.027862	0.0269738	0.0274362
Platanus orientalis	MProPlaPlaOri01	0.0937889	0.0912416	0.0926424	0.0966821	0.0990378	0.0982748	0.0969046	0.0969806	0.0974152	0.0987161	0.0991415	0.0987052	0.0992397	0.102576	0.106427	0.106815	0.107238	0.107883	0.106161	0.103182	0.100185	0.0996493	0.10071	0.0992015	0.0972522	0.097687	0.0970186	0.0943822	0.0915096	0.0886613	0.0867638	0.0861914	0.0851387	0.0836935	0.0831199	0.0813564	0.0788756	0.0788027	0.0804042	0.0794436	0.0776275	0.0781471	0.0782875	0.0783239	0.0784072	0.0764451	0.0746466	0.0738068
	MProPlaPlaOri02	0.119621	0.117857	0.119284	0.122767	0.12535	0.124829	0.122784	0.12195	0.122358	0.124187	0.125878	0.126947	0.128445	0.129508	0.130551	0.132026	0.132538	0.13225	0.132922	0.131226	0.126999	0.125889	0.126035	0.123776	0.121415	0.122629	0.124031	0.121404	0.118393	0.116469	0.11387	0.111899	0.109406	0.106782	0.108189	0.109668	0.108357	0.108881	0.110939	0.109305	0.105928	0.105623	0.105983	0.106155	0.106005	0.105363	0.105119	0.103562
	MProPlaPlaOri03	0.119152	0.117732	0.119444	0.122715	0.124308	0.124129	0.122928	0.123684	0.12491	0.126691	0.128614	0.128842	0.129075	0.13132	0.133961	0.134582	0.134381	0.134357	0.134955	0.134073	0.130528	0.129456	0.130293	0.12831	0.125739	0.126023	0.126284	0.124377	0.122157	0.119461	0.116821	0.116123	0.11439	0.109786	0.10849	0.109691	0.10858	0.108613	0.109383	0.106932	0.103827	0.104279	0.106333	0.106288	0.10476	0.104014	0.102951	0.100398
Liquidambar styraciflua	MSaxAltLiqSty01	0.116708	0.117595	0.119644	0.121191	0.121541	0.12203	0.120434	0.120864	0.125449	0.127273	0.125959	0.125901	0.126924	0.128176	0.12914	0.131203	0.135062	0.13682	0.135845	0.135608	0.135738	0.133931	0.131074	0.130059	0.129321	0.126854	0.125773	0.124597	0.122047	0.121346	0.118906	0.112833	0.109344	0.108613	0.106577	0.105922	0.107666	0.107043	0.104583	0.103727	0.101626	0.098896	0.100185	0.100223	0.095896	0.0951925	0.0977686	0.0979046
	MSaxAltLiqSty02	0.11772	0.117806	0.120245	0.122698	0.123517	0.122905	0.12013	0.122191	0.128217	0.129988	0.128707	0.128205	0.128509	0.129918	0.132786	0.135958	0.138209	0.138645	0.138221	0.138472	0.13797	0.136915	0.13578	0.133908	0.132898	0.131644	0.128462	0.125744	0.125223	0.124366	0.120107	0.114565	0.11213	0.110715	0.107766	0.108134	0.110586	0.11001	0.109216	0.108842	0.104893	0.100913	0.10094	0.100393	0.0984926	0.0996219	0.100699	0.0986289
	MSaxAltLiqSty03	0.136213	0.138914	0.141186	0.141138	0.139458	0.137731	0.136707	0.140363	0.145961	0.145998	0.143972	0.144112	0.145348	0.14688	0.148473	0.151078	0.154245	0.155082	0.152847	0.151614	0.152508	0.15289	0.151072	0.14821	0.147179	0.146089	0.143229	0.141655	0.140585	0.138346	0.135151	0.131226	0.129421	0.128795	0.126453	0.124759	0.125431	0.124916	0.123078	0.122865	0.120904	0.117925	0.118655	0.118096	0.11391	0.114317	0.118176	0.118353
Liquidambar orientalis	MSaxAltLiqOri01	0.120927	0.120554	0.119718	0.120835	0.120973	0.12134	0.124672	0.126935	0.127861	0.127885	0.127756	0.129608	0.130692	0.130698	0.132721	0.136083	0.138119	0.137785	0.135875	0.135198	0.135614	0.134967	0.13301	0.130311	0.129461	0.129555	0.12686	0.123488	0.121587	0.119306	0.116253	0.113363	0.111169	0.11011	0.110021	0.109082	0.107544	0.109099	0.109859	0.10731	0.106055	0.104666	0.101648	0.0986834	0.0968937	0.0964109	0.0967146	0.0980298
	MSaxAltLiqOri02	0.105845	0.10696	0.104412	0.103138	0.104064	0.105042	0.108256	0.113272	0.115363	0.113459	0.112191	0.113408	0.11456	0.114418	0.115766	0.118262	0.119124	0.11853	0.117174	0.117094	0.118541	0.119953	0.119032	0.114486	0.111613	0.111708	0.109657	0.106505	0.104147	0.102257	0.100278	0.0979481	0.0970838	0.0979427	0.0992943	0.0977305	0.0934495	0.0934872	0.0955171	0.0940962	0.0918314	0.0894983	0.0868964	0.0845421	0.0841624	0.0854453	0.0858791	0.0867002
	MSaxAltLiqOri03	0.122013	0.121208	0.121944	0.122444	0.122836	0.125518	0.130622	0.133352	0.133081	0.132928	0.133346	0.134541	0.135394	0.134695	0.135661	0.139087	0.141505	0.141794	0.141716	0.142722	0.143458	0.143525	0.141619	0.136053	0.13353	0.134825	0.133547	0.130604	0.127354	0.123713	0.119815	0.117504	0.11656	0.115783	0.117219	0.116202	0.112253	0.112681	0.113222	0.110866	0.109635	0.10815	0.104583	0.100678	0.0997859	0.100656	0.100858	0.100842
Paeonia mascula	MSaxPaePaeMas01	0.00492295	0.00492295	0.00560945	0.0047082	0.00194994	0.00272747	0.00169045	0.00366786	0.00608785	0.00782218	0.0124008	0.0179279	0.025143	0.034079	0.0421342	0.0456755	0.0437211	0.0401623	0.0344267	0.0262166	0.0188023	0.0128792	0.00851697	0.00317323	0.000824377	0.00177697	0.00346053	0.00565232	0.00791839	0.00932339	0.011655	0.0173256	0.0212307	0.0211893	0.0208583	0.0228406	0.0258382	0.0279201	0.0288964	0.0298706	0.0313681	0.0307616	0.0300327	0.0312872	0.0319737	0.0324979	0.0332226	0.0332629
	MSaxPaePaeMas02	0.024164	0.0264888	0.028803	0.0287706	0.0298717	0.0296624	0.0295462	0.0329062	0.0353727	0.0367979	0.0395197	0.0414887	0.0456465	0.0530028	0.0581756	0.0593839	0.0571094	0.0541426	0.0504929	0.0450776	0.0397576	0.0356178	0.0332999	0.031335	0.0293278	0.0274593	0.0257094	0.0237968	0.0221347	0.0217053	0.0196284	0.0163692	0.0152252	0.0157833	0.0154322	0.0122399	0.00972332	0.00939923	0.0091419	0.00903103	0.00717706	0.00511999	0.00601739	0.00697401	0.00683281	0.00733604	0.00731838	0.00631693
	MSaxPaePaeMas03	0.0385314	0.0392677	0.0404006	0.0405245	0.0409395	0.0405102	0.0409634	0.0436346	0.0462355	0.0475854	0.0496011	0.0541082	0.0598123	0.0658855	0.0709133	0.0727888	0.0707497	0.067369	0.0635013	0.0580962	0.0535379	0.0498251	0.0458347	0.0431307	0.0408345	0.0393485	0.0397053	0.0380808	0.0346525	0.0328968	0.0317366	0.030123	0.0293928	0.0300578	0.0296066	0.0264473	0.0232466	0.021541	0.0210666	0.0209891	0.020488	0.0202605	0.0209846	0.0211213	0.0196284	0.0192696	0.0203287	0.0205199
Paeonia officinalis	MSaxPaePaeOff01	0.0808277	0.080446	0.0793811	0.0781523	0.0784696	0.0811731	0.0836619	0.0847955	0.0865464	0.0884642	0.0908774	0.09442	0.0983238	0.103017	0.108318	0.111804	0.11163	0.10785	0.10256	0.0977577	0.0917402	0.0855563	0.082589	0.0814036	0.0802004	0.0796262	0.0790892	0.0777522	0.0771085	0.0770515	0.0743425	0.0715427	0.0729943	0.0748169	0.0729737	0.0691172	0.0663508	0.0656935	0.0647649	0.0631797	0.0626125	0.0629086	0.0644071	0.0652188	0.0643517	0.0640144	0.0644575	0.0649666
	MSaxPaePaeOff02	0.064115	0.0645532	0.0654511	0.064901	0.0632199	0.0639339	0.0668368	0.0695094	0.0711895	0.0720089	0.0732564	0.0750904	0.0784332	0.0823737	0.084521	0.0853977	0.0850648	0.0827204	0.0787767	0.0748169	0.0706577	0.0669837	0.0653804	0.0646741	0.0644272	0.0650019	0.0647901	0.0624119	0.0606855	0.0610952	0.059618	0.0576645	0.0589659	0.0610752	0.0602412	0.0565896	0.0537295	0.0532482	0.0527085	0.0507369	0.0507027	0.0528458	0.054556	0.0542902	0.0526741	0.0521107	0.0518708	0.0515528
	MSaxPaePaeOff03	0.0741827	0.0761501	0.078532	0.0773731	0.0755295	0.07756	0.081058	0.0824892	0.082505	0.0831672	0.0847479	0.0870185	0.0918207	0.0973065	0.100875	0.102984	0.102499	0.098896	0.094393	0.0916544	0.0877195	0.081325	0.0779704	0.07687	0.0761604	0.0769219	0.0762898	0.074157	0.0737656	0.0734003	0.071077	0.0702185	0.0708877	0.0712202	0.0701572	0.0677038	0.0664014	0.0662091	0.0646338	0.0615804	0.0612202	0.0632651	0.063954	0.06324	0.0624219	0.0623016	0.0628634	0.0628835
Aesculus hippocastanum	MSapSapAesHip01	0.11276	0.114571	0.114905	0.114435	0.115227	0.115987	0.116765	0.119129	0.119718	0.11845	0.118684	0.11747	0.116168	0.117424	0.118307	0.117754	0.116412	0.115341	0.115261	0.116867	0.118153	0.117419	0.116214	0.116696	0.118724	0.119152	0.117994	0.115363	0.110687	0.106272	0.104003	0.103116	0.102274	0.100218	0.0960477	0.0934333	0.0933956	0.0932018	0.0916705	0.0891942	0.0871883	0.0861491	0.0861014	0.0853079	0.0838515	0.0822635	0.0803154	0.0803467
	MSapSapAesHip02	0.102785	0.104086	0.104771	0.104301	0.103308	0.102956	0.105197	0.107761	0.107956	0.107349	0.107716	0.106971	0.10681	0.108373	0.107271	0.105202	0.10445	0.103656	0.103882	0.105806	0.106849	0.106699	0.105978	0.105009	0.106344	0.107755	0.106677	0.104467	0.101077	0.0973228	0.0947656	0.0938212	0.0936703	0.090947	0.0847743	0.0810213	0.0817337	0.0826416	0.081545	0.0789694	0.0764141	0.0752918	0.0762536	0.076813	0.0752918	0.0727272	0.0706475	0.0714966
	MSapSapAesHip03	0.116833	0.119449	0.12009	0.118992	0.118553	0.119135	0.120858	0.122778	0.123038	0.122462	0.122617	0.121185	0.120451	0.121197	0.120594	0.119884	0.119432	0.119158	0.119735	0.121421	0.121852	0.121128	0.120451	0.119329	0.120004	0.121524	0.120457	0.117458	0.114797	0.111568	0.10873	0.107688	0.106699	0.104566	0.0996438	0.0941502	0.0925725	0.0938051	0.0931534	0.090658	0.088395	0.0872467	0.087863	0.0869707	0.0845791	0.0821113	0.0801586	0.0816079
Pistacia lentiscus	MSapAnaPisLen01	0.141938	0.141926	0.143422	0.144778	0.145002	0.145597	0.147179	0.146411	0.14393	0.145038	0.145554	0.141703	0.139428	0.141114	0.144972	0.150366	0.153991	0.152588	0.14774	0.144015	0.144505	0.145093	0.145348	0.145743	0.144735	0.144021	0.142011	0.140345	0.13837	0.135436	0.133677	0.13212	0.130569	0.128877	0.128807	0.130299	0.129023	0.124609	0.122024	0.120417	0.116657	0.113363	0.112546	0.113137	0.112816	0.10987	0.107738	0.106688
	MSapAnaPisLen02	0.167926	0.167983	0.16936	0.171218	0.173303	0.175341	0.174853	0.173724	0.174405	0.176584	0.176109	0.172598	0.172411	0.174717	0.178054	0.182613	0.184509	0.18425	0.183308	0.179556	0.176702	0.1762	0.176637	0.177224	0.175191	0.172547	0.170413	0.169386	0.167236	0.165223	0.164303	0.16122	0.159392	0.158209	0.156387	0.156823	0.156512	0.154511	0.153552	0.149948	0.146789	0.145913	0.143356	0.142221	0.142728	0.141601	0.139752	0.139051
	MSapAnaPisLen03	0.169328	0.169918	0.171714	0.173407	0.17436	0.173951	0.174094	0.175829	0.175868	0.175555	0.174275	0.171359	0.171533	0.172127	0.17212	0.176506	0.182659	0.184243	0.180542	0.174321	0.171456	0.172159	0.174327	0.175679	0.173685	0.170928	0.168053	0.167383	0.166247	0.164696	0.163701	0.160377	0.158941	0.158234	0.157971	0.16061	0.158334	0.151965	0.150188	0.149629	0.147325	0.144396	0.141752	0.141096	0.142468	0.141433	0.137678	0.135875
Pistacia terebinthus	MSapAnaPisTer01	0.105562	0.106727	0.10533	0.104329	0.105507	0.107399	0.109328	0.109596	0.107972	0.106427	0.105989	0.105933	0.105197	0.104036	0.103617	0.10539	0.10726	0.105352	0.102071	0.101461	0.102835	0.104467	0.103981	0.101374	0.100793	0.10167	0.100738	0.0996493	0.0993653	0.0989778	0.0976054	0.0952628	0.0942904	0.0956307	0.0967689	0.093859	0.0888104	0.087491	0.0877726	0.086854	0.0872148	0.087964	0.0861703	0.083525	0.0832777	0.0833198	0.0835987	0.084975
	MSapAnaPisTer02	0.116924	0.116918	0.116549	0.115681	0.116373	0.119169	0.121582	0.121794	0.121231	0.119844	0.117931	0.117481	0.117333	0.11731	0.117777	0.11821	0.118781	0.117032	0.112647	0.111192	0.113363	0.11597	0.116532	0.114701	0.115352	0.116651	0.114837	0.112625	0.110452	0.107605	0.105186	0.103584	0.10245	0.10273	0.104887	0.1045	0.0993707	0.0979318	0.100136	0.0990542	0.0974043	0.0968123	0.0943606	0.0907971	0.090043	0.0912898	0.0918797	0.09181
	MSapAnaPisTer03	0.124667	0.124505	0.123857	0.123193	0.122819	0.123719	0.126	0.128737	0.128848	0.126767	0.125715	0.126064	0.125623	0.123251	0.122393	0.123459	0.123886	0.122698	0.119712	0.118752	0.120279	0.121128	0.120514	0.11853	0.117157	0.118153	0.12021	0.119021	0.115012	0.113165	0.112253	0.110385	0.109758	0.110385	0.111641	0.11108	0.105878	0.103286	0.103976	0.101785	0.0994035	0.098351	0.0965681	0.0940854	0.0937566	0.0947115	0.0951006	0.0958906
Dictamnus albus	MSapRutDicAlb01	0.0957607	0.0967635	0.0951709	0.0936542	0.0942797	0.0975565	0.100825	0.100108	0.0984164	0.098204	0.0993271	0.101653	0.102235	0.101489	0.102137	0.104091	0.104323	0.103413	0.103816	0.101675	0.0966983	0.0932933	0.0924489	0.0912095	0.0879055	0.0872148	0.0884216	0.0854612	0.0840148	0.0859479	0.0848799	0.0810004	0.0777626	0.0756173	0.0738634	0.0731895	0.072604	0.0724859	0.0725372	0.0713942	0.0699276	0.0671357	0.0625674	0.0604308	0.062051	0.0645078	0.0644021	0.0613802
	MSapRutDicAlb02	0.201605	0.203079	0.200591	0.199194	0.199255	0.198617	0.201791	0.205951	0.207755	0.205965	0.204335	0.207286	0.209996	0.213497	0.217133	0.217993	0.218065	0.218927	0.219474	0.217191	0.213589	0.210744	0.207027	0.205603	0.207475	0.207538	0.203655	0.199468	0.20046	0.197459	0.190757	0.188747	0.186673	0.185726	0.186186	0.182567	0.180101	0.182984	0.183248	0.180029	0.178421	0.178067	0.174886	0.169565	0.167083	0.169007	0.172922	0.174172
	MSapRutDicAlb03	0.185926	0.187735	0.186406	0.184436	0.183752	0.184861	0.188217	0.190259	0.190811	0.190158	0.19007	0.193467	0.197562	0.200639	0.201688	0.199565	0.196939	0.197315	0.199386	0.200218	0.19787	0.1949	0.190925	0.18878	0.190312	0.18917	0.186886	0.18508	0.184608	0.182078	0.177348	0.175523	0.173265	0.170883	0.169463	0.164195	0.161711	0.165458	0.164722	0.162008	0.162424	0.162058	0.158378	0.153867	0.152946	0.153935	0.155454	0.155641
Sambucus nigra	MDipAdoSamNig01	0.12052	0.123632	0.1241	0.12553	0.126668	0.126081	0.127156	0.130123	0.130528	0.128777	0.130399	0.133465	0.133908	0.134618	0.137332	0.140297	0.142336	0.142408	0.141427	0.142191	0.142481	0.140952	0.139291	0.136552	0.131955	0.126278	0.123609	0.123488	0.118769	0.111147	0.106988	0.106077	0.105728	0.104782	0.103694	0.101379	0.0986997	0.0981985	0.0975783	0.0963295	0.0945657	0.0928306	0.0926478	0.0908721	0.0877514	0.0851123	0.0847955	0.0877035
	MDipAdoSamNig02	0.118176	0.121306	0.121783	0.123863	0.125733	0.125118	0.126145	0.127989	0.128024	0.127063	0.127005	0.128538	0.131279	0.134405	0.136207	0.137845	0.139327	0.138842	0.138257	0.138824	0.138024	0.135845	0.134523	0.133134	0.129543	0.123442	0.120147	0.119198	0.113995	0.108234	0.104649	0.102164	0.101845	0.101604	0.100371	0.0979264	0.0950736	0.0939992	0.0931803	0.0916812	0.0896211	0.0883045	0.0887198	0.0876876	0.0845527	0.0814559	0.0817075	0.0850225
	MDipAdoSamNig03	0.113261	0.115788	0.116668	0.118941	0.120623	0.119936	0.119838	0.121771	0.122819	0.121306	0.122565	0.125843	0.127273	0.13	0.131932	0.131714	0.133311	0.135489	0.134712	0.133441	0.132975	0.131544	0.129918	0.128112	0.125026	0.118729	0.114639	0.115159	0.111719	0.10487	0.101593	0.100962	0.099207	0.0974097	0.0971761	0.0961398	0.0938105	0.0930296	0.0921964	0.0908774	0.0892049	0.0869017	0.0865889	0.0861438	0.0844472	0.0821428	0.0807807	0.0831304
Viburnum rhytidophyllum	MDipAdoVibRhy01	0.119152	0.120881	0.119255	0.120222	0.121599	0.119672	0.117356	0.116339	0.11751	0.121134	0.123626	0.124036	0.125518	0.129502	0.13281	0.134647	0.136945	0.138651	0.139938	0.138794	0.135542	0.133181	0.129532	0.129116	0.131273	0.127471	0.123413	0.12249	0.119095	0.114876	0.112034	0.111102	0.110424	0.108953	0.107149	0.10234	0.0996383	0.099693	0.0973282	0.0952953	0.0920193	0.087321	0.0877567	0.0886719	0.0837672	0.0794541	0.0786934	0.0811627
	MDipAdoVibRhy02	0.114401	0.118068	0.117049	0.116219	0.116958	0.11512	0.112912	0.112495	0.11465	0.117851	0.118598	0.120239	0.123488	0.12513	0.127349	0.131032	0.134683	0.136909	0.136392	0.133866	0.13195	0.130276	0.127331	0.127139	0.127023	0.123222	0.12176	0.121576	0.117618	0.111562	0.10751	0.107032	0.10721	0.106355	0.102527	0.0967201	0.0948358	0.0954738	0.0945333	0.0919763	0.087762	0.0841255	0.0852444	0.0868275	0.082589	0.0783447	0.0786257	0.0814926
	MDipAdoVibRhy03	0.116662	0.119124	0.119701	0.118844	0.119061	0.118085	0.117419	0.118564	0.120457	0.12354	0.124719	0.123655	0.124135	0.126563	0.130317	0.135388	0.139129	0.140549	0.140652	0.138663	0.136463	0.136802	0.135323	0.133612	0.134097	0.129824	0.125043	0.124187	0.121185	0.116299	0.112647	0.110116	0.109367	0.109803	0.107088	0.101231	0.0988797	0.0996274	0.0980842	0.0953656	0.0921427	0.0872945	0.0865411	0.0896158	0.0872042	0.0818805	0.0804565	0.0828097
Viburnum lantana	MDipAdoVibLan01	0.0639137	0.0624079	0.0621683	0.0619699	0.0614282	0.0647276	0.0683987	0.0692435	0.070194	0.0738696	0.0792247	0.0821207	0.0833724	0.0874612	0.0918432	0.0948801	0.098155	0.101859	0.10468	0.104864	0.101841	0.0946197	0.0882343	0.0862603	0.0848873	0.0824504	0.0784966	0.0741889	0.0709327	0.067225	0.0621703	0.0572104	0.0530361	0.0496176	0.0487606	0.0499293	0.0502939	0.0497121	0.0489288	0.0468862	0.0440622	0.0410035	0.0388714	0.0391051	0.0389046	0.0374195	0.035368	0.0339127
	MDipAdoVibLan02	0.0625734	0.0611702	0.0613252	0.0610372	0.0602043	0.0633315	0.0668054	0.0678866	0.0691182	0.072719	0.0781929	0.0811103	0.0821711	0.0862656	0.0908742	0.0939129	0.0970023	0.100816	0.103678	0.103903	0.101444	0.0945539	0.0876918	0.0851461	0.0836419	0.0815482	0.078118	0.0740416	0.0704483	0.0662243	0.0610472	0.0561791	0.0520764	0.0485935	0.0474749	0.0485187	0.0490668	0.0486877	0.0478403	0.0456813	0.042774	0.039593	0.0373854	0.0374782	0.0373087	0.0358658	0.0335166	0.0319964
	MDipAdoVibLan03	0.0567133	0.0551326	0.0550783	0.0545265	0.053533	0.0574314	0.0616554	0.062462	0.0635265	0.0677901	0.0741673	0.0770048	0.077586	0.0821218	0.0869707	0.0901659	0.0939452	0.0976816	0.1003	0.100919	0.0980352	0.0896478	0.0818228	0.0794958	0.0783811	0.0760155	0.0721371	0.0679679	0.0646842	0.0605906	0.0547432	0.0493431	0.0452993	0.0416368	0.0402386	0.0412068	0.0416798	0.0413883	0.0409634	0.0389873	0.0356131	0.0318768	0.0297926	0.0303791	0.0302022	0.0285108	0.0262258	0.0251016
Cephalaria gigantea	MDipDipCepGig01	0.240831	0.235936	0.22889	0.232822	0.239186	0.239073	0.240053	0.24227	0.239789	0.235226	0.234712	0.238538	0.241883	0.242133	0.242938	0.243448	0.241368	0.239088	0.236018	0.22906	0.225002	0.227422	0.228523	0.230084	0.230571	0.225002	0.22018	0.224994	0.229288	0.223626	0.220642	0.221661	0.219121	0.218352	0.221487	0.223175	0.223815	0.224892	0.225717	0.221574	0.216168	0.213412	0.208864	0.206342	0.209447	0.212688	0.212632	0.212065
	MDipDipCepGig02	0.109149	0.106527	0.102565	0.10564	0.10863	0.105446	0.102131	0.103342	0.105247	0.105147	0.104384	0.106016	0.108334	0.106155	0.102945	0.103617	0.106272	0.10661	0.10327	0.0981822	0.0954738	0.0961778	0.0942743	0.0912845	0.092422	0.0932664	0.0924758	0.0918958	0.0903958	0.0890503	0.0894983	0.0895997	0.0865676	0.0846107	0.0851969	0.0835039	0.0811679	0.0802579	0.0804826	0.0797514	0.0765954	0.0736112	0.0726553	0.0732975	0.0725732	0.0710718	0.0717629	0.073884
	MDipDipCepGig03	0.243623	0.239035	0.232807	0.23652	0.24227	0.240801	0.241262	0.244926	0.242915	0.236849	0.23545	0.237629	0.239193	0.240287	0.242763	0.244415	0.243288	0.2413	0.237839	0.230453	0.225286	0.227172	0.229877	0.231199	0.229575	0.226287	0.2249	0.22748	0.228486	0.224018	0.224542	0.22751	0.224433	0.222457	0.224834	0.225943	0.225308	0.22614	0.226572	0.220764	0.216004	0.215162	0.210617	0.207391	0.210314	0.213632	0.213156	0.21145
Buxus sempervirens	MBuxBuxBuxSem01	0.139476	0.14198	0.143422	0.142372	0.140838	0.139063	0.138352	0.138495	0.136487	0.135406	0.136665	0.136326	0.13505	0.134997	0.135922	0.137314	0.138412	0.137612	0.134132	0.131115	0.131097	0.131838	0.130616	0.129426	0.129391	0.128065	0.127209	0.128515	0.12679	0.12172	0.119844	0.122312	0.123534	0.123424	0.122997	0.120749	0.119936	0.119021	0.11559	0.112591	0.109154	0.105756	0.106749	0.108914	0.107021	0.101686	0.0987215	0.101291
	MBuxBuxBuxSem02	0.133465	0.135228	0.136499	0.136041	0.136083	0.135774	0.133813	0.132845	0.132491	0.130733	0.131873	0.133695	0.131485	0.131708	0.134564	0.134665	0.135691	0.135542	0.130962	0.128661	0.130469	0.131885	0.131126	0.130463	0.129918	0.12883	0.129643	0.130516	0.127052	0.121651	0.119192	0.121582	0.123898	0.123794	0.122427	0.118638	0.116799	0.11735	0.115675	0.112867	0.110222	0.107399	0.107382	0.108819	0.10741	0.104207	0.103545	0.105822
	MBuxBuxBuxSem03	0.131808	0.132656	0.135821	0.137541	0.136552	0.133801	0.13205	0.131602	0.130111	0.129122	0.131832	0.133636	0.131238	0.131232	0.132945	0.132839	0.134914	0.135999	0.131514	0.128415	0.129157	0.128567	0.127116	0.127418	0.126726	0.124354	0.125112	0.127436	0.124632	0.120337	0.119529	0.120583	0.120738	0.120274	0.119221	0.115766	0.114153	0.114678	0.113064	0.110088	0.106593	0.103579	0.105081	0.108401	0.107343	0.102879	0.100426	0.102345
Buxus microphylla	MBuxBuxBuxMic01	0.0376354	0.0396815	0.0413883	0.039691	0.040129	0.0439805	0.0462838	0.0460809	0.046023	0.0463901	0.0482983	0.0498202	0.0479781	0.0459457	0.0467092	0.0482934	0.0486188	0.0466898	0.0439565	0.0434282	0.0434522	0.0416655	0.0409968	0.0416129	0.0403815	0.0399861	0.0403672	0.0388733	0.0369823	0.0345584	0.0318628	0.0314377	0.0321666	0.0306167	0.0282233	0.0272697	0.0270385	0.0279083	0.0284737	0.0260413	0.024366	0.0255159	0.0260044	0.0257555	0.0256403	0.0247888	0.023352	0.0228665
	MBuxBuxBuxMic02	0.0186844	0.0205017	0.0207476	0.0191062	0.02057	0.0233016	0.0241318	0.0253317	0.0268768	0.0259998	0.0258154	0.0278944	0.0274639	0.0247475	0.0256081	0.0284134	0.0302534	0.0310503	0.0280426	0.0247015	0.0237693	0.0231367	0.0247842	0.0255021	0.0218652	0.0193423	0.0187478	0.0177152	0.016983	0.0153692	0.013376	0.0132417	0.0138914	0.0120479	0.00769396	0.00451837	0.00424638	0.00670047	0.00783102	0.00537934	0.00507605	0.00597335	0.0038168	0.00108274	0.000130269	0.00107403	0.00343142	0.00421129
	MBuxBuxBuxMic03	0.0198637	0.0181177	0.0182427	0.0205684	0.0196977	0.0163647	0.0150662	0.013848	0.0115704	0.0122043	0.0140162	0.0130901	0.0140583	0.0168245	0.0151082	0.012331	0.0127529	0.0129637	0.0148144	0.018201	0.0179927	0.0172421	0.0164901	0.0141003	0.0165737	0.0225521	0.0236639	0.0222634	0.0230878	0.0241982	0.0239517	0.0237462	0.0234994	0.0245678	0.0288558	0.0315296	0.0301948	0.0295055	0.0306807	0.0306807	0.0303163	0.0312064	0.0308425	0.0300327	0.0320947	0.0335444	0.0327396	0.0316912
Malva thuringiaca	MMalMalMalThu01	0.110312	0.10911	0.108279	0.108613	0.109635	0.108992	0.107455	0.107466	0.108463	0.110603	0.113092	0.11222	0.110323	0.111209	0.111742	0.11108	0.111703	0.112613	0.112394	0.112253	0.112506	0.113058	0.113289	0.111821	0.109853	0.108769	0.107138	0.10492	0.104428	0.102697	0.0989287	0.0974695	0.097062	0.0945819	0.0910648	0.0888584	0.0877992	0.0868911	0.0864775	0.0861279	0.0848219	0.084136	0.0841255	0.083304	0.0840412	0.0862974	0.0868858	0.0879055
	MMalMalMalThu02	0.130381	0.129432	0.127372	0.125762	0.124846	0.123424	0.121973	0.121226	0.122416	0.125176	0.126238	0.12421	0.123384	0.124395	0.123713	0.123459	0.125298	0.12661	0.126325	0.124927	0.123315	0.123696	0.125055	0.124181	0.121978	0.121421	0.120881	0.118809	0.118507	0.118159	0.115647	0.114108	0.113459	0.110743	0.106371	0.104285	0.105313	0.105479	0.104086	0.102884	0.100174	0.0976598	0.0980679	0.0989233	0.0998569	0.102532	0.104517	0.105313
	MMalMalMalThu03	0.131767	0.130592	0.129836	0.129146	0.128042	0.126296	0.123586	0.121645	0.123367	0.126976	0.128737	0.127809	0.127331	0.12841	0.127098	0.125408	0.128176	0.130229	0.127885	0.126714	0.127552	0.127284	0.126778	0.126238	0.124505	0.123159	0.122611	0.12157	0.121243	0.121191	0.119667	0.117191	0.115244	0.112439	0.108619	0.106754	0.106827	0.105756	0.103733	0.103083	0.101286	0.0997531	0.100294	0.0996984	0.100366	0.103275	0.104263	0.104644
Hibiscus trionum	MMalMalHibTri01	0.0252995	0.0270847	0.0277416	0.0270015	0.0276953	0.027987	0.0258523	0.0219337	0.0191743	0.0194104	0.020652	0.021053	0.0209436	0.0225691	0.0243431	0.0241731	0.0223541	0.0202923	0.0197375	0.0183807	0.0169784	0.0176745	0.0194603	0.0197829	0.0162249	0.0130358	0.0122712	0.0109998	0.00939923	0.00869416	0.00896896	0.010221	0.0110221	0.00872518	0.00724772	0.00887586	0.00760114	0.00267042	0.00194994	0.00569518	0.00800367	0.0089832	0.00932339	0.00872789	0.00881301	0.00800367	0.00620924	0.00492295
	MMalMalHibTri02	0.00447888	0.00593813	0.00463248	0.00150962	0.0018366	0.00403154	0.00309012	0.000199821	0.000824377	0.000650954	0.000721528	0.00158372	0.00125257	0.0024913	0.00445255	0.00606142	0.00563445	0.00348395	0.00179299	0.000434077	0.000607587	0.0014094	0.00295892	0.00393949	0.00051277	0.00552369	0.00894066	0.00966332	0.0100878	0.0110627	0.0105967	0.00962084	0.0101303	0.010851	0.010512	0.0109357	0.0125842	0.0146465	0.0187005	0.0228818	0.0241572	0.0248139	0.0262472	0.0266558	0.0287745	0.029059	0.0248549	0.0214374
	MMalMalHibTri03	0.0267474	0.0298112	0.0285293	0.0244533	0.0248532	0.0272095	0.0274871	0.0257232	0.0234666	0.0221576	0.0228253	0.0231733	0.0237372	0.0264242	0.0284088	0.029207	0.0278064	0.0247245	0.0226011	0.020816	0.0207157	0.0231917	0.0258615	0.0257601	0.0213129	0.0166308	0.0151623	0.0146634	0.0129373	0.0113831	0.0111914	0.0114544	0.0108529	0.00992767	0.0109063	0.011178	0.00858784	0.00502333	0.000464944	0.00341745	0.00445035	0.0058666	0.00727825	0.00556657	0.00530924	0.00612361	0.0040633	0.000477461
Althaea officinalis	MMalMalAltOff01	0.135352	0.133955	0.131961	0.131203	0.131397	0.130539	0.128924	0.126412	0.125309	0.127698	0.130059	0.130633	0.130927	0.131567	0.131132	0.130188	0.131961	0.132562	0.130704	0.129678	0.12711	0.124667	0.123701	0.122042	0.121495	0.121243	0.119444	0.118074	0.119301	0.120422	0.119112	0.116793	0.11303	0.109534	0.107099	0.106416	0.108842	0.108334	0.105302	0.104682	0.102984	0.102137	0.104103	0.104279	0.104506	0.106621	0.108741	0.11254
	MMalMalAltOff02	0.143857	0.14088	0.138926	0.13791	0.138472	0.138908	0.137499	0.133931	0.132715	0.136148	0.137219	0.135133	0.135845	0.137493	0.13732	0.137326	0.139261	0.140315	0.137958	0.134813	0.132639	0.131691	0.131056	0.129456	0.129187	0.129438	0.127995	0.126476	0.125768	0.125965	0.12665	0.125037	0.121226	0.117066	0.11312	0.113374	0.117208	0.117128	0.113882	0.112141	0.109954	0.109115	0.111164	0.111371	0.110665	0.112293	0.114543	0.11743
	MMalMalAltOff03	0.143332	0.139914	0.138531	0.139518	0.140688	0.139422	0.13638	0.133494	0.134014	0.137308	0.137708	0.136945	0.137374	0.136903	0.136106	0.136142	0.137415	0.137654	0.135287	0.132144	0.130428	0.130451	0.129146	0.126528	0.126267	0.12672	0.124939	0.122784	0.122479	0.12358	0.123759	0.120979	0.117567	0.115777	0.113272	0.112152	0.115307	0.115545	0.11218	0.111343	0.111096	0.111939	0.113684	0.11365	0.11382	0.115448	0.117709	0.121203
Taraxacum officinale	MAstAstTarOff01	0.0954413	0.0958798	0.0966224	0.095961	0.0935788	0.0914078	0.0902087	0.0895517	0.0910755	0.0946035	0.0954035	0.0931157	0.0928951	0.0969372	0.100185	0.102093	0.10746	0.111484	0.111366	0.111209	0.110889	0.108674	0.105534	0.10195	0.0991142	0.0980406	0.0956361	0.0920139	0.0903958	0.089808	0.0876026	0.085641	0.0855987	0.0849803	0.083062	0.0825102	0.0828517	0.0812412	0.0798297	0.0799445	0.0778924	0.074982	0.0751988	0.0780328	0.0803363	0.0805035	0.0787975	0.077093
	MAstAstTarOff02	0.095106	0.0961019	0.0971652	0.0952412	0.0929543	0.0922018	0.0911077	0.0904975	0.0913702	0.0931103	0.0942257	0.0948412	0.0954576	0.0981713	0.102356	0.105994	0.110267	0.113464	0.114187	0.113301	0.11276	0.110424	0.105562	0.102307	0.101193	0.100322	0.0983292	0.0958798	0.093762	0.0919441	0.089856	0.0872467	0.084975	0.0826258	0.0810004	0.0811941	0.081236	0.080143	0.0799915	0.0805662	0.0785112	0.0756018	0.0755501	0.077067	0.0777937	0.0779184	0.0775912	0.0767767
	MAstAstTarOff03	0.0984109	0.0984382	0.098727	0.097823	0.0960911	0.093735	0.0915472	0.091247	0.093148	0.0961507	0.0969534	0.0960856	0.0967201	0.100771	0.105446	0.109082	0.11382	0.116782	0.1171	0.116299	0.115222	0.113758	0.110334	0.106604	0.104881	0.104373	0.102137	0.0978665	0.0950411	0.0940099	0.0924812	0.0908828	0.0894983	0.0875972	0.0859108	0.0857415	0.0858738	0.084115	0.0835829	0.0838726	0.080765	0.078428	0.0790527	0.0798036	0.0805558	0.0818019	0.0827151	0.0819329
Artemisia absinthium	MAstAstArtAbs01	0.135109	0.134334	0.134576	0.136624	0.137618	0.136505	0.136219	0.135685	0.134481	0.135893	0.138382	0.139632	0.141114	0.144099	0.147996	0.152131	0.155939	0.157191	0.154815	0.150562	0.147471	0.146496	0.147581	0.14821	0.14522	0.140664	0.13772	0.136201	0.133577	0.130006	0.126453	0.121731	0.116163	0.112597	0.112439	0.11258	0.110693	0.107166	0.102153	0.0990324	0.0989124	0.0982257	0.0973119	0.096796	0.0958094	0.0961398	0.0973119	0.0962374
	MAstAstArtAbs02	0.158947	0.158447	0.15906	0.16151	0.163549	0.162449	0.161617	0.159894	0.157341	0.158997	0.162582	0.163265	0.163454	0.166044	0.169925	0.174905	0.178035	0.177623	0.175237	0.171102	0.168751	0.168969	0.170053	0.169636	0.165706	0.162336	0.16173	0.161044	0.158296	0.155361	0.152452	0.147307	0.141282	0.138848	0.139878	0.138914	0.135982	0.13447	0.132845	0.129625	0.127482	0.12722	0.126232	0.124678	0.125008	0.126302	0.12571	0.123332
	MAstAstArtAbs03	0.125547	0.125321	0.124863	0.126493	0.129409	0.129719	0.12869	0.126639	0.125385	0.128252	0.131038	0.130674	0.129742	0.131702	0.136546	0.140634	0.143755	0.144772	0.142963	0.140489	0.138651	0.137994	0.138376	0.138872	0.136089	0.131944	0.130586	0.129257	0.125808	0.121605	0.11796	0.114373	0.109193	0.104274	0.102973	0.103645	0.103022	0.100355	0.0971326	0.0950033	0.0930188	0.0918529	0.0922018	0.0917402	0.0900377	0.0896691	0.0913917	0.0908506
Artemisia vulgaris	MAstAstArtVul01	0.182408	0.18097	0.182025	0.185493	0.187347	0.187407	0.186266	0.183898	0.18407	0.187341	0.189747	0.189828	0.188847	0.188365	0.189983	0.194975	0.201163	0.203752	0.201971	0.198734	0.197144	0.197863	0.199097	0.198109	0.195806	0.194853	0.192952	0.190393	0.188532	0.186686	0.183315	0.177525	0.172489	0.169078	0.168533	0.169662	0.168367	0.165656	0.162759	0.160396	0.160384	0.16243	0.162835	0.159775	0.158246	0.160755	0.162336	0.160101
	MAstAstArtVul02	0.186486	0.185692	0.186366	0.189519	0.191573	0.191215	0.191539	0.190588	0.188391	0.190629	0.194805	0.194669	0.191647	0.190211	0.193467	0.199338	0.203211	0.204634	0.203641	0.201356	0.200398	0.200584	0.200597	0.198926	0.197021	0.195908	0.193359	0.189969	0.18815	0.187434	0.184442	0.178493	0.172198	0.168303	0.16902	0.171057	0.169707	0.166725	0.164278	0.161768	0.160063	0.159787	0.158228	0.155641	0.156599	0.159317	0.159618	0.156836
	MAstAstArtVul03	0.190595	0.190838	0.190481	0.192979	0.195751	0.19567	0.194071	0.189915	0.186079	0.188767	0.193488	0.194146	0.192019	0.190831	0.19382	0.198151	0.200839	0.202497	0.202518	0.200432	0.19874	0.198871	0.199207	0.197829	0.194465	0.191715	0.188821	0.186006	0.185666	0.18524	0.180963	0.173834	0.168271	0.165039	0.164525	0.165611	0.164722	0.161598	0.158315	0.155883	0.154288	0.15461	0.154288	0.151916	0.151189	0.152255	0.1526	0.150126
Platycodon grandiflorus	MAstCamPlaGra01	0.131215	0.131109	0.130182	0.129532	0.127383	0.124418	0.123886	0.126732	0.12897	0.12771	0.126406	0.125524	0.124077	0.123817	0.124667	0.127296	0.129192	0.126383	0.122427	0.121386	0.122882	0.123817	0.122704	0.121743	0.120486	0.11825	0.117015	0.116645	0.113115	0.108123	0.106821	0.108039	0.109657	0.109383	0.106643	0.103556	0.102362	0.102917	0.100212	0.0956957	0.0926908	0.0907757	0.0928198	0.0945441	0.0909577	0.0869601	0.0866101	0.0883418
	MAstCamPlaGra02	0.197048	0.197226	0.195411	0.194098	0.193034	0.193061	0.192973	0.19212	0.192134	0.194227	0.195745	0.194207	0.191877	0.190124	0.190973	0.195098	0.197835	0.196611	0.193115	0.190339	0.190858	0.191884	0.192526	0.193054	0.189936	0.18538	0.184721	0.186079	0.181992	0.176408	0.17551	0.176057	0.176474	0.176252	0.174366	0.172069	0.17174	0.173051	0.172024	0.167855	0.162797	0.160346	0.162854	0.165452	0.162582	0.157466	0.156879	0.158628
	MAstCamPlaGra03	0.203689	0.204196	0.203898	0.203412	0.202497	0.2024	0.204064	0.204948	0.203967	0.204183	0.205073	0.203287	0.200584	0.199689	0.20195	0.206629	0.209574	0.207468	0.201709	0.197719	0.19973	0.20267	0.202532	0.201011	0.198288	0.194737	0.191884	0.192161	0.19133	0.188733	0.18728	0.185739	0.185626	0.185786	0.183845	0.182342	0.182527	0.182607	0.180627	0.17693	0.17296	0.16954	0.170182	0.172805	0.170407	0.165694	0.164849	0.165916
Rumex acetosa	MCarPolRumAce01	0.197459	0.200466	0.206783	0.206964	0.20644	0.20892	0.209637	0.207678	0.204941	0.205031	0.207321	0.208534	0.207987	0.207335	0.207146	0.210631	0.21747	0.219459	0.216661	0.214208	0.213831	0.215012	0.213774	0.210469	0.210553	0.211005	0.209518	0.208618	0.208274	0.20744	0.204565	0.202532	0.200563	0.19861	0.199063	0.197746	0.19403	0.192729	0.192661	0.191134	0.187394	0.184436	0.184887	0.18425	0.182898	0.181029	0.17869	0.179391
	MCarPolRumAce02	0.182349	0.183666	0.186199	0.186639	0.186206	0.186813	0.188311	0.188425	0.18538	0.18305	0.183726	0.185646	0.186346	0.186386	0.187648	0.190986	0.195309	0.19599	0.192979	0.190818	0.190555	0.191391	0.191762	0.190858	0.191087	0.190898	0.190057	0.190467	0.18872	0.184143	0.181062	0.180996	0.1797	0.17759	0.176969	0.175516	0.172889	0.171598	0.1706	0.168629	0.166368	0.163492	0.161951	0.161245	0.160032	0.158059	0.157297	0.159724
	MCarPolRumAce03	0.166942	0.166872	0.166834	0.166056	0.165293	0.164411	0.166107	0.167958	0.167606	0.167759	0.168098	0.168156	0.167977	0.169796	0.172857	0.175282	0.179306	0.181306	0.178238	0.17603	0.175946	0.176213	0.176787	0.174678	0.173757	0.175607	0.175022	0.172385	0.170124	0.167625	0.165726	0.166502	0.166324	0.164309	0.162487	0.15958	0.155361	0.154363	0.155088	0.153397	0.151226	0.149501	0.147911	0.144475	0.141379	0.14082	0.14124	0.142541
Rumex patientia	MCarPolRumPat01	0.0886559	0.0880704	0.0885175	0.0904921	0.0921427	0.0917671	0.0891142	0.0865411	0.0868805	0.0884695	0.0901553	0.0914935	0.0911023	0.0907222	0.0913595	0.0930135	0.0964326	0.098667	0.0979536	0.0954846	0.093832	0.0942527	0.094906	0.0941232	0.0916061	0.0893863	0.0879002	0.0875972	0.0877726	0.086112	0.0838146	0.0818071	0.0787038	0.075514	0.0746157	0.0755863	0.0767612	0.0760569	0.0751833	0.0750285	0.0724911	0.0708877	0.0726091	0.0736576	0.0716195	0.0687659	0.0687151	0.0687863
	MCarPolRumPat02	0.0966549	0.0967092	0.0975674	0.0986289	0.0998132	0.10042	0.0999717	0.0978665	0.0974043	0.0994526	0.10036	0.100174	0.100322	0.100716	0.102774	0.106593	0.109261	0.109652	0.108819	0.106704	0.104815	0.104998	0.106627	0.106893	0.104252	0.101906	0.101917	0.102549	0.101406	0.0988906	0.0961507	0.0918153	0.0865093	0.0840517	0.0850859	0.0862338	0.0859426	0.0848641	0.0846846	0.0837777	0.0807911	0.080049	0.0803572	0.0789485	0.077986	0.0770515	0.0751369	0.0732564
	MCarPolRumPat03	0.0953223	0.0942527	0.0965573	0.0974641	0.0965193	0.096232	0.0962482	0.0951276	0.0945495	0.0960206	0.0981005	0.0995509	0.0991742	0.0986997	0.100387	0.102973	0.105944	0.10815	0.106854	0.103193	0.102225	0.103463	0.104401	0.104141	0.102225	0.10076	0.100158	0.100623	0.0996711	0.0966929	0.0949276	0.0915043	0.0867108	0.0850701	0.085107	0.0853924	0.0857785	0.0847638	0.0839042	0.0824105	0.0787246	0.0770411	0.0774562	0.0772227	0.0760207	0.0744456	0.0738789	0.0728248
Rumex aquaticus	MCarPolRumAqu01	0.116946	0.118199	0.117214	0.116089	0.116066	0.116004	0.115312	0.116844	0.120296	0.119301	0.116242	0.116009	0.117606	0.119724	0.12157	0.12388	0.125275	0.124933	0.123932	0.121369	0.119278	0.119592	0.121513	0.124291	0.124794	0.122859	0.121495	0.120279	0.118718	0.117595	0.116373	0.113425	0.112608	0.113887	0.111461	0.106754	0.104577	0.104428	0.10322	0.103055	0.102477	0.0994963	0.0979318	0.0975239	0.0964434	0.095831	0.0954738	0.0954035
	MCarPolRumAqu02	0.125913	0.126383	0.123592	0.123511	0.125026	0.124412	0.122969	0.123424	0.125889	0.12618	0.123696	0.122727	0.12491	0.127284	0.128071	0.129146	0.13085	0.13172	0.130334	0.128094	0.127669	0.129011	0.130258	0.13142	0.131673	0.128561	0.126865	0.128748	0.128106	0.124817	0.123615	0.123493	0.123557	0.12362	0.120434	0.114023	0.111175	0.112141	0.110289	0.108045	0.1061	0.103556	0.102763	0.101406	0.099999	0.100097	0.0991633	0.0990869
	MCarPolRumAqu03	0.117914	0.120646	0.118387	0.116265	0.116617	0.116009	0.11443	0.113966	0.114503	0.114232	0.113865	0.114741	0.117345	0.119815	0.119775	0.121053	0.124129	0.123655	0.121904	0.121168	0.120073	0.119758	0.120468	0.122652	0.122508	0.119312	0.119352	0.120359	0.119301	0.118079	0.116736	0.115103	0.115403	0.11529	0.11039	0.105235	0.104682	0.105009	0.103	0.101708	0.100656	0.0983728	0.0968937	0.0953061	0.0933256	0.0929973	0.09268	0.0922287
Rumex alpinus	MCarPolRumAlp01	0.110928	0.111472	0.110429	0.109713	0.109054	0.107917	0.107115	0.107649	0.108691	0.107677	0.105734	0.106965	0.110362	0.111169	0.110491	0.111124	0.111259	0.112096	0.113391	0.112383	0.110099	0.107727	0.105147	0.103534	0.105064	0.107616	0.108084	0.105728	0.10212	0.0984164	0.0960044	0.0973174	0.0994854	0.098727	0.0945927	0.0912791	0.0906954	0.0897759	0.0866366	0.082442	0.0804408	0.0798193	0.0786569	0.0765436	0.0734775	0.0720038	0.0739098	0.0767145
	MCarPolRumAlp02	0.101264	0.100327	0.0995892	0.100097	0.100256	0.0984926	0.0951709	0.0949331	0.0984817	0.0992397	0.0966115	0.0951222	0.096617	0.0988797	0.0997421	0.099846	0.0998569	0.100973	0.101077	0.0983347	0.0956794	0.0949709	0.0948466	0.095052	0.0956253	0.0950303	0.0933633	0.0912577	0.0892316	0.0886985	0.088997	0.089525	0.0902942	0.0885441	0.0844999	0.0811941	0.0791413	0.07848	0.0760776	0.0709542	0.0688525	0.0694279	0.06871	0.0660574	0.062743	0.0617155	0.0630944	0.0642057
	MCarPolRumAlp03	0.104506	0.103943	0.101928	0.102554	0.103545	0.102038	0.100087	0.100158	0.101741	0.100612	0.0986616	0.0992452	0.100825	0.101988	0.103876	0.105883	0.104246	0.102736	0.103909	0.103132	0.101489	0.100656	0.0984708	0.0974967	0.0982639	0.0981386	0.0974913	0.0962265	0.0946791	0.0927876	0.0903638	0.0901553	0.0915418	0.0905991	0.0879109	0.0850225	0.0827309	0.0814612	0.0780899	0.0732564	0.0710207	0.0693566	0.0683032	0.0679018	0.0650271	0.0633908	0.0660827	0.0681965
Nicotiana alata	MSolSolNicAla01	0.241974	0.240899	0.241164	0.243851	0.243782	0.239834	0.239027	0.241732	0.244186	0.243463	0.242612	0.246241	0.249191	0.249168	0.250697	0.253078	0.25182	0.249145	0.248005	0.246938	0.243912	0.241035	0.238583	0.237532	0.238207	0.237134	0.235323	0.233052	0.232147	0.230298	0.226543	0.22372	0.220837	0.218546	0.217312	0.21366	0.21025	0.21169	0.212596	0.211817	0.211619	0.21186	0.209799	0.203197	0.198418	0.198144	0.199159	0.199194
	MSolSolNicAla02	0.206217	0.204106	0.201232	0.204051	0.206762	0.205693	0.204634	0.205136	0.208457	0.211344	0.211231	0.211803	0.214713	0.219856	0.224572	0.225381	0.224572	0.224018	0.221762	0.2191	0.215532	0.211471	0.209082	0.208225	0.207882	0.206517	0.203342	0.198898	0.197959	0.199599	0.197575	0.192309	0.188164	0.186219	0.184788	0.180456	0.1768	0.177917	0.178755	0.178663	0.17757	0.176024	0.174282	0.169732	0.166662	0.166553	0.166388	0.164557
	MSolSolNicAla03	0.2093	0.205986	0.205407	0.208492	0.208983	0.207833	0.208766	0.208506	0.207041	0.207938	0.209771	0.21174	0.215269	0.219668	0.222689	0.223706	0.222878	0.221704	0.220851	0.217821	0.213504	0.210617	0.208646	0.208106	0.208478	0.208653	0.205094	0.199304	0.199998	0.202255	0.19962	0.195356	0.191337	0.188492	0.187254	0.183997	0.180377	0.17945	0.178329	0.179707	0.181642	0.180048	0.176102	0.170355	0.16783	0.167817	0.16691	0.165694
Nicotiana tabacum	MSolSolNicTab01	0.144481	0.142215	0.142137	0.143682	0.144996	0.146204	0.147032	0.145342	0.144644	0.14788	0.149967	0.150998	0.153125	0.155666	0.16078	0.167057	0.169771	0.167217	0.161296	0.154109	0.149078	0.146034	0.143912	0.142336	0.138591	0.137124	0.136695	0.132644	0.131326	0.133311	0.132391	0.126592	0.120319	0.116821	0.115137	0.115159	0.115771	0.114226	0.11204	0.111214	0.11039	0.109322	0.106849	0.104114	0.10251	0.10145	0.100223	0.0970892
	MSolSolNicTab02	0.116537	0.116305	0.117015	0.118604	0.119918	0.120457	0.120583	0.11993	0.119461	0.121352	0.123211	0.124811	0.127541	0.131109	0.137326	0.143809	0.146107	0.143906	0.139279	0.132821	0.126371	0.121944	0.11989	0.118707	0.116134	0.114594	0.113256	0.110362	0.108753	0.107538	0.105867	0.102439	0.0975891	0.0942635	0.0915096	0.0904921	0.0918153	0.0907222	0.0882939	0.0872945	0.085842	0.0852867	0.0841888	0.0815345	0.0797671	0.0792403	0.0791934	0.0770982
	MSolSolNicTab03	0.126023	0.124615	0.124921	0.12686	0.128474	0.129754	0.131203	0.130346	0.128485	0.129924	0.13291	0.136011	0.138669	0.140706	0.146144	0.152964	0.154865	0.151435	0.146606	0.141294	0.135044	0.129947	0.128497	0.127488	0.123309	0.121099	0.120228	0.116628	0.113972	0.113256	0.113002	0.110099	0.104638	0.100672	0.0991306	0.100256	0.10099	0.0976	0.0940046	0.0928252	0.0926962	0.0934656	0.0915043	0.0889436	0.0887305	0.0881768	0.0870609	0.0835408
Datura inoxia	MSolSolDatIno01	0.091971	0.092363	0.0904012	0.0942365	0.0987597	0.0967146	0.0932233	0.0940962	0.099136	0.104749	0.106394	0.109015	0.118222	0.12862	0.136463	0.142396	0.144505	0.141884	0.135584	0.123967	0.110015	0.103308	0.101824	0.0985035	0.0945495	0.087762	0.0825102	0.0833145	0.081912	0.0792403	0.0765591	0.0735186	0.0742703	0.0729737	0.0705811	0.0711025	0.0696063	0.0653299	0.0631345	0.062437	0.0588962	0.0569955	0.0584289	0.0594785	0.059922	0.0601913	0.0606455	0.0606555
	MSolSolDatIno02	0.136201	0.134594	0.132303	0.135637	0.140982	0.138418	0.133589	0.13447	0.138878	0.14416	0.146856	0.14928	0.156026	0.166025	0.175464	0.180167	0.179667	0.175744	0.170831	0.162355	0.152242	0.147514	0.14584	0.142035	0.136368	0.129924	0.125362	0.124296	0.122462	0.12044	0.117874	0.11631	0.117772	0.114452	0.110457	0.112568	0.114006	0.110911	0.107004	0.10376	0.101802	0.1019	0.100847	0.100606	0.103281	0.104975	0.104368	0.103248
	MSolSolDatIno03	0.152625	0.15252	0.151743	0.154976	0.158947	0.156163	0.151583	0.152489	0.157434	0.162102	0.163056	0.164208	0.170336	0.178401	0.186659	0.193895	0.19642	0.192858	0.185799	0.17795	0.16954	0.163309	0.161522	0.15906	0.152119	0.144233	0.139932	0.139914	0.13874	0.138316	0.138645	0.135922	0.134434	0.1336	0.132385	0.132969	0.134487	0.132167	0.127197	0.124054	0.121639	0.11973	0.119375	0.121363	0.124406	0.126139	0.126006	0.124083
Brugmansia suaveolens	MSolSolBruSua01	0.102763	0.104566	0.105983	0.106732	0.106827	0.108072	0.111534	0.116708	0.119226	0.119415	0.124106	0.132356	0.140046	0.149734	0.159361	0.162456	0.16044	0.154958	0.14556	0.137928	0.132603	0.126743	0.120887	0.114345	0.109344	0.106	0.103909	0.103463	0.0996656	0.0932718	0.0892369	0.088885	0.0908292	0.0918422	0.0897118	0.0848852	0.0801795	0.0780743	0.0768648	0.0748375	0.072835	0.0710565	0.0703308	0.0712407	0.0722294	0.0713123	0.0704738	0.0710821
	MSolSolBruSua02	0.0993871	0.100842	0.101659	0.10178	0.101851	0.102334	0.105307	0.11312	0.11833	0.118849	0.123343	0.132356	0.141	0.150329	0.16022	0.163518	0.160214	0.155554	0.148234	0.139458	0.131838	0.125304	0.119112	0.113177	0.108864	0.105545	0.10267	0.100754	0.0980406	0.0929973	0.0882939	0.0876451	0.0893382	0.0905082	0.0887944	0.08302	0.0767145	0.0748324	0.0748633	0.0724757	0.0697694	0.0679272	0.0675415	0.0685218	0.0687151	0.0671003	0.0669938	0.0683489
	MSolSolBruSua03	0.0983401	0.0974478	0.0978611	0.0989615	0.0988469	0.0984109	0.0988142	0.103386	0.108123	0.108719	0.111366	0.116901	0.122784	0.131514	0.139908	0.141306	0.13735	0.133535	0.128953	0.122917	0.116412	0.110827	0.105706	0.0997585	0.0958798	0.0934818	0.0914614	0.0901927	0.0866154	0.0812726	0.0776327	0.0773731	0.0783759	0.0780483	0.0769581	0.0736833	0.0684862	0.0663406	0.0662799	0.063436	0.0594586	0.0576893	0.0578431	0.0583842	0.0583743	0.0563423	0.05611	0.0590256
Ephedra major	NEphEphEphMaj01	0.111452	0.110343	0.110663	0.112875	0.116784	0.11976	0.122366	0.122774	0.12096	0.122394	0.125382	0.124917	0.121934	0.118334	0.11641	0.116496	0.115662	0.114805	0.114165	0.113405	0.114671	0.118197	0.121358	0.121909	0.120622	0.118411	0.11657	0.115223	0.111054	0.106144	0.104464	0.103758	0.102529	0.100435	0.0980848	0.0982428	0.0993114	0.0980964	0.0974832	0.0982144	0.0953376	0.0903644	0.0886824	0.087871	0.0859734	0.0854903	0.0847847	0.084228
	NEphEphEphMaj02	0.116087	0.115689	0.116719	0.118454	0.121902	0.124565	0.126467	0.126264	0.123557	0.124648	0.127358	0.126093	0.123317	0.121805	0.121211	0.120768	0.120578	0.120328	0.118944	0.118234	0.119684	0.122068	0.125032	0.126546	0.124742	0.12213	0.121377	0.121139	0.117941	0.112792	0.109384	0.108342	0.107182	0.104968	0.103553	0.103946	0.104867	0.103196	0.100778	0.100487	0.0984899	0.0942984	0.0925997	0.0923832	0.0915359	0.0908314	0.0892726	0.0884904
	NEphEphEphMaj03	0.128083	0.128922	0.129363	0.130259	0.131923	0.133065	0.135619	0.136866	0.135459	0.137002	0.138728	0.137055	0.13436	0.131502	0.129355	0.129103	0.129981	0.130116	0.127936	0.12595	0.127557	0.130974	0.133919	0.135034	0.133623	0.131508	0.130419	0.130243	0.12726	0.122513	0.119955	0.117706	0.116314	0.115128	0.112083	0.111883	0.114365	0.11254	0.109637	0.109991	0.107918	0.103908	0.102473	0.100451	0.0976772	0.0968829	0.0957008	0.0941181
Cedrus atlantica	PPinPinCedAtl01	0.10429	0.10561	0.10873	0.11212	0.1147	0.11752	0.12106	0.12258	0.12154	0.11988	0.11834	0.11813	0.11809	0.11666	0.11623	0.11863	0.12142	0.12125	0.11897	0.11675	0.11482	0.11306	0.1123	0.11253	0.11304	0.11336	0.11378	0.11365	0.11125	0.10804	0.10476	0.10092	0.09769	0.093874	0.089936	0.088547	0.088035	0.087041	0.085671	0.083397	0.081985	0.080791	0.077988	0.076614	0.077655	0.079055	0.079207	0.078285
	PPinPinCedAtl02	0.111226	0.112726	0.114778	0.117214	0.119626	0.122014	0.124876	0.126684	0.126208	0.124086	0.122012	0.122042	0.122176	0.120566	0.119992	0.122206	0.124618	0.12464	0.122786	0.12098	0.11905	0.116546	0.11554	0.115668	0.11628	0.117038	0.117044	0.116566	0.115102	0.112552	0.109428	0.1065	0.10381	0.0998116	0.09569	0.0940166	0.0931662	0.091724	0.0904062	0.088596	0.0863944	0.0846388	0.082848	0.0821376	0.0832194	0.0838502	0.0831424	0.08265
	PPinPinCedAtl03	0.107758	0.109168	0.111754	0.114667	0.117163	0.119767	0.122968	0.124632	0.123874	0.121983	0.120176	0.120086	0.120133	0.118613	0.118111	0.120418	0.123019	0.122945	0.120878	0.118865	0.116935	0.114803	0.11392	0.114099	0.11466	0.115199	0.115412	0.115108	0.113176	0.110296	0.107094	0.10371	0.10075	0.0968428	0.092813	0.0912818	0.0906006	0.0893825	0.0880386	0.0859965	0.0841897	0.0827149	0.080418	0.0793758	0.0804372	0.0814526	0.0811747	0.0804675
[truncated: 1,612 more columns]
