# Supplementary material for: Chemical Analysis of Pollen by FT-Raman and FTIR Spectroscopies
Source: Front Plant Sci. 2020 Mar 31;11:352. doi: 10.3389/fpls.2020.00352 (PMC7136416; doi:10.3389/fpls.2020.00352)
Supplement: Supplementary file 3 [file Data_Sheet_3.xlsx]

## Sheet: FTRaman
		Wavenumbers/Absorbance
		3500.61	3498.68	3496.75	3494.82	3492.89	3490.96	3489.03	3487.11	3485.18	3483.25	3481.32	3479.39	3477.46	3475.54	3473.61	3471.68	3469.75	3467.82	3465.89	3463.96	3462.04	3460.11	3458.18	3456.25	3454.32	3452.39	3450.47	3448.54	3446.61	3444.68	3442.75	3440.82	3438.89	3436.97	3435.04	3433.11	3431.18	3429.25	3427.32	3425.4	3423.47	3421.54	3419.61	3417.68	3415.75	3413.82	3411.9	3409.97
Fagus sylvatica	MFagFagFagSyl01	0.00094	0.00095	0.0008	0.00073	0.00083	0.00087	0.00078	0.00061	0.00042	0.00029	0.00039	0.00063	0.00084	0.00088	0.00077	0.00071	0.00081	0.00095	0.00102	0.00102	0.00101	0.00102	0.00099	0.00087	0.00067	0.00048	0.0004	0.00046	0.00068	0.00088	0.00095	0.00095	0.00096	0.00097	0.00099	0.00107	0.00119	0.00128	0.00125	0.00111	0.00097	0.00093	0.00105	0.00125	0.00141	0.00145	0.00137	0.00127
	MFagFagFagSyl02	0.00059	0.00066	0.00098	0.00125	0.00126	0.00108	0.00093	0.00085	0.00082	0.00099	0.00119	0.00133	0.00137	0.0013	0.00122	0.00117	0.00119	0.00121	0.00114	0.00088	0.00071	0.00079	0.0006	0.00062	0.001	0.00113	0.00114	0.00115	0.00116	0.00114	0.00105	0.00106	0.00123	0.00127	0.00114	0.00109	0.00131	0.00149	0.0015	0.00144	0.00137	0.00136	0.00146	0.00154	0.00146	0.00128	0.00116	0.00116
	MFagFagFagSyl03	0.00037	0.00037	0.00042	0.00065	0.00087	0.00097	0.00094	0.00083	0.00078	0.00079	0.00083	0.00089	0.00094	0.0009	0.00078	0.00071	0.00082	0.00085	0.00077	0.00061	0.0005	0.00037	0.00022	0.00036	0.00053	0.00071	0.00077	0.0008	0.00086	0.00095	0.00106	0.00114	0.00112	0.001	0.00088	0.00083	0.00079	0.00069	0.00058	0.0006	0.0007	0.00075	0.00072	0.0007	0.00073	0.00072	0.00063	0.00061
Quercus rubra	MFagFagQueRub01	0.00056	0.00077	0.00079	0.00078	0.00091	0.001	0.00089	0.00092	0.00122	0.00135	0.00127	0.00123	0.00145	0.00183	0.00203	0.00189	0.00157	0.00146	0.00162	0.00181	0.00178	0.00158	0.00149	0.00149	0.00147	0.00149	0.00147	0.00154	0.00179	0.00202	0.00203	0.00195	0.00201	0.00216	0.00222	0.00215	0.00211	0.00216	0.00229	0.00244	0.00243	0.00235	0.00231	0.00231	0.00235	0.00238	0.00241	0.00252
	MFagFagQueRub02	0.0009	0.00094	0.00096	0.00074	0.00054	0.00062	0.00086	0.00111	0.00127	0.00132	0.0013	0.00126	0.00128	0.00145	0.00166	0.00174	0.00161	0.00139	0.00118	0.00123	0.0015	0.00156	0.00136	0.00119	0.00115	0.00107	0.00088	0.00091	0.00112	0.00132	0.00147	0.00156	0.00165	0.00166	0.00158	0.00158	0.00174	0.00203	0.00227	0.00235	0.00231	0.00225	0.00217	0.00205	0.002	0.00213	0.00233	0.00245
	MFagFagQueRub03	0.00084	0.00115	0.00129	0.00097	0.00048	0.00023	0.00061	0.00094	0.00116	0.00129	0.0013	0.00133	0.0014	0.00137	0.00139	0.00136	0.00114	0.00092	0.00097	0.00129	0.00147	0.00133	0.00117	0.00133	0.00163	0.00177	0.00169	0.00153	0.00136	0.00127	0.0014	0.00165	0.00181	0.00182	0.00178	0.00189	0.0022	0.00243	0.00245	0.00241	0.00244	0.00251	0.0026	0.00271	0.00273	0.0027	0.00267	0.00264
Quercus coccinea	MFagFagQueCoc01	0.00117	0.00119	0.00112	0.00093	0.00075	0.00073	0.0008	0.00098	0.00117	0.00122	0.00114	0.00114	0.00118	0.00115	0.00106	0.001	0.00097	0.00103	0.00117	0.00132	0.0014	0.00144	0.00152	0.00163	0.00169	0.00172	0.00178	0.00185	0.00181	0.00161	0.00145	0.00152	0.00174	0.00186	0.00175	0.00156	0.00153	0.00152	0.00151	0.00146	0.00137	0.00129	0.0013	0.00141	0.0016	0.00185	0.00216	0.00247
	MFagFagQueCoc02	0.00066	0.00084	0.00085	0.00059	0.00036	0.00034	0.00059	0.00082	0.00078	0.00063	0.00066	0.00081	0.00083	0.00066	0.00057	0.00062	0.00063	0.00083	0.0011	0.00125	0.00123	0.00114	0.00104	0.00096	0.00092	0.00097	0.00102	0.00097	0.00084	0.00075	0.00079	0.00089	0.0009	0.00091	0.00105	0.00131	0.00146	0.00147	0.00149	0.00164	0.00184	0.0019	0.0018	0.00165	0.0015	0.00141	0.00142	0.00151
	MFagFagQueCoc03	0.00068	0.00064	0.0006	0.00058	0.00065	0.0008	0.00092	0.00097	0.001	0.00092	0.00072	0.00054	0.00054	0.00075	0.00107	0.00123	0.00117	0.00112	0.00116	0.00121	0.00124	0.00131	0.00136	0.00124	0.00096	0.00076	0.00083	0.00088	0.00085	0.00075	0.00069	0.00087	0.00115	0.0014	0.00161	0.00177	0.0018	0.00171	0.0017	0.00181	0.00176	0.00155	0.00141	0.00151	0.00181	0.0021	0.00223	0.00213
Quercus cerris	MFagFagQueCer01	0.00079	0.00073	0.00062	0.00062	0.00063	0.00046	0.00035	0.00064	0.00097	0.00107	0.00108	0.00111	0.00113	0.00104	0.00102	0.00108	0.00109	0.0014	0.00162	0.00161	0.00148	0.00136	0.00124	0.00121	0.00134	0.00141	0.00148	0.00148	0.00144	0.00139	0.00134	0.00135	0.00142	0.00156	0.00167	0.00166	0.00156	0.00138	0.00129	0.0015	0.00174	0.00184	0.00185	0.00175	0.00159	0.00159	0.00183	0.00208
	MFagFagQueCer02	0.00095	0.00115	0.00134	0.00131	0.00115	0.00106	0.00097	0.00068	0.00031	0.00052	0.00081	0.00096	0.00096	0.0009	0.00081	0.00081	0.00097	0.00114	0.00114	0.00096	0.00076	0.00075	0.00108	0.00146	0.00159	0.00147	0.00122	0.00108	0.00111	0.00111	0.00119	0.00139	0.00159	0.00167	0.00165	0.00164	0.00169	0.00179	0.00186	0.00175	0.00156	0.0015	0.0016	0.00173	0.00182	0.00178	0.00165	0.00159
	MFagFagQueCer03	0.00095	0.00109	0.00097	0.00083	0.00092	0.00098	0.00116	0.00132	0.00124	0.00098	0.00076	0.00074	0.00098	0.0014	0.00171	0.00173	0.00148	0.00114	0.00082	0.00065	0.00061	0.00071	0.00099	0.00131	0.00158	0.00177	0.00186	0.00179	0.00153	0.00119	0.001	0.00103	0.00113	0.00114	0.00122	0.0015	0.00165	0.00145	0.00121	0.00125	0.00145	0.0016	0.00176	0.00195	0.00199	0.00187	0.00182	0.00192
Quercus ilex	MFagFagQueIle01	0.00035	0.00042	0.0004	0.00032	0.00029	0.00031	0.00031	0.00038	0.00047	0.00043	0.00026	0.00023	0.00028	0.00032	0.00043	0.00047	0.00049	0.0006	0.00073	0.00092	0.00107	0.00104	0.00084	0.00062	0.00049	0.00044	0.00053	0.00076	0.00097	0.00114	0.00131	0.00143	0.00148	0.0014	0.00123	0.00111	0.00107	0.00109	0.00119	0.00124	0.00119	0.0011	0.00105	0.00104	0.00109	0.00116	0.00123	0.00127
	MFagFagQueIle02	0.00059	0.00075	0.00072	0.00053	0.00043	0.00039	0.00047	0.00064	0.00073	0.0006	0.00046	0.0006	0.00078	0.00093	0.00101	0.00101	0.00091	0.00075	0.00074	0.00082	0.00086	0.00082	0.00072	0.00072	0.00085	0.0009	0.00074	0.00055	0.00062	0.00085	0.00105	0.00111	0.00104	0.00094	0.00088	0.00087	0.0009	0.00099	0.0011	0.00109	0.00095	0.00088	0.00095	0.00116	0.0014	0.00156	0.00159	0.00157
	MFagFagQueIle03	0.00087	0.00082	0.00062	0.00049	0.00054	0.00056	0.00053	0.00058	0.00054	0.00054	0.00062	0.0007	0.00067	0.00059	0.0005	0.00038	0.00035	0.00038	0.00041	0.00055	0.00076	0.001	0.00117	0.00121	0.00115	0.00103	0.00083	0.00068	0.00087	0.00124	0.00153	0.00162	0.00148	0.00125	0.00112	0.00104	0.00092	0.00089	0.00101	0.00118	0.0013	0.0013	0.00131	0.00141	0.00147	0.00147	0.00153	0.0016
Quercus petreae	MFagFagQuePet01	0.00081	0.00097	0.00097	0.00084	0.00069	0.00071	0.00077	0.00076	0.00067	0.00058	0.00059	0.00069	0.00083	0.00095	0.00098	0.00096	0.00096	0.00094	0.00089	0.00102	0.00127	0.00146	0.00152	0.00142	0.00121	0.00098	0.00082	0.00083	0.00101	0.00117	0.00116	0.0011	0.00117	0.00137	0.00158	0.00165	0.00157	0.00149	0.00148	0.00151	0.00146	0.0013	0.00113	0.00111	0.0013	0.00155	0.00171	0.00175
	MFagFagQuePet02	0.00069	0.00051	0.00034	0.00051	0.00075	0.00085	0.0009	0.00099	0.001	0.00083	0.00065	0.00064	0.00076	0.00085	0.00081	0.00073	0.00072	0.00083	0.00098	0.0011	0.00114	0.00113	0.00111	0.00109	0.00114	0.00131	0.00154	0.00171	0.00164	0.00133	0.00105	0.00104	0.00123	0.00142	0.00143	0.00132	0.00127	0.0013	0.00136	0.00139	0.00147	0.0016	0.00168	0.00171	0.00172	0.00174	0.00175	0.00179
	MFagFagQuePet03	0.00047	0.00066	0.00078	0.00072	0.00067	0.00083	0.0011	0.00127	0.00125	0.0011	0.00096	0.00091	0.00083	0.00071	0.00068	0.00075	0.0009	0.00102	0.00104	0.00102	0.00107	0.00122	0.00134	0.00131	0.00113	0.00094	0.00084	0.00087	0.00101	0.00128	0.00152	0.00162	0.0016	0.00153	0.00152	0.00157	0.0016	0.00155	0.00139	0.00117	0.0011	0.00126	0.00153	0.00176	0.00191	0.00194	0.00193	0.00199
Quercus robur	MFagFagQueRob01	0.00095	0.00103	0.00097	0.00094	0.00096	0.00105	0.00111	0.00107	0.00105	0.00115	0.00127	0.00127	0.00122	0.00122	0.00118	0.0011	0.00118	0.00145	0.00167	0.00167	0.00161	0.00172	0.00199	0.00215	0.00197	0.00166	0.00152	0.0016	0.00175	0.00174	0.00162	0.00164	0.00177	0.00183	0.00172	0.00157	0.00157	0.00172	0.00195	0.00221	0.00248	0.0027	0.00275	0.0027	0.00268	0.00278	0.00294	0.00313
	MFagFagQueRob02	0.00107	0.0009	0.0008	0.00077	0.00079	0.00095	0.00116	0.00128	0.00125	0.00104	0.0009	0.00108	0.00142	0.00158	0.00148	0.00134	0.0013	0.00137	0.00146	0.00146	0.00143	0.00148	0.00165	0.00181	0.00194	0.00209	0.00221	0.00224	0.00217	0.00207	0.00202	0.00206	0.00211	0.00214	0.00213	0.0022	0.00232	0.00243	0.00249	0.00253	0.00264	0.00281	0.00289	0.00283	0.00273	0.00269	0.00269	0.00267
	MFagFagQueRob03	0.001	0.00093	0.00097	0.00118	0.00144	0.00148	0.00123	0.00092	0.00086	0.00097	0.00103	0.001	0.00099	0.00111	0.00127	0.00143	0.00157	0.00163	0.0017	0.00177	0.00194	0.00211	0.0021	0.00197	0.00196	0.0021	0.00216	0.00207	0.00201	0.00209	0.00219	0.00223	0.00215	0.00206	0.00207	0.00214	0.00224	0.00236	0.00249	0.00254	0.00252	0.00253	0.00259	0.00262	0.00259	0.00259	0.00267	0.00279
Quercus frainetto	MFagFagQueFra01	0.00094	0.00109	0.00105	0.00091	0.00087	0.00095	0.00105	0.00111	0.00102	0.00078	0.00057	0.00059	0.00089	0.00127	0.0015	0.00153	0.00143	0.00132	0.00133	0.00154	0.00177	0.00187	0.0019	0.00193	0.00195	0.00188	0.00174	0.00161	0.00145	0.00129	0.00129	0.00143	0.00156	0.00179	0.0019	0.00184	0.00186	0.00214	0.00251	0.00273	0.00269	0.00249	0.00234	0.00234	0.00246	0.00262	0.00274	0.00285
	MFagFagQueFra02	0.00068	0.00057	0.0006	0.00086	0.00096	0.00088	0.00082	0.00085	0.00086	0.00077	0.00075	0.00093	0.0012	0.00135	0.00128	0.00118	0.00136	0.00151	0.00151	0.00151	0.00147	0.00138	0.00134	0.00146	0.00164	0.00166	0.00149	0.00119	0.00089	0.0008	0.00099	0.00119	0.00119	0.00121	0.00134	0.00127	0.00105	0.00108	0.00141	0.00182	0.00221	0.0025	0.00259	0.00255	0.00253	0.00253	0.00255	0.00253
	MFagFagQueFra03	0.00142	0.00148	0.00127	0.00101	0.001	0.00091	0.00071	0.00074	0.001	0.00122	0.00131	0.00123	0.00101	0.00091	0.00102	0.00128	0.00151	0.0015	0.00123	0.00092	0.00095	0.00108	0.00137	0.00171	0.00184	0.00174	0.00151	0.00131	0.0012	0.00124	0.0015	0.00188	0.00213	0.00214	0.00207	0.00208	0.00202	0.00179	0.00165	0.00179	0.00211	0.00245	0.00272	0.00288	0.00285	0.0026	0.00226	0.00201
Quercus libani	MFagFagQueLib01	0.00081	0.0008	0.00089	0.00088	0.00061	0.00079	0.00097	0.0008	0.00081	0.0008	0.00064	0.00072	0.00081	0.00083	0.00083	0.00085	0.00089	0.00099	0.00102	0.00107	0.00113	0.00113	0.00105	0.00106	0.00122	0.00139	0.00147	0.00153	0.00166	0.00183	0.00203	0.00212	0.00189	0.00146	0.00121	0.00131	0.0015	0.00157	0.00169	0.00209	0.00237	0.00223	0.00187	0.00163	0.00168	0.00198	0.00222	0.00223
	MFagFagQueLib02	0.00139	0.00149	0.00135	0.00117	0.00105	0.001	0.00098	0.00122	0.00164	0.00187	0.00185	0.0017	0.00162	0.00169	0.00178	0.00198	0.00213	0.00212	0.00206	0.00207	0.00219	0.00231	0.00228	0.00202	0.00176	0.00176	0.00191	0.00195	0.00185	0.00184	0.00204	0.0023	0.00239	0.00234	0.00238	0.00261	0.00292	0.00311	0.00312	0.00307	0.00307	0.00303	0.00287	0.00274	0.00274	0.00295	0.00333	0.00368
	MFagFagQueLib03	0.00149	0.00148	0.0014	0.00136	0.00148	0.00164	0.0018	0.00197	0.00216	0.00232	0.00238	0.00238	0.00252	0.00281	0.00298	0.00287	0.00262	0.00243	0.00233	0.00239	0.0027	0.0031	0.00325	0.00309	0.00296	0.0032	0.00365	0.00389	0.00378	0.00358	0.00361	0.00378	0.00378	0.0035	0.00321	0.00319	0.00351	0.00402	0.00456	0.00492	0.00503	0.00501	0.00508	0.00526	0.00547	0.00564	0.00574	0.0058
Quercus faginea	MFagFagQueFag01	0.00071	0.00055	0.00052	0.00053	0.00063	0.00084	0.00103	0.00112	0.00113	0.00114	0.00115	0.00109	0.00099	0.00097	0.00101	0.00108	0.00113	0.00116	0.00116	0.00119	0.00124	0.00128	0.00132	0.00137	0.00133	0.00124	0.0012	0.00127	0.00146	0.00167	0.00177	0.00176	0.00172	0.00168	0.00159	0.00151	0.00152	0.00165	0.00177	0.00177	0.00176	0.00187	0.00206	0.00222	0.00227	0.00225	0.0022	0.00214
	MFagFagQueFag02	0.00071	0.00081	0.00079	0.00067	0.00055	0.00068	0.00086	0.00089	0.00084	0.00075	0.00061	0.00047	0.00044	0.00053	0.00073	0.00091	0.00093	0.00076	0.00059	0.00057	0.00073	0.00098	0.00116	0.00123	0.00127	0.00138	0.00148	0.00147	0.00138	0.0013	0.00124	0.00116	0.00107	0.00102	0.00105	0.00117	0.00126	0.00118	0.001	0.00094	0.00116	0.00151	0.00176	0.00176	0.00158	0.00145	0.0015	0.00161
	MFagFagQueFag03	0.00105	0.00085	0.00058	0.00038	0.00037	0.00056	0.00066	0.00069	0.00077	0.00087	0.0009	0.00079	0.00067	0.00067	0.00069	0.00076	0.00092	0.0009	0.0008	0.00077	0.00074	0.00075	0.00087	0.00101	0.00113	0.00114	0.00103	0.00097	0.00105	0.00122	0.00134	0.00137	0.00129	0.00115	0.00108	0.00118	0.0015	0.00183	0.002	0.00203	0.00198	0.00179	0.00146	0.0012	0.00115	0.00128	0.00157	0.00192
Quercus shumardii	MFagFagQueShu01	0.00092	0.00124	0.00145	0.00163	0.00165	0.00137	0.00104	0.00104	0.00127	0.0014	0.00129	0.00115	0.00115	0.0012	0.00116	0.00102	0.00089	0.00084	0.00083	0.00085	0.00087	0.00096	0.00116	0.00142	0.00172	0.00195	0.00196	0.00179	0.00157	0.00143	0.00133	0.00127	0.00141	0.0016	0.00175	0.00189	0.00189	0.00173	0.0016	0.00174	0.00209	0.00235	0.00234	0.00221	0.00218	0.00224	0.00224	0.00214
	MFagFagQueShu02	0.00137	0.00119	0.00089	0.00086	0.00093	0.00097	0.001	0.00112	0.00128	0.0014	0.00137	0.00119	0.00103	0.00103	0.00111	0.00115	0.00111	0.00114	0.00131	0.00144	0.00135	0.00113	0.0012	0.00139	0.00135	0.00106	0.00086	0.00095	0.00128	0.00173	0.00208	0.00211	0.00193	0.00188	0.00204	0.00222	0.00226	0.0022	0.00223	0.00234	0.0023	0.00202	0.00183	0.00197	0.00221	0.00231	0.00236	0.00244
	MFagFagQueShu03	0.00086	0.0009	0.00083	0.00072	0.00066	0.00064	0.00067	0.00082	0.0011	0.00132	0.00133	0.0013	0.0013	0.00126	0.0012	0.00134	0.00162	0.00175	0.00159	0.00135	0.00124	0.00125	0.00124	0.00118	0.00116	0.00133	0.00165	0.00189	0.00195	0.00189	0.00177	0.00164	0.00158	0.00167	0.00181	0.00186	0.00181	0.00182	0.00197	0.00229	0.00259	0.00274	0.00271	0.00255	0.00237	0.00232	0.00246	0.00272
Corylus sieboldiana	MFagBetCorSie01	0.00664	0.00681	0.00687	0.00696	0.00716	0.00738	0.00756	0.0077	0.00778	0.00773	0.00759	0.00759	0.00782	0.00819	0.00855	0.00879	0.00883	0.00867	0.00848	0.0084	0.0085	0.00878	0.00915	0.00948	0.00975	0.00991	0.00987	0.00971	0.00976	0.01015	0.01066	0.01095	0.01095	0.0109	0.01096	0.01107	0.01118	0.01136	0.01153	0.01159	0.01164	0.01181	0.01209	0.01231	0.0124	0.01245	0.01256	0.01273
	MFagBetCorSie02	0.00755	0.0074	0.0075	0.00788	0.00829	0.0084	0.00823	0.00806	0.00808	0.0083	0.00858	0.00881	0.00903	0.00933	0.00964	0.00984	0.00994	0.01003	0.01017	0.01031	0.01043	0.01052	0.01059	0.01067	0.01077	0.01097	0.01117	0.01118	0.01105	0.01093	0.01093	0.01105	0.01129	0.01165	0.01208	0.01247	0.01273	0.01294	0.01324	0.01366	0.01408	0.01431	0.01437	0.01445	0.0147	0.01501	0.01517	0.01526
	MFagBetCorSie03	0.00772	0.00759	0.00758	0.00765	0.00787	0.00835	0.00893	0.00932	0.00934	0.0091	0.00893	0.00905	0.00941	0.00982	0.01016	0.01031	0.01024	0.0101	0.01008	0.0102	0.01035	0.01053	0.01076	0.01101	0.01118	0.0113	0.01143	0.01163	0.01186	0.01201	0.01198	0.01181	0.01164	0.01163	0.01198	0.01273	0.01361	0.01421	0.01443	0.01443	0.01437	0.0143	0.01425	0.01435	0.01467	0.01512	0.01552	0.01573
Corylus chinensis	MFagBetCorChi01	0.00071	0.00069	0.00089	0.00103	0.001	0.00088	0.00074	0.00069	0.00062	0.00042	0.0004	0.00045	0.00063	0.00078	0.00074	0.00066	0.0007	0.00078	0.00085	0.00097	0.00112	0.00123	0.00127	0.00128	0.00129	0.00133	0.0013	0.00107	0.00073	0.00059	0.00078	0.00105	0.00123	0.00138	0.00157	0.00168	0.00167	0.00154	0.00135	0.00128	0.00144	0.00165	0.00175	0.00173	0.00166	0.00162	0.00169	0.00182
	MFagBetCorChi02	0.00086	0.00059	0.00056	0.00078	0.00085	0.00081	0.00075	0.00067	0.00065	0.00063	0.00052	0.00052	0.00046	0.00075	0.00114	0.00126	0.00114	0.00095	0.00084	0.00076	0.00068	0.0007	0.00081	0.00098	0.00113	0.00119	0.00125	0.00133	0.0013	0.0012	0.00113	0.00106	0.00094	0.00096	0.00114	0.00132	0.00138	0.00138	0.00136	0.0013	0.00126	0.00129	0.00137	0.00149	0.00164	0.00179	0.00182	0.00166
	MFagBetCorChi03	0.00074	0.00065	0.00042	0.00038	0.00041	0.0006	0.00088	0.00097	0.00077	0.00072	0.00073	0.00061	0.00051	0.00059	0.00071	0.00078	0.00076	0.00069	0.00062	0.00055	0.00054	0.00065	0.00081	0.00099	0.00116	0.00127	0.00128	0.00108	0.00087	0.00083	0.00078	0.00085	0.001	0.00103	0.00101	0.00108	0.00127	0.00146	0.00156	0.00151	0.00136	0.00133	0.00136	0.00125	0.00102	0.00082	0.00094	0.00135
Corylus maxima	MFagBetCorMax01	0.00016	0.00041	0.00057	0.00069	0.00089	0.00117	0.00131	0.00112	0.0008	0.00092	0.00127	0.00144	0.00131	0.00106	0.00089	0.00075	0.0006	0.0007	0.00085	0.00103	0.00115	0.00113	0.00097	0.0008	0.00082	0.0009	0.00094	0.00099	0.00109	0.00119	0.00128	0.00136	0.00135	0.00127	0.0013	0.00151	0.00178	0.00195	0.002	0.00194	0.00178	0.00154	0.00129	0.00117	0.00121	0.00132	0.00143	0.00158
	MFagBetCorMax02	0.00122	0.00132	0.0013	0.00118	0.00096	0.00087	0.00102	0.00115	0.00101	0.00079	0.00078	0.00096	0.00107	0.00102	0.00092	0.00084	0.00078	0.00071	0.00064	0.00055	0.00047	0.00049	0.0007	0.00094	0.00105	0.00109	0.00099	0.00081	0.00078	0.0009	0.00104	0.00111	0.00121	0.00134	0.00136	0.00121	0.00106	0.00106	0.00115	0.00126	0.0014	0.00163	0.00179	0.00166	0.00137	0.00121	0.00129	0.00155
	MFagBetCorMax03	0.00038	0.00043	0.00041	0.00043	0.00022	0.00022	0.00045	0.00067	0.00079	0.0008	0.00075	0.00069	0.00062	0.00059	0.00065	0.00076	0.00083	0.00092	0.00096	0.00086	0.00091	0.00105	0.00105	0.00099	0.00095	0.00086	0.00067	0.0006	0.00079	0.00112	0.00143	0.00158	0.0015	0.00124	0.00097	0.00081	0.0007	0.00061	0.00076	0.00113	0.0015	0.00162	0.00156	0.00151	0.00154	0.00157	0.00158	0.00169
Corylus avellana	MFagBetCorAve02	0.00049	0.00052	0.00069	0.00082	0.0009	0.0009	0.00087	0.00091	0.001	0.00104	0.00092	0.00071	0.00049	0.00039	0.00052	0.00066	0.00073	0.00074	0.00081	0.00087	0.00094	0.00096	0.00083	0.00073	0.00078	0.00079	0.00071	0.00082	0.00115	0.00147	0.00162	0.00156	0.00141	0.0013	0.00126	0.00119	0.00106	0.00094	0.00093	0.00101	0.00105	0.00103	0.00108	0.00122	0.00129	0.00133	0.00142	0.00136
	MFagBetCorAve03	0.00029	0.00032	0.0005	0.00059	0.00071	0.00076	0.0007	0.00064	0.00059	0.00052	0.00052	0.00056	0.00056	0.00049	0.00057	0.00081	0.00099	0.00098	0.00076	0.00048	0.00063	0.00076	0.00096	0.0011	0.00113	0.00107	0.00106	0.00114	0.00123	0.0013	0.00138	0.00139	0.00124	0.00102	0.00088	0.00088	0.00094	0.00092	0.00085	0.00089	0.00112	0.00146	0.00171	0.00169	0.00143	0.00118	0.00111	0.00119
	MFagBetCorAve04	0.00028	0.00045	0.00059	0.00051	0.00028	0.0002	0.00044	0.00068	0.00076	0.00069	0.00065	0.00057	0.00053	0.00061	0.00066	0.00058	0.00033	0.00042	0.00054	0.00066	0.00083	0.00101	0.00102	0.00096	0.001	0.00109	0.00118	0.00126	0.00124	0.00112	0.00101	0.00096	0.00094	0.00093	0.00095	0.00095	0.00088	0.00083	0.00088	0.00097	0.00104	0.00118	0.00132	0.00134	0.00132	0.00135	0.00137	0.00135
Corylus colurna	MFagBetCorCol01	0.00122	0.00123	0.00127	0.00133	0.00139	0.00138	0.0013	0.00143	0.00172	0.00186	0.00181	0.00164	0.00156	0.00168	0.00179	0.00176	0.00168	0.00167	0.00167	0.00167	0.0017	0.00169	0.00158	0.00146	0.00145	0.00156	0.00168	0.00179	0.0019	0.00194	0.00191	0.00192	0.00206	0.0023	0.00243	0.00235	0.00217	0.00208	0.00216	0.00232	0.00241	0.00237	0.00233	0.00249	0.00272	0.00277	0.00268	0.00264
	MFagBetCorCol02	0.00085	0.00091	0.00093	0.00091	0.00081	0.00071	0.00078	0.00104	0.00132	0.00148	0.00146	0.00133	0.00121	0.00126	0.00136	0.00136	0.00127	0.00115	0.00111	0.00116	0.00125	0.00135	0.00145	0.00155	0.00162	0.00172	0.00177	0.00172	0.00169	0.0017	0.00168	0.00168	0.00186	0.00204	0.00206	0.0021	0.00224	0.00235	0.00236	0.00228	0.00213	0.00198	0.00184	0.0018	0.00197	0.00231	0.00264	0.00286
	MFagBetCorCol03	0.0008	0.00101	0.00109	0.00108	0.00099	0.0009	0.00102	0.00141	0.00176	0.00173	0.00144	0.00125	0.00135	0.00168	0.00187	0.00167	0.00123	0.00088	0.00082	0.001	0.00133	0.00158	0.00154	0.00135	0.00135	0.00154	0.00176	0.00177	0.0015	0.00147	0.00172	0.00178	0.00166	0.00154	0.00146	0.00148	0.00161	0.0018	0.00191	0.00183	0.00168	0.00166	0.00179	0.00193	0.002	0.00201	0.002	0.00206
Alnus incana	MFagBetAlnInc01	0.00062	0.00082	0.0009	0.00079	0.00064	0.00065	0.00066	0.00055	0.00045	0.00055	0.00057	0.00053	0.00058	0.00073	0.00075	0.00067	0.00069	0.00091	0.00111	0.00118	0.00114	0.00102	0.00078	0.00054	0.00048	0.00054	0.00071	0.00089	0.00093	0.00085	0.00088	0.00098	0.001	0.00101	0.00094	0.00079	0.00076	0.00092	0.00118	0.00134	0.00131	0.0012	0.00111	0.00113	0.00122	0.00131	0.0014	0.00152
	MFagBetAlnInc02	0.00074	0.00048	0.00057	0.0005	0.00036	0.00024	0.00041	0.00066	0.00078	0.00082	0.00087	0.00094	0.00103	0.00106	0.00096	0.0009	0.00102	0.00118	0.0012	0.00107	0.00097	0.00103	0.00113	0.00115	0.00113	0.00113	0.00122	0.00125	0.00113	0.00089	0.00073	0.00076	0.00085	0.00078	0.00061	0.0007	0.00116	0.00152	0.00155	0.00144	0.00137	0.00135	0.00137	0.00141	0.00148	0.0016	0.00173	0.00178
	MFagBetAlnInc03	0.0005	0.00047	0.00049	0.00062	0.00071	0.00079	0.00093	0.00107	0.00112	0.00105	0.00094	0.00084	0.00072	0.00058	0.00044	0.00042	0.00056	0.00078	0.00097	0.00112	0.00117	0.00106	0.0009	0.00074	0.00073	0.0008	0.00071	0.0008	0.00097	0.00115	0.00117	0.00105	0.00095	0.00083	0.00065	0.00064	0.00083	0.00099	0.00111	0.00124	0.00139	0.00146	0.00136	0.00117	0.00109	0.0012	0.0014	0.00151
Alnus glutinosa	MFagBetAlnGlu01	0.00398	0.00412	0.00399	0.00373	0.00365	0.00394	0.00442	0.00463	0.00442	0.00413	0.00413	0.00432	0.00437	0.00433	0.00452	0.00484	0.00497	0.00481	0.00463	0.00468	0.00494	0.0052	0.00541	0.00569	0.00598	0.00602	0.00575	0.00537	0.00511	0.00498	0.00493	0.00504	0.00531	0.00564	0.00598	0.00624	0.0063	0.00624	0.00626	0.00639	0.00652	0.00668	0.00689	0.00719	0.00749	0.00761	0.00755	0.00745
	MFagBetAlnGlu02	0.00159	0.00156	0.0015	0.00142	0.00148	0.00181	0.00225	0.00255	0.00266	0.00262	0.00238	0.00205	0.00179	0.00168	0.00183	0.00217	0.00254	0.00269	0.00259	0.00241	0.00235	0.00242	0.00245	0.00233	0.00223	0.00246	0.00315	0.00391	0.00416	0.00392	0.00365	0.00355	0.00348	0.00327	0.00303	0.00304	0.00338	0.00375	0.00393	0.00403	0.00424	0.00449	0.00454	0.00429	0.00389	0.00362	0.00357	0.00366
	MFagBetAlnGlu03	0.00285	0.00297	0.00314	0.00328	0.00337	0.00342	0.00346	0.00344	0.0034	0.00345	0.00354	0.00354	0.0034	0.00324	0.00327	0.00351	0.00367	0.00351	0.00328	0.00328	0.00348	0.00379	0.00415	0.00448	0.00457	0.00433	0.00402	0.00389	0.00392	0.00399	0.00414	0.00444	0.00486	0.00525	0.00545	0.00539	0.00526	0.00534	0.00564	0.00589	0.00585	0.00563	0.00558	0.00586	0.00619	0.00633	0.00627	0.00615
Betula ermanii	MFagBetBetErm01	0.00038	0.00042	0.00056	0.00056	0.00081	0.0011	0.00121	0.00116	0.00094	0.00063	0.00055	0.00047	0.00036	0.00037	0.00051	0.00076	0.00104	0.00129	0.00139	0.00128	0.00108	0.00096	0.00095	0.00094	0.00085	0.00081	0.00079	0.00073	0.0008	0.00108	0.00141	0.00168	0.0018	0.0018	0.00169	0.0015	0.00133	0.00119	0.00102	0.0009	0.00106	0.00144	0.00179	0.00195	0.00192	0.00173	0.00149	0.00131
	MFagBetBetErm02	0.00079	0.00055	0.00042	0.00039	0.00038	0.00043	0.00051	0.00051	0.00051	0.00058	0.00057	0.00056	0.00062	0.00064	0.00071	0.00081	0.00089	0.001	0.00114	0.00128	0.00139	0.0015	0.00164	0.00175	0.00172	0.00152	0.00129	0.00108	0.00088	0.00089	0.00109	0.0013	0.00135	0.0013	0.00137	0.00158	0.00171	0.00161	0.00138	0.0012	0.00119	0.00137	0.00168	0.00194	0.00198	0.00185	0.00174	0.00182
	MFagBetBetErm03	0.00079	0.00085	0.00098	0.00107	0.00117	0.00119	0.00105	0.00105	0.00109	0.00105	0.0011	0.00132	0.00156	0.00161	0.00145	0.00128	0.00129	0.00142	0.00159	0.00171	0.00161	0.00132	0.00105	0.00096	0.00106	0.00129	0.00154	0.00171	0.00175	0.00172	0.0017	0.00178	0.00201	0.00229	0.0024	0.00227	0.00206	0.00196	0.00201	0.00215	0.00232	0.0024	0.0023	0.0021	0.00198	0.00204	0.00222	0.00243
Betula papyrifera	MFagBetBetPap01	0.00068	0.00044	0.00037	0.00041	0.00042	0.00063	0.00088	0.00105	0.00102	0.00087	0.00075	0.00072	0.0008	0.00096	0.00114	0.00131	0.00143	0.00144	0.00134	0.00123	0.00114	0.00106	0.00095	0.00077	0.00061	0.00052	0.00047	0.00051	0.00056	0.00059	0.00058	0.00061	0.00077	0.00096	0.00117	0.00134	0.0014	0.00139	0.00142	0.0015	0.00152	0.00148	0.00142	0.00135	0.00138	0.0016	0.00184	0.00193
	MFagBetBetPap02	0.00064	0.00081	0.00107	0.00112	0.00099	0.00085	0.0007	0.00056	0.00051	0.00047	0.00058	0.00072	0.00076	0.00073	0.00073	0.00076	0.00074	0.00071	0.00064	0.00055	0.00053	0.00056	0.00058	0.00057	0.00058	0.00062	0.00067	0.00074	0.00081	0.00081	0.00077	0.00067	0.00061	0.00068	0.00086	0.00099	0.00102	0.00106	0.0012	0.00149	0.00184	0.00207	0.00204	0.00183	0.00161	0.00149	0.0014	0.00137
	MFagBetBetPap03	0.001	0.0008	0.00058	0.00047	0.0004	0.00047	0.00063	0.00076	0.0008	0.00082	0.00096	0.00116	0.00126	0.00117	0.00098	0.00077	0.00061	0.00053	0.00061	0.00078	0.00091	0.001	0.00103	0.00096	0.00081	0.00075	0.00083	0.00094	0.00096	0.0009	0.00087	0.00092	0.00103	0.00104	0.00093	0.00082	0.00094	0.0012	0.00139	0.00153	0.00168	0.00177	0.00172	0.0016	0.00156	0.00161	0.0017	0.00178
Betula pendula	MFagBetBetPen01	0.00083	0.00073	0.00054	0.00059	0.00064	0.00076	0.00072	0.00058	0.00068	0.00064	0.00051	0.00055	0.00075	0.00089	0.00091	0.00094	0.0011	0.00114	0.00106	0.00103	0.00106	0.00115	0.00122	0.00114	0.00095	0.00084	0.00085	0.00105	0.00137	0.00142	0.00112	0.00086	0.00083	0.00103	0.00125	0.00136	0.00141	0.00144	0.00148	0.00162	0.00175	0.00174	0.0016	0.00151	0.00158	0.0017	0.00172	0.00161
	MFagBetBetPen02	0.0004	0.00047	0.00069	0.00074	0.00064	0.00067	0.00053	0.00029	0.00017	0.00032	0.00066	0.00077	0.00063	0.00052	0.00057	0.00073	0.00096	0.00097	0.00078	0.00064	0.00068	0.00091	0.00116	0.00123	0.00105	0.00079	0.00069	0.00079	0.00101	0.00118	0.00114	0.00099	0.00095	0.0012	0.00137	0.00137	0.00147	0.00169	0.0018	0.00174	0.00163	0.00158	0.00157	0.00155	0.00154	0.00153	0.00153	0.0016
	MFagBetBetPen03	0.0011	0.00115	0.001	0.00081	0.00079	0.00094	0.00097	0.00086	0.00081	0.00083	0.00084	0.00078	0.00069	0.00066	0.00069	0.00072	0.00076	0.00076	0.00073	0.00071	0.00068	0.00069	0.00083	0.00099	0.00114	0.00127	0.00127	0.00109	0.00091	0.00094	0.00104	0.00107	0.00109	0.00122	0.00139	0.00147	0.00149	0.00159	0.0018	0.00197	0.00205	0.00203	0.00187	0.00164	0.00151	0.00164	0.00187	0.00204
Carpinus orientalis	MFagBetCarOri01	0.00049	0.00047	0.00054	0.00071	0.00081	0.00084	0.00089	0.0009	0.00078	0.00061	0.0006	0.00058	0.00077	0.00091	0.00096	0.00098	0.00104	0.00121	0.0014	0.00144	0.00135	0.00126	0.00105	0.00081	0.00079	0.00081	0.00075	0.0008	0.00101	0.00129	0.00145	0.00143	0.0014	0.00145	0.00155	0.00165	0.00171	0.00177	0.00182	0.00178	0.00171	0.00165	0.0016	0.00161	0.00166	0.00183	0.00207	0.00231
	MFagBetCarOri02	0.00032	0.00053	0.00065	0.00058	0.00038	0.00036	0.00064	0.00096	0.00112	0.00107	0.00094	0.00089	0.00095	0.00104	0.00109	0.00108	0.00109	0.00124	0.00139	0.00135	0.00124	0.00123	0.00129	0.00128	0.00121	0.00121	0.00129	0.00137	0.00134	0.0012	0.0011	0.00112	0.00106	0.00089	0.00078	0.00092	0.00128	0.00159	0.0017	0.00159	0.0013	0.00101	0.0009	0.00107	0.00132	0.00149	0.00161	0.00172
	MFagBetCarOri03	0.00065	0.00091	0.00099	0.00088	0.00069	0.00071	0.00086	0.00084	0.00068	0.00067	0.00071	0.00072	0.00065	0.0006	0.00056	0.00061	0.00077	0.00096	0.00106	0.00096	0.00078	0.00069	0.00081	0.00096	0.00099	0.00088	0.0008	0.00088	0.00098	0.00102	0.00106	0.00112	0.00115	0.00112	0.00108	0.00108	0.00109	0.00109	0.00112	0.00118	0.00117	0.00117	0.00129	0.00153	0.00175	0.00183	0.0018	0.00174
Carpinus betulus	MFagBetCarBet01	0.0006	0.00068	0.00066	0.0006	0.00068	0.00075	0.00075	0.00069	0.00063	0.00057	0.00074	0.00095	0.00095	0.00076	0.0005	0.00033	0.00035	0.00047	0.00065	0.00084	0.0009	0.00076	0.00054	0.00048	0.00055	0.00055	0.00045	0.00037	0.00041	0.00057	0.00077	0.00094	0.00109	0.00112	0.00106	0.00102	0.00108	0.0012	0.00133	0.00145	0.00153	0.00154	0.00151	0.0015	0.0015	0.00147	0.00138	0.00129
	MFagBetCarBet02	0.00085	0.00064	0.00057	0.00061	0.00063	0.0006	0.00048	0.00041	0.0005	0.00053	0.00054	0.00056	0.00058	0.0006	0.00058	0.00052	0.00046	0.00042	0.00043	0.00048	0.00063	0.00082	0.00089	0.00081	0.00079	0.001	0.00127	0.00136	0.00126	0.00108	0.00094	0.00093	0.00095	0.00086	0.00066	0.0005	0.00049	0.00065	0.0009	0.00114	0.00126	0.00121	0.00112	0.00112	0.0012	0.00126	0.00129	0.00133
	MFagBetCarBet03	0.00059	0.00058	0.00054	0.00063	0.00087	0.00101	0.00093	0.00072	0.00058	0.0006	0.00065	0.00074	0.00093	0.00109	0.00111	0.00098	0.0008	0.00068	0.00058	0.0004	0.00051	0.00075	0.00092	0.00105	0.00114	0.00111	0.00095	0.00079	0.00074	0.00079	0.00084	0.00087	0.00102	0.00123	0.00127	0.00123	0.00137	0.00154	0.00156	0.00146	0.00136	0.00129	0.00118	0.00115	0.00128	0.00147	0.00164	0.00172
Ostrya carpinifolia	MFagBetOstCar01	0.00131	0.00102	0.00081	0.00081	0.00099	0.00121	0.00134	0.00137	0.00131	0.00118	0.00106	0.00111	0.00124	0.00131	0.00128	0.0014	0.00184	0.00234	0.00251	0.00227	0.00192	0.00173	0.00167	0.00167	0.0018	0.00202	0.00217	0.00229	0.00245	0.00255	0.00245	0.00224	0.00212	0.00206	0.00196	0.00192	0.00204	0.00224	0.0024	0.00257	0.00279	0.00291	0.00275	0.00243	0.00219	0.00217	0.00238	0.00263
	MFagBetOstCar02	0.00047	0.00031	0.00025	0.0003	0.00045	0.00078	0.0011	0.00123	0.00118	0.00109	0.00108	0.00115	0.00127	0.00135	0.0014	0.00153	0.00176	0.00201	0.00209	0.00193	0.00174	0.00169	0.00166	0.00148	0.00122	0.00111	0.00127	0.00147	0.00156	0.00172	0.00204	0.00239	0.00264	0.00262	0.00233	0.00198	0.00175	0.00166	0.00165	0.00171	0.00194	0.00221	0.00227	0.00216	0.00217	0.00235	0.00258	0.00269
	MFagBetOstCar03	0.00108	0.00101	0.00086	0.00063	0.00063	0.00064	0.00108	0.00155	0.00152	0.00117	0.00086	0.00066	0.00058	0.00068	0.00084	0.00086	0.00076	0.00066	0.0006	0.00067	0.00081	0.00107	0.00146	0.00187	0.00213	0.00213	0.0019	0.00166	0.00175	0.002	0.00206	0.00201	0.00203	0.0022	0.00232	0.00218	0.00179	0.0015	0.00155	0.00181	0.00198	0.00195	0.00186	0.00193	0.00212	0.00223	0.00223	0.00216
Juglans nigra	MFagJugJugNig01	0.00054	0.00054	0.00043	0.00044	0.00058	0.00061	0.00069	0.00074	0.00058	0.00029	0.00016	0.00019	0.00018	0.00042	0.00062	0.00068	0.00052	0.00046	0.00062	0.00075	0.00079	0.00072	0.00069	0.00072	0.00075	0.00079	0.00082	0.00084	0.00083	0.00072	0.00069	0.00083	0.00094	0.00092	0.00097	0.00107	0.0012	0.00132	0.00142	0.00146	0.00142	0.00123	0.00095	0.00074	0.00082	0.00108	0.00122	0.00122
	MFagJugJugNig02	0.00042	0.00049	0.00052	0.00051	0.0004	0.00039	0.00057	0.00046	0.00047	0.0006	0.00073	0.00087	0.00089	0.00085	0.00082	0.00078	0.00075	0.00077	0.00086	0.00094	0.00102	0.00106	0.00094	0.00084	0.00084	0.00068	0.00059	0.0007	0.00078	0.00091	0.001	0.00098	0.00098	0.00101	0.00099	0.00091	0.00082	0.00075	0.00083	0.00107	0.00129	0.00137	0.0013	0.0011	0.00084	0.0007	0.00066	0.00082
	MFagJugJugNig03	0.00083	0.00078	0.00076	0.00081	0.00081	0.00079	0.00087	0.00104	0.00115	0.00115	0.0011	0.00099	0.00083	0.00075	0.0008	0.00092	0.00096	0.00096	0.00101	0.00101	0.00095	0.00085	0.00075	0.00067	0.0007	0.00088	0.00102	0.00106	0.00105	0.00103	0.00098	0.00091	0.00091	0.00103	0.00118	0.00119	0.00104	0.00086	0.00084	0.00099	0.00118	0.00134	0.00155	0.00178	0.0018	0.00165	0.00148	0.00134
Juglans mandshurica	MFagJugJugMan01	0.00053	0.00058	0.00055	0.00045	0.0004	0.00039	0.00054	0.00062	0.00059	0.00053	0.00051	0.00061	0.00079	0.00092	0.001	0.00105	0.00103	0.0009	0.00072	0.00069	0.00079	0.00091	0.00101	0.00107	0.00108	0.00095	0.0007	0.00044	0.00039	0.00054	0.00068	0.00078	0.00077	0.00068	0.00073	0.00097	0.0011	0.0011	0.00113	0.00118	0.00123	0.0013	0.00142	0.00156	0.00169	0.00175	0.00171	0.00166
	MFagJugJugMan02	0.0003	0.00048	0.00058	0.00055	0.00058	0.00062	0.00057	0.00054	0.00074	0.00095	0.00093	0.00068	0.00044	0.00037	0.00044	0.00051	0.00043	0.00033	0.0005	0.00076	0.00083	0.0007	0.00068	0.00052	0.00031	0.00018	0.00023	0.00043	0.00058	0.0006	0.00059	0.00073	0.00096	0.00103	0.00091	0.00071	0.00055	0.00051	0.00055	0.00065	0.00082	0.00105	0.00125	0.0013	0.00125	0.00122	0.00124	0.00127
	MFagJugJugMan03	0.00038	0.00042	0.00044	0.00034	0.00033	0.00037	0.00044	0.0005	0.00053	0.00052	0.00046	0.00036	0.00047	0.00046	0.00045	0.00038	0.00036	0.00042	0.00051	0.00074	0.00086	0.00076	0.0007	0.00074	0.00087	0.00101	0.00108	0.00102	0.00086	0.00063	0.00049	0.00052	0.0007	0.00082	0.00086	0.00084	0.00084	0.00091	0.001	0.00098	0.0008	0.00064	0.00077	0.00093	0.00091	0.00096	0.00119	0.00138
Juglans regia	MFagJugJugReg01	0.0008	0.00088	0.00097	0.00086	0.00076	0.00082	0.00064	0.00054	0.00052	0.00046	0.00046	0.00056	0.00059	0.00052	0.0005	0.00056	0.00065	0.00059	0.00043	0.00048	0.00081	0.0011	0.00113	0.00102	0.00094	0.00093	0.00093	0.00086	0.00086	0.00083	0.00073	0.00066	0.00066	0.00059	0.00034	0.00011	0.00042	0.00069	0.00081	0.00087	0.00089	0.00082	0.00079	0.00081	0.00091	0.00111	0.00131	0.00137
	MFagJugJugReg02	0.0007	0.00036	0.00036	0.00045	0.00043	0.00047	0.00059	0.00081	0.00094	0.0009	0.00079	0.00069	0.00075	0.00083	0.00097	0.00124	0.00143	0.00143	0.00129	0.00122	0.00131	0.00148	0.00162	0.00166	0.00164	0.00169	0.00184	0.00193	0.00182	0.00171	0.00174	0.00178	0.00172	0.00162	0.00147	0.00128	0.00132	0.00147	0.00174	0.00196	0.00199	0.00195	0.0019	0.00184	0.0018	0.00182	0.0019	0.00207
	MFagJugJugReg03	0.00133	0.00122	0.00118	0.00115	0.00096	0.00075	0.00086	0.00123	0.00162	0.00182	0.00178	0.00168	0.00167	0.00169	0.00169	0.00163	0.0017	0.0019	0.00209	0.00212	0.00198	0.00187	0.0019	0.00192	0.00185	0.00181	0.00192	0.00198	0.00184	0.00172	0.00185	0.00211	0.00228	0.00227	0.00222	0.00221	0.00232	0.00259	0.00297	0.00333	0.00346	0.0033	0.00307	0.00305	0.0033	0.00354	0.00358	0.00354
Pterocarya fraxinifolia	MFagJugPteFra01	0.00062	0.00051	0.00095	0.00126	0.00128	0.00111	0.00092	0.00094	0.00119	0.00139	0.00142	0.00142	0.00136	0.00115	0.0009	0.00084	0.00093	0.00104	0.00103	0.0009	0.00073	0.00059	0.00067	0.0008	0.00082	0.00073	0.00073	0.00091	0.00111	0.00112	0.00104	0.00105	0.0011	0.00112	0.00119	0.00134	0.0015	0.00163	0.00173	0.00174	0.0016	0.00152	0.00157	0.0017	0.0019	0.00208	0.00221	0.00226
	MFagJugPteFra02	0.00067	0.00068	0.00058	0.00049	0.00053	0.0007	0.00066	0.00059	0.00066	0.00067	0.00056	0.00055	0.00067	0.0007	0.00096	0.00133	0.0015	0.00143	0.00111	0.00077	0.0007	0.0009	0.00106	0.00106	0.00107	0.00113	0.0012	0.00121	0.00115	0.00113	0.00105	0.00098	0.00142	0.0019	0.00205	0.00184	0.00151	0.00135	0.0013	0.00128	0.00137	0.00144	0.00143	0.00145	0.00156	0.00174	0.00187	0.00185
	MFagJugPteFra03	0.00055	0.00069	0.00074	0.00075	0.00096	0.00099	0.00087	0.00079	0.00074	0.00072	0.00078	0.00093	0.00104	0.00113	0.00113	0.00095	0.00077	0.00071	0.00083	0.00077	0.00038	0.00033	0.0008	0.00105	0.00106	0.00104	0.00108	0.00127	0.00138	0.00134	0.00135	0.00142	0.00136	0.00123	0.00139	0.00178	0.00203	0.00196	0.00173	0.00153	0.00141	0.00128	0.00118	0.00137	0.0018	0.00227	0.00265	0.00273
Pterocarya stenoptera	MFagJugPteSte01	0.00099	0.00132	0.00135	0.00108	0.00073	0.00045	0.00069	0.00107	0.00139	0.00169	0.00178	0.00158	0.00137	0.00134	0.0013	0.00127	0.00141	0.00149	0.00145	0.00144	0.00154	0.00163	0.00162	0.00157	0.0016	0.00177	0.00199	0.00221	0.00248	0.00262	0.00248	0.00214	0.00193	0.00203	0.00227	0.00229	0.00206	0.00182	0.00174	0.00192	0.00227	0.00253	0.00258	0.00256	0.00264	0.00274	0.00281	0.00287
	MFagJugPteSte02	0.00721	0.00724	0.00716	0.00718	0.00731	0.00754	0.0079	0.00835	0.00873	0.00892	0.00887	0.00854	0.00811	0.00793	0.00812	0.00847	0.00873	0.00888	0.00908	0.0094	0.00972	0.00995	0.01008	0.01023	0.01045	0.01062	0.01061	0.0106	0.01084	0.0113	0.01171	0.01193	0.01205	0.01216	0.01223	0.01214	0.0119	0.0117	0.01171	0.01197	0.01245	0.01297	0.01328	0.01329	0.01326	0.01341	0.01375	0.01426
	MFagJugPteSte03	0.00193	0.00205	0.00233	0.00264	0.00278	0.00272	0.00262	0.00262	0.00266	0.00265	0.00261	0.00258	0.00255	0.00242	0.00215	0.00193	0.00205	0.00253	0.00304	0.00324	0.00309	0.00291	0.0031	0.00349	0.00378	0.00382	0.00378	0.00382	0.00389	0.00385	0.00371	0.00355	0.00346	0.00345	0.00356	0.00371	0.00381	0.00386	0.00394	0.00409	0.00429	0.00439	0.00442	0.00448	0.00457	0.00471	0.00493	0.00516
Carya illinoinensis	MFagJugCarIll01	0.00089	0.0006	0.00044	0.00078	0.00081	0.00059	0.00062	0.00067	0.00068	0.00088	0.00093	0.00088	0.00118	0.00146	0.0014	0.00104	0.00066	0.00059	0.00084	0.00116	0.0013	0.00145	0.00161	0.0017	0.00166	0.0015	0.00139	0.00146	0.0016	0.00161	0.00139	0.00106	0.00088	0.00091	0.00097	0.00089	0.00076	0.0007	0.00072	0.00086	0.0012	0.00161	0.00184	0.00169	0.00135	0.00121	0.00132	0.00168
	MFagJugCarIll02	0.00144	0.00143	0.00128	0.00111	0.00091	0.00073	0.00087	0.00109	0.00106	0.00094	0.00099	0.00107	0.00112	0.00112	0.00116	0.00128	0.00136	0.00148	0.00151	0.00148	0.0015	0.00153	0.00139	0.00116	0.00116	0.00122	0.00129	0.00154	0.00177	0.00177	0.00161	0.00142	0.00139	0.00164	0.00203	0.00231	0.00237	0.0023	0.00215	0.00196	0.00184	0.00191	0.00214	0.00232	0.0024	0.0024	0.0023	0.00217
	MFagJugCarIll03	0.00079	0.00098	0.0012	0.00139	0.00155	0.00152	0.00131	0.00113	0.0011	0.00108	0.00098	0.00077	0.00066	0.00071	0.00066	0.00065	0.00082	0.0012	0.00155	0.0016	0.00133	0.001	0.00085	0.0009	0.00109	0.00136	0.00165	0.00186	0.00181	0.00153	0.00129	0.0012	0.0011	0.00093	0.00087	0.00106	0.00137	0.00158	0.00173	0.00195	0.00211	0.00207	0.00197	0.00202	0.00209	0.00195	0.00161	0.00141
Carex grayi	LPoaCypCarGra01	0.0008	0.00097	0.00113	0.00113	0.001	0.00092	0.00085	0.00069	0.00052	0.00042	0.00039	0.00037	0.00045	0.00065	0.00089	0.00105	0.00116	0.00123	0.0012	0.00104	0.00086	0.00079	0.00083	0.0009	0.00091	0.00094	0.00108	0.00117	0.00116	0.00111	0.00105	0.00101	0.00106	0.00118	0.00131	0.00146	0.00157	0.00165	0.0017	0.00169	0.00161	0.00156	0.00162	0.00172	0.0018	0.00183	0.00184	0.00184
	LPoaCypCarGra02	0.00075	0.00081	0.00082	0.00079	0.0007	0.00064	0.00065	0.00073	0.0008	0.00077	0.00069	0.00076	0.00093	0.00106	0.00112	0.00119	0.00138	0.00156	0.00156	0.00143	0.0013	0.00124	0.00123	0.00116	0.00101	0.00083	0.00075	0.00093	0.00129	0.00171	0.00202	0.0021	0.00198	0.0018	0.00168	0.00171	0.00178	0.00184	0.00193	0.002	0.00194	0.00177	0.00164	0.00165	0.00184	0.00214	0.00236	0.00239
	LPoaCypCarGra03	0.00045	0.00067	0.0007	0.0006	0.00077	0.00101	0.00105	0.0009	0.00067	0.0007	0.00081	0.00075	0.00078	0.00102	0.00116	0.0011	0.00096	0.00085	0.00085	0.00081	0.00074	0.00084	0.0011	0.00134	0.00138	0.00127	0.00123	0.0013	0.00137	0.00131	0.00117	0.00109	0.00107	0.00113	0.00129	0.00151	0.00176	0.00202	0.0021	0.00195	0.00178	0.00172	0.0017	0.0016	0.00148	0.00147	0.00156	0.00166
Carex flacca	LPoaCypCarFla01	0.00079	0.00097	0.00107	0.00097	0.00094	0.00111	0.00121	0.00113	0.00101	0.00098	0.00099	0.00095	0.00086	0.00083	0.0009	0.00096	0.00102	0.00103	0.00095	0.00086	0.0009	0.00099	0.00099	0.00094	0.00084	0.00079	0.00094	0.00122	0.00147	0.00159	0.00158	0.00142	0.00118	0.00107	0.00111	0.0012	0.00127	0.00127	0.00126	0.00139	0.00159	0.00173	0.00183	0.00194	0.00207	0.00222	0.00225	0.00209
	LPoaCypCarFla02	0.00061	0.00063	0.00065	0.00062	0.00054	0.00055	0.00063	0.00065	0.00065	0.00067	0.00068	0.00072	0.00081	0.00093	0.001	0.00094	0.00081	0.00078	0.0009	0.00109	0.00114	0.00101	0.00093	0.00101	0.00112	0.00121	0.0013	0.00141	0.00147	0.00145	0.00144	0.00148	0.00144	0.00123	0.00109	0.00121	0.00139	0.00135	0.00119	0.00112	0.00114	0.00126	0.00144	0.00159	0.00165	0.00163	0.00155	0.00153
	LPoaCypCarFla03	0.00072	0.00074	0.00072	0.00063	0.00057	0.00057	0.00063	0.00062	0.00057	0.00058	0.00067	0.00079	0.00095	0.0011	0.00108	0.0009	0.00078	0.00081	0.00085	0.00085	0.00088	0.00088	0.00086	0.00084	0.00083	0.00089	0.00109	0.00136	0.00145	0.0013	0.00107	0.00095	0.00094	0.00088	0.00078	0.00075	0.00081	0.00095	0.00116	0.00128	0.00119	0.00106	0.00102	0.0011	0.00129	0.00149	0.00162	0.0016
Carex morrowii	LPoaCypCarMor01	0.0009	0.00118	0.00133	0.00126	0.00103	0.00085	0.00085	0.00099	0.00099	0.00087	0.00095	0.00111	0.00112	0.00102	0.00095	0.00087	0.00089	0.00107	0.00123	0.00125	0.00117	0.00109	0.00107	0.00104	0.00089	0.00073	0.00078	0.00102	0.00123	0.00142	0.00162	0.00176	0.00176	0.00161	0.00141	0.00133	0.00141	0.00155	0.0015	0.00147	0.00162	0.00171	0.00159	0.00149	0.00159	0.00194	0.00233	0.00252
	LPoaCypCarMor02	0.00047	0.00068	0.00078	0.00075	0.00067	0.0006	0.00067	0.00089	0.00107	0.00106	0.00087	0.00072	0.00078	0.00104	0.00117	0.00103	0.00098	0.00114	0.00119	0.00104	0.00091	0.0009	0.00088	0.00074	0.0006	0.00074	0.00073	0.00064	0.00083	0.00102	0.00108	0.00104	0.00102	0.00104	0.00108	0.0011	0.00108	0.00106	0.00127	0.00162	0.00184	0.00183	0.00174	0.00173	0.00166	0.00148	0.0014	0.00144
	LPoaCypCarMor03	0.00052	0.00042	0.00053	0.00074	0.00072	0.00048	0.0003	0.0004	0.00061	0.00077	0.00075	0.00072	0.0008	0.00083	0.00068	0.00054	0.00074	0.00087	0.00069	0.00052	0.00051	0.00063	0.00089	0.00119	0.00141	0.00143	0.00134	0.00126	0.00116	0.00108	0.00114	0.00126	0.00124	0.00118	0.00125	0.00129	0.00121	0.00111	0.0011	0.0011	0.00111	0.00112	0.00112	0.0012	0.00138	0.00161	0.00173	0.00167
Carex muskingumensis	LPoaCypCarMus01	0.00117	0.00123	0.001	0.0009	0.00105	0.00109	0.00087	0.0009	0.00073	0.00051	0.00049	0.00071	0.00082	0.00077	0.00085	0.00095	0.00088	0.00069	0.00069	0.00101	0.00131	0.00138	0.00132	0.00129	0.00124	0.00121	0.00138	0.00167	0.00184	0.00178	0.00162	0.0015	0.00162	0.00196	0.00222	0.00229	0.00231	0.00243	0.00252	0.00229	0.00187	0.0016	0.00154	0.0019	0.00237	0.00258	0.00259	0.00251
	LPoaCypCarMus02	0.00076	0.00065	0.00073	0.00091	0.00106	0.0011	0.00106	0.00109	0.00122	0.00125	0.00125	0.00142	0.00173	0.00198	0.00205	0.00198	0.00182	0.0016	0.00142	0.00142	0.00159	0.00172	0.00178	0.00183	0.00176	0.00158	0.00149	0.00162	0.00189	0.00211	0.00209	0.00194	0.00191	0.00206	0.00232	0.00245	0.00241	0.00249	0.00273	0.00293	0.00301	0.00303	0.00304	0.00305	0.003	0.00293	0.00295	0.00294
	LPoaCypCarMus03	0.00081	0.00117	0.00143	0.00137	0.00117	0.001	0.00077	0.00058	0.00074	0.00112	0.00138	0.00152	0.00146	0.00134	0.00143	0.00152	0.00157	0.00173	0.00178	0.00167	0.00147	0.00129	0.00116	0.00115	0.00127	0.00145	0.00161	0.00158	0.00144	0.00151	0.00188	0.00219	0.00221	0.00204	0.00193	0.00191	0.00188	0.00187	0.00197	0.00224	0.00251	0.00251	0.00231	0.00217	0.00215	0.00206	0.00189	0.00191
Carex ornithopoda	LPoaCypCarOrn01	0.00147	0.00142	0.00099	0.00059	0.00068	0.00092	0.00128	0.00147	0.00137	0.0012	0.00107	0.00093	0.00099	0.00131	0.00166	0.00171	0.00146	0.00128	0.00136	0.00153	0.00159	0.00161	0.00181	0.00222	0.00268	0.00297	0.00291	0.00253	0.00212	0.00199	0.00176	0.00137	0.00131	0.00161	0.0019	0.00201	0.00196	0.00183	0.00175	0.00184	0.00212	0.00255	0.00293	0.00303	0.00281	0.00256	0.00257	0.00283
	LPoaCypCarOrn02	0.00059	0.00071	0.00091	0.00112	0.00128	0.00137	0.00155	0.00165	0.00157	0.00138	0.00134	0.00156	0.00183	0.00196	0.00196	0.00206	0.00228	0.00245	0.0025	0.00237	0.00209	0.00184	0.00166	0.00135	0.00107	0.00117	0.00164	0.00215	0.00247	0.00261	0.00258	0.00249	0.0024	0.00237	0.00237	0.00243	0.00269	0.00296	0.00302	0.00281	0.00249	0.00231	0.0024	0.00266	0.00284	0.00278	0.00248	0.0022
	LPoaCypCarOrn03	0.00085	0.00075	0.00094	0.00136	0.0016	0.00142	0.00108	0.00096	0.00105	0.00109	0.00094	0.00072	0.00075	0.001	0.00129	0.00153	0.00168	0.00171	0.00167	0.00161	0.00153	0.00133	0.00114	0.00114	0.00128	0.00157	0.00185	0.00195	0.00185	0.00173	0.00178	0.00188	0.00173	0.0013	0.00097	0.00113	0.00146	0.00163	0.00167	0.00172	0.00187	0.00216	0.00254	0.00285	0.00297	0.00287	0.00271	0.00265
Carex divisa	LPoaCypCarDiv01	0.00103	0.00112	0.00134	0.00159	0.00176	0.00178	0.00177	0.00179	0.00181	0.00185	0.00195	0.00205	0.00206	0.00203	0.00195	0.00176	0.0016	0.00174	0.00201	0.00215	0.00215	0.00202	0.00195	0.0022	0.0028	0.00333	0.00342	0.00317	0.00283	0.00249	0.00222	0.00218	0.00245	0.00285	0.00312	0.00323	0.00338	0.00363	0.00379	0.00372	0.0035	0.00335	0.00344	0.00373	0.00405	0.00432	0.00448	0.00448
	LPoaCypCarDiv02	0.00188	0.00216	0.00224	0.00217	0.00209	0.00199	0.00187	0.00185	0.00204	0.00231	0.00252	0.0026	0.00251	0.0023	0.00213	0.00217	0.00231	0.00233	0.00226	0.00234	0.00265	0.00292	0.00295	0.00281	0.00268	0.00268	0.00286	0.0031	0.0032	0.00306	0.00285	0.00268	0.00253	0.00249	0.00266	0.00291	0.00313	0.00342	0.00377	0.00395	0.00395	0.00397	0.00414	0.0044	0.00463	0.00473	0.00459	0.00423
	LPoaCypCarDiv03	0.00179	0.00204	0.00223	0.00228	0.00218	0.00196	0.00174	0.00177	0.0021	0.00246	0.00254	0.00236	0.00213	0.00204	0.00214	0.0023	0.00246	0.00257	0.00252	0.00233	0.00232	0.00253	0.00274	0.00278	0.00262	0.00239	0.0023	0.00244	0.00273	0.00293	0.00297	0.00303	0.0032	0.00331	0.00325	0.00314	0.0032	0.00344	0.00359	0.00352	0.00344	0.00358	0.00393	0.00425	0.00441	0.00449	0.00456	0.00463
Carex ferruginea	LPoaCypCarFer01	0.00197	0.0019	0.00183	0.00179	0.00181	0.00175	0.00161	0.00159	0.00158	0.00153	0.00143	0.0012	0.00099	0.00084	0.001	0.00107	0.001	0.00124	0.00173	0.00221	0.00246	0.00238	0.0021	0.00186	0.0019	0.00211	0.00224	0.00237	0.00266	0.00308	0.0034	0.00335	0.00293	0.00246	0.00214	0.00216	0.0027	0.00336	0.00388	0.00397	0.00357	0.00316	0.00309	0.00332	0.00366	0.00385	0.00385	0.0039
	LPoaCypCarFer02	0.00226	0.00252	0.00274	0.00283	0.00272	0.0025	0.00225	0.00209	0.00215	0.0024	0.00276	0.00303	0.0032	0.0034	0.00359	0.00368	0.00357	0.00326	0.00306	0.00331	0.00386	0.00415	0.00398	0.00371	0.00357	0.00342	0.00327	0.00326	0.00336	0.00349	0.00368	0.00397	0.00427	0.00449	0.00449	0.00431	0.00418	0.00422	0.00433	0.00444	0.00454	0.00468	0.00494	0.00531	0.00556	0.00548	0.00519	0.00502
	LPoaCypCarFer03	0.00455	0.00465	0.00457	0.00431	0.00414	0.00429	0.00462	0.00495	0.00517	0.00534	0.00556	0.0057	0.00576	0.00591	0.00618	0.00652	0.00674	0.00671	0.00651	0.00639	0.00645	0.00658	0.00672	0.00696	0.00734	0.00773	0.00803	0.0082	0.00818	0.00804	0.00789	0.00785	0.00789	0.00788	0.00775	0.00768	0.00793	0.00842	0.00887	0.00912	0.00921	0.00924	0.00932	0.00953	0.00986	0.01015	0.0104	0.01085
Carex sylvatica	LPoaCypCarSyl01	0.00177	0.00175	0.00176	0.00179	0.00194	0.00205	0.00216	0.00229	0.00252	0.00276	0.00289	0.00291	0.00291	0.00301	0.00346	0.00415	0.0045	0.00433	0.00404	0.0039	0.0039	0.0039	0.00381	0.00379	0.00406	0.00454	0.00498	0.00524	0.00523	0.00508	0.00498	0.00497	0.00506	0.0053	0.0056	0.00574	0.00561	0.00535	0.00527	0.00547	0.00576	0.00588	0.00584	0.00588	0.00611	0.00648	0.0069	0.00725
	LPoaCypCarSyl02	0.00179	0.00209	0.0024	0.0025	0.00238	0.00226	0.00238	0.00265	0.0028	0.00274	0.00264	0.00274	0.00299	0.00303	0.00267	0.00225	0.00218	0.00268	0.00349	0.00404	0.00417	0.0041	0.0039	0.00349	0.00303	0.00284	0.00304	0.00355	0.004	0.00422	0.00426	0.00429	0.00445	0.00463	0.00467	0.00458	0.00443	0.00431	0.00437	0.00463	0.00492	0.00512	0.00525	0.0054	0.00565	0.00593	0.00606	0.00603
	LPoaCypCarSyl03	0.00308	0.00285	0.00272	0.00283	0.00317	0.00339	0.00309	0.00252	0.00223	0.00228	0.00265	0.00304	0.00336	0.0036	0.00367	0.00357	0.0035	0.00367	0.00399	0.00431	0.00465	0.00492	0.0051	0.00522	0.00516	0.00501	0.00511	0.00546	0.00571	0.00563	0.00524	0.00472	0.00433	0.0044	0.00498	0.00568	0.00601	0.00596	0.00591	0.00611	0.00649	0.00676	0.00678	0.00673	0.00679	0.00694	0.00713	0.0073
Carex pendula	LPoaCypCarPen01	0.001	0.00128	0.00117	0.00082	0.00062	0.00065	0.00074	0.00069	0.00055	0.00045	0.00039	0.00034	0.00028	0.00041	0.00066	0.00083	0.0009	0.00088	0.0009	0.00107	0.0013	0.00144	0.00148	0.00148	0.0014	0.00127	0.00122	0.00123	0.00121	0.00117	0.00118	0.00127	0.00137	0.00147	0.00165	0.00181	0.00182	0.00171	0.00159	0.0014	0.00126	0.0014	0.00163	0.0018	0.00187	0.00182	0.00172	0.00166
	LPoaCypCarPen02	0.00058	0.0007	0.00067	0.00055	0.00048	0.00067	0.00099	0.00117	0.00125	0.00127	0.00122	0.00102	0.00074	0.00057	0.00057	0.0007	0.00089	0.00093	0.00082	0.00078	0.00097	0.0012	0.00133	0.00129	0.00117	0.00104	0.001	0.00101	0.00097	0.00092	0.00091	0.00105	0.0013	0.00144	0.00143	0.00136	0.00123	0.00109	0.00107	0.00122	0.00149	0.00177	0.00194	0.002	0.00199	0.00188	0.00172	0.00166
	LPoaCypCarPen03	0.00029	0.00044	0.00041	0.00017	0.00047	0.0006	0.00063	0.00071	0.00065	0.00053	0.0007	0.00101	0.0013	0.00132	0.00103	0.00069	0.00064	0.00084	0.00097	0.00097	0.001	0.00114	0.00129	0.00133	0.00131	0.00133	0.0014	0.00154	0.00164	0.00156	0.00138	0.00134	0.0015	0.00167	0.00169	0.0016	0.00152	0.00146	0.00134	0.00127	0.0013	0.00148	0.00172	0.00182	0.00175	0.00166	0.00163	0.00166
Cladium mariscus	LPoaCypClaMar01	0.00143	0.00162	0.00165	0.00151	0.00128	0.00108	0.0011	0.00118	0.00099	0.00073	0.00072	0.00072	0.00081	0.001	0.00109	0.00115	0.00115	0.00096	0.00077	0.00082	0.00096	0.00103	0.00106	0.00116	0.00129	0.00144	0.00157	0.00167	0.00185	0.0019	0.00172	0.00147	0.00144	0.00152	0.00151	0.0014	0.00129	0.00135	0.00159	0.00187	0.00209	0.00218	0.00215	0.00208	0.00195	0.0018	0.00174	0.00179
	LPoaCypClaMar02	0.00098	0.00106	0.00122	0.00131	0.00126	0.00114	0.0011	0.00108	0.00101	0.00108	0.0013	0.00142	0.00137	0.00132	0.00126	0.0011	0.00097	0.00103	0.00132	0.00163	0.00184	0.00196	0.00199	0.002	0.00206	0.0021	0.00201	0.00188	0.00183	0.00187	0.00193	0.00195	0.00193	0.0019	0.00186	0.00186	0.00193	0.00198	0.00198	0.00214	0.0025	0.00278	0.00276	0.00262	0.00268	0.00296	0.00316	0.00319
	LPoaCypClaMar03	0.00103	0.00107	0.00096	0.00096	0.00112	0.00126	0.00121	0.00102	0.00091	0.00106	0.00109	0.00102	0.00112	0.00136	0.00141	0.00112	0.00076	0.00063	0.00063	0.0009	0.00117	0.0014	0.00151	0.00148	0.00141	0.00136	0.00136	0.00144	0.00158	0.00167	0.00165	0.00164	0.00173	0.00189	0.002	0.00199	0.00203	0.00217	0.00228	0.00223	0.00214	0.00219	0.00239	0.00258	0.00263	0.00253	0.00241	0.00237
Holoschoenus romanus	LPoaCypHolRom01	0.00185	0.00179	0.00167	0.0016	0.00164	0.00175	0.00179	0.00179	0.00192	0.00199	0.00189	0.00188	0.00207	0.00228	0.00227	0.00197	0.00151	0.00112	0.00109	0.00164	0.00241	0.00288	0.00294	0.00277	0.00257	0.00247	0.00257	0.00284	0.00305	0.00314	0.00317	0.00329	0.00346	0.00352	0.0036	0.00368	0.0035	0.00308	0.00279	0.00283	0.00305	0.00319	0.00323	0.00321	0.0032	0.00329	0.00349	0.00375
	LPoaCypHolRom02	0.00128	0.00124	0.00127	0.00134	0.00151	0.00167	0.0018	0.00198	0.00202	0.00183	0.00167	0.00163	0.00161	0.00155	0.00145	0.00151	0.0017	0.00196	0.00218	0.00222	0.0022	0.00218	0.00218	0.00235	0.00271	0.00299	0.00298	0.00289	0.00297	0.00322	0.00345	0.0035	0.00345	0.00336	0.00319	0.00299	0.00283	0.00278	0.00293	0.00324	0.0035	0.00357	0.0035	0.00338	0.00334	0.00338	0.00349	0.00367
	LPoaCypHolRom03	0.00108	0.00121	0.00135	0.00134	0.00129	0.00144	0.0017	0.00186	0.00183	0.00176	0.00176	0.00165	0.00142	0.00121	0.00107	0.00136	0.00177	0.00208	0.00223	0.00222	0.0022	0.00229	0.00246	0.00254	0.00241	0.00227	0.00237	0.00265	0.00279	0.00268	0.00243	0.00218	0.002	0.00197	0.0019	0.00176	0.00179	0.00208	0.00238	0.00249	0.00258	0.00287	0.0032	0.00331	0.00321	0.00308	0.00308	0.00322
Zea mays	LPoaPoaZeaMay01	0.00018	0.00017	0.00012	0.00031	0.00056	0.00064	0.00056	0.00043	0.00038	0.00043	0.00047	0.00047	0.00046	0.00048	0.00052	0.00053	0.00056	0.0006	0.00065	0.00067	0.00066	0.00063	0.00059	0.00055	0.00056	0.00063	0.0007	0.00069	0.00059	0.00052	0.00057	0.00071	0.00083	0.00086	0.0008	0.0007	0.00063	0.00059	0.00056	0.00056	0.00065	0.00078	0.00081	0.00071	0.00061	0.00057	0.00064	0.00079
	LPoaPoaZeaMay02	0.0004	0.00031	0.00025	0.0003	0.00042	0.0005	0.00048	0.00044	0.00044	0.00045	0.00046	0.00046	0.00049	0.00055	0.00055	0.00049	0.00045	0.00047	0.00049	0.00047	0.00044	0.00042	0.00038	0.00046	0.00057	0.00066	0.00074	0.0008	0.00084	0.00082	0.00075	0.00067	0.0006	0.00055	0.00052	0.0006	0.00074	0.00086	0.00092	0.00094	0.00101	0.00116	0.00126	0.00124	0.00117	0.00113	0.00106	0.00093
	LPoaPoaZeaMay03	0.00026	0.00025	0.00018	0.00019	0.00018	0.00022	0.0003	0.0004	0.00042	0.00037	0.0004	0.00051	0.00061	0.00059	0.00048	0.0004	0.00039	0.00039	0.00031	0.00028	0.00042	0.00067	0.00084	0.0008	0.00065	0.00056	0.00046	0.00036	0.00032	0.00038	0.00048	0.0005	0.00046	0.00041	0.0004	0.00046	0.00059	0.00069	0.00074	0.00077	0.00074	0.00066	0.00063	0.00064	0.00071	0.00082	0.00084	0.00079
Secale cereale	LPoaPoaSecCer01	0.00053	0.00042	0.00047	0.00063	0.00072	0.00063	0.00044	0.00038	0.00051	0.00062	0.00059	0.00063	0.00073	0.00073	0.00072	0.00079	0.00091	0.00102	0.00106	0.00103	0.00094	0.00081	0.00071	0.00073	0.00079	0.00085	0.00097	0.00111	0.00123	0.00122	0.0011	0.001	0.00103	0.00113	0.00113	0.001	0.00083	0.00077	0.00073	0.00072	0.00077	0.00091	0.0011	0.00123	0.00131	0.00138	0.00152	0.00178
	LPoaPoaSecCer02	0.00052	0.00052	0.00061	0.00068	0.00072	0.00082	0.00088	0.00075	0.00054	0.00041	0.00048	0.00059	0.00064	0.00054	0.00036	0.00027	0.00034	0.00052	0.00064	0.00059	0.00044	0.00035	0.0004	0.0006	0.00082	0.00094	0.00094	0.00094	0.00101	0.00096	0.00077	0.00064	0.00065	0.00077	0.00091	0.00102	0.00108	0.00109	0.00105	0.00105	0.00111	0.0012	0.00127	0.0013	0.00127	0.00118	0.00107	0.00096
	LPoaPoaSecCer03	0.0004	0.00032	0.00034	0.00037	0.00049	0.00057	0.00052	0.0004	0.0004	0.00044	0.00049	0.00055	0.00064	0.00071	0.00078	0.00082	0.00083	0.00084	0.00087	0.00095	0.00103	0.0011	0.00116	0.00114	0.001	0.00082	0.00075	0.00082	0.00099	0.00124	0.00139	0.00138	0.00128	0.00115	0.0011	0.00112	0.0011	0.00105	0.00106	0.00108	0.00104	0.00102	0.001	0.00094	0.00093	0.00108	0.00131	0.00146
Brachypodium pinnatum	LPoaPoaBraPin01	0.00092	0.00047	0.00028	0.00053	0.00107	0.00146	0.00151	0.00128	0.001	0.00095	0.001	0.00104	0.00109	0.00115	0.00148	0.00197	0.00223	0.00209	0.00169	0.00136	0.00138	0.00165	0.00188	0.00188	0.00173	0.00168	0.00172	0.00176	0.00175	0.00178	0.00191	0.00206	0.00225	0.00237	0.00235	0.0023	0.00232	0.00249	0.00254	0.00238	0.00226	0.00218	0.00218	0.00228	0.00241	0.00258	0.00272	0.00274
	LPoaPoaBraPin02	0.00099	0.00095	0.00098	0.00114	0.00122	0.00132	0.00165	0.00199	0.00221	0.00213	0.00177	0.00135	0.00106	0.00094	0.0009	0.00091	0.00097	0.00109	0.00125	0.00133	0.00129	0.00126	0.00135	0.00148	0.00177	0.00216	0.00235	0.00237	0.00242	0.00256	0.00274	0.00282	0.00278	0.00248	0.00198	0.00158	0.00159	0.00201	0.00247	0.00266	0.00264	0.00258	0.00253	0.00256	0.00272	0.00293	0.00305	0.00291
	LPoaPoaBraPin03	0.00087	0.00103	0.00121	0.00119	0.00104	0.00091	0.0009	0.00099	0.00117	0.0013	0.00133	0.00153	0.00183	0.00192	0.00177	0.00161	0.00161	0.00173	0.00184	0.00185	0.0017	0.00151	0.00149	0.00157	0.00167	0.00179	0.0018	0.00171	0.00153	0.00138	0.00142	0.00168	0.00202	0.00232	0.00246	0.00249	0.00256	0.00268	0.00273	0.00274	0.00274	0.0027	0.00262	0.00248	0.00231	0.00217	0.00217	0.00227
Brachypodium retusum	LPoaPoaBraRet01	0.00044	0.00041	0.00049	0.00077	0.0009	0.00092	0.00101	0.00115	0.00121	0.00103	0.0009	0.00095	0.00105	0.00114	0.00112	0.00096	0.00076	0.00063	0.00064	0.00077	0.00092	0.00101	0.001	0.00114	0.00133	0.0015	0.00152	0.00134	0.00113	0.00109	0.00123	0.00139	0.00148	0.0015	0.00151	0.00156	0.00163	0.0016	0.00145	0.00136	0.00145	0.00164	0.00182	0.00194	0.00198	0.00194	0.0019	0.00191
	LPoaPoaBraRet02	0.00133	0.00137	0.00131	0.00124	0.00129	0.00143	0.00143	0.00121	0.00109	0.00124	0.00143	0.00154	0.00154	0.00151	0.00157	0.00172	0.00188	0.00192	0.00175	0.00146	0.00127	0.00132	0.00155	0.00173	0.00179	0.00186	0.00211	0.00247	0.00269	0.00261	0.00242	0.00236	0.00236	0.00225	0.00202	0.00188	0.00193	0.00209	0.00218	0.00216	0.00217	0.00216	0.00207	0.00206	0.0022	0.00247	0.00285	0.0031
	LPoaPoaBraRet03	0.00213	0.00198	0.00199	0.00227	0.00272	0.00306	0.00307	0.00281	0.00255	0.00255	0.00277	0.00304	0.00328	0.00341	0.00346	0.00362	0.00391	0.00413	0.0041	0.00392	0.00381	0.0039	0.00422	0.0045	0.00457	0.00456	0.00462	0.00484	0.00513	0.0053	0.00526	0.00514	0.00507	0.00495	0.00473	0.00461	0.00475	0.00513	0.00552	0.00572	0.00573	0.00566	0.00556	0.0054	0.0053	0.00554	0.00615	0.00676
Festuca drymeja	LPoaPoaFesDry01	0.00093	0.00106	0.00133	0.00154	0.00146	0.00111	0.00083	0.00085	0.00114	0.00146	0.00161	0.0016	0.00161	0.00168	0.00168	0.00154	0.00139	0.00143	0.00163	0.00177	0.00179	0.00175	0.00169	0.00165	0.0016	0.0015	0.00145	0.00155	0.00174	0.002	0.00227	0.00241	0.00246	0.00247	0.00242	0.00226	0.00209	0.00206	0.00217	0.00231	0.00247	0.00272	0.00301	0.00322	0.00331	0.00338	0.00346	0.00351
	LPoaPoaFesDry02	0.00141	0.00117	0.00089	0.00076	0.00091	0.00111	0.00118	0.00126	0.00148	0.00167	0.00166	0.00143	0.00114	0.00097	0.00099	0.00116	0.00147	0.00175	0.00181	0.00169	0.00166	0.00171	0.00167	0.00162	0.00166	0.00168	0.00173	0.00178	0.00176	0.00176	0.00192	0.00212	0.0022	0.00212	0.00198	0.00194	0.00204	0.00218	0.00227	0.00229	0.00229	0.00229	0.00221	0.00211	0.0021	0.00219	0.00234	0.00255
	LPoaPoaFesDry03	0.00137	0.00139	0.00138	0.00137	0.00133	0.00141	0.00163	0.00179	0.00176	0.0016	0.00152	0.00173	0.00212	0.00238	0.0024	0.00232	0.00222	0.00214	0.00219	0.00231	0.00232	0.00216	0.00188	0.00157	0.00143	0.0016	0.00194	0.00218	0.00221	0.00219	0.00231	0.00258	0.00283	0.00291	0.00279	0.00267	0.00265	0.00261	0.00248	0.00246	0.00271	0.00304	0.00316	0.00313	0.00316	0.00336	0.00359	0.00367
Festuca pratensis	LPoaPoaFesPra01	0.00073	0.00047	0.00081	0.00112	0.00126	0.00131	0.00129	0.00119	0.00105	0.00096	0.00087	0.00073	0.00058	0.0005	0.0006	0.00079	0.00096	0.00113	0.00125	0.00134	0.00139	0.00133	0.00111	0.00097	0.00084	0.00096	0.0015	0.0021	0.00245	0.00237	0.00198	0.00161	0.00159	0.00192	0.00207	0.00193	0.0017	0.00167	0.00187	0.00209	0.00222	0.00228	0.00217	0.00187	0.0016	0.00153	0.00156	0.00156
	LPoaPoaFesPra02	0.00097	0.00106	0.0009	0.00078	0.00085	0.00103	0.00114	0.00114	0.00117	0.00133	0.00167	0.00191	0.00175	0.00143	0.00118	0.00107	0.00117	0.00134	0.00142	0.00143	0.00139	0.00129	0.0012	0.00118	0.00134	0.00163	0.00189	0.00197	0.00181	0.00147	0.00139	0.00167	0.00183	0.00176	0.00175	0.00188	0.00196	0.00196	0.00196	0.00198	0.00197	0.00191	0.00183	0.00189	0.0021	0.0024	0.00266	0.00275
	LPoaPoaFesPra03	0.00156	0.00144	0.00163	0.00172	0.00168	0.00155	0.00139	0.00133	0.00137	0.00132	0.00125	0.00134	0.00147	0.00152	0.00144	0.00127	0.00115	0.00124	0.0014	0.00147	0.00145	0.00147	0.00162	0.00192	0.00204	0.00194	0.00195	0.00207	0.0022	0.00234	0.00254	0.00276	0.00295	0.00302	0.00291	0.00268	0.00249	0.00248	0.00278	0.00326	0.00361	0.00367	0.00359	0.0034	0.00314	0.00305	0.0031	0.00311
Festuca amethystina	LPoaPoaFesAme01	0.00072	0.00082	0.00092	0.00099	0.00096	0.00084	0.00072	0.00073	0.00084	0.00104	0.00116	0.0011	0.00097	0.00101	0.00117	0.00133	0.00149	0.00144	0.0011	0.00071	0.00065	0.00092	0.00122	0.00135	0.00132	0.00123	0.00117	0.00127	0.00158	0.00184	0.00186	0.00168	0.00146	0.00141	0.00143	0.00146	0.0015	0.00154	0.00153	0.00148	0.00151	0.00166	0.00185	0.00198	0.00204	0.00206	0.00206	0.00208
	LPoaPoaFesAme02	0.00102	0.00086	0.00071	0.00071	0.00088	0.00113	0.00124	0.00116	0.00105	0.00101	0.00099	0.00096	0.00094	0.00086	0.0007	0.00055	0.00054	0.00072	0.00098	0.00119	0.00132	0.00136	0.00121	0.00099	0.00094	0.00105	0.0012	0.00124	0.00118	0.00107	0.00102	0.00115	0.00136	0.0015	0.00164	0.0017	0.00171	0.00177	0.00185	0.00182	0.00179	0.00191	0.00211	0.00223	0.00219	0.00214	0.00225	0.00234
	LPoaPoaFesAme03	0.00042	0.00057	0.00072	0.00075	0.00076	0.00079	0.00076	0.00073	0.00069	0.00077	0.00096	0.00106	0.00098	0.0009	0.00096	0.00104	0.00102	0.00094	0.00088	0.00091	0.00103	0.0011	0.00119	0.00136	0.00144	0.00133	0.0011	0.00096	0.00105	0.00131	0.00149	0.00153	0.00147	0.00139	0.00131	0.00131	0.00139	0.00147	0.00144	0.00131	0.00134	0.00163	0.00197	0.00221	0.0023	0.00223	0.00201	0.00182
Festuca arvernensis	LPoaPoaFesArv01	0.00113	0.00114	0.00119	0.00125	0.00126	0.0011	0.00074	0.00056	0.00064	0.00079	0.00116	0.00137	0.00137	0.00125	0.00113	0.00115	0.00117	0.00114	0.00106	0.00091	0.00073	0.00054	0.00062	0.00083	0.001	0.00116	0.00137	0.00147	0.00138	0.00125	0.00125	0.0014	0.00153	0.0015	0.00144	0.00153	0.00178	0.00204	0.00222	0.00221	0.00205	0.00194	0.00207	0.00231	0.00237	0.00222	0.00214	0.00225
	LPoaPoaFesArv02	0.00067	0.00099	0.00124	0.00142	0.00156	0.00155	0.00135	0.00124	0.0013	0.00136	0.00129	0.00109	0.00091	0.00081	0.00077	0.00086	0.00085	0.00082	0.0009	0.00101	0.00117	0.00127	0.00148	0.00174	0.00188	0.00189	0.00173	0.00145	0.00133	0.00154	0.00177	0.00175	0.00161	0.00154	0.00162	0.00175	0.00185	0.0019	0.00196	0.0021	0.00233	0.00249	0.00247	0.00233	0.00219	0.00214	0.0022	0.00236
	LPoaPoaFesArv03	0.00069	0.00053	0.00053	0.0007	0.00093	0.0012	0.00146	0.00159	0.00151	0.00136	0.00128	0.00122	0.00115	0.00114	0.00115	0.00111	0.00104	0.00098	0.00088	0.0007	0.00067	0.00082	0.00114	0.00158	0.00194	0.00203	0.00185	0.00158	0.00143	0.00137	0.0013	0.00122	0.00131	0.00155	0.00176	0.00184	0.0018	0.00171	0.00174	0.0019	0.00201	0.00204	0.00204	0.00208	0.00218	0.00236	0.00254	0.00265
Festuca ovina	LPoaPoaFesOvi01	0.00107	0.00117	0.00108	0.00089	0.00072	0.00068	0.00064	0.00053	0.00054	0.00054	0.00047	0.00057	0.00085	0.00092	0.00087	0.00091	0.00088	0.00099	0.0013	0.00153	0.00153	0.00127	0.00092	0.00068	0.00056	0.00073	0.00097	0.00105	0.00097	0.00093	0.00105	0.00119	0.00122	0.0012	0.00123	0.00138	0.00154	0.00154	0.00135	0.0011	0.00102	0.00112	0.00121	0.00115	0.00096	0.00084	0.00096	0.00125
	LPoaPoaFesOvi02	0.0014	0.00145	0.00142	0.00137	0.00132	0.00121	0.00108	0.00092	0.00076	0.00077	0.00108	0.00129	0.00126	0.0011	0.00086	0.00079	0.00111	0.00123	0.00115	0.00108	0.00103	0.00102	0.00104	0.00105	0.00112	0.00123	0.0012	0.00117	0.00131	0.00135	0.00117	0.001	0.00102	0.0012	0.00155	0.00183	0.00188	0.00171	0.00151	0.00145	0.0016	0.00185	0.00212	0.00232	0.00235	0.0022	0.00192	0.0018
	LPoaPoaFesOvi03	0.00059	0.0007	0.00071	0.00057	0.00048	0.0005	0.00046	0.0008	0.00102	0.00091	0.00079	0.00111	0.00151	0.00179	0.00182	0.00159	0.00136	0.00131	0.00135	0.00143	0.00162	0.00174	0.0017	0.0017	0.0019	0.00221	0.00239	0.00236	0.00215	0.00181	0.00146	0.00122	0.00123	0.00151	0.00189	0.00206	0.00205	0.00204	0.00199	0.00198	0.00208	0.00213	0.00212	0.00214	0.00221	0.00225	0.00233	0.00261
Festuca heterophylla	LPoaPoaFesHet01	0.00298	0.00297	0.00272	0.00257	0.00265	0.00276	0.00268	0.0025	0.00255	0.00295	0.00343	0.00361	0.00354	0.0035	0.00354	0.00354	0.00351	0.00359	0.00396	0.0045	0.00482	0.00474	0.00445	0.00417	0.00394	0.00382	0.00393	0.0043	0.00468	0.00482	0.00479	0.00476	0.00483	0.00492	0.00512	0.00549	0.0058	0.00587	0.00566	0.00537	0.00527	0.00555	0.00605	0.00645	0.0066	0.00663	0.00662	0.00655
	LPoaPoaFesHet02	0.00249	0.00254	0.00253	0.00244	0.00234	0.00245	0.0028	0.00307	0.00303	0.00292	0.003	0.0033	0.00359	0.00366	0.00345	0.00322	0.00321	0.00341	0.00361	0.00376	0.00395	0.00404	0.00384	0.00352	0.00337	0.00355	0.00392	0.00424	0.00436	0.00429	0.00412	0.00402	0.00404	0.00416	0.00433	0.00442	0.0044	0.00426	0.00417	0.00433	0.00474	0.00514	0.00536	0.0055	0.00578	0.00617	0.00647	0.00657
	LPoaPoaFesHet03	0.00268	0.00297	0.00332	0.00352	0.00352	0.00346	0.00345	0.00346	0.00347	0.00355	0.00368	0.00383	0.00393	0.00396	0.00397	0.00403	0.00412	0.00416	0.00415	0.00418	0.00429	0.00439	0.00443	0.00448	0.00458	0.00463	0.00461	0.00465	0.00486	0.00509	0.00505	0.00471	0.00434	0.00424	0.00457	0.00516	0.00567	0.00589	0.00585	0.00568	0.00557	0.00562	0.0057	0.00566	0.00552	0.00544	0.00558	0.00594
Festuca tenuifolia	LPoaPoaFesTen01	0.00057	0.00068	0.00064	0.00047	0.00041	0.0005	0.00053	0.0006	0.00073	0.00081	0.00078	0.00068	0.00066	0.00079	0.00095	0.00105	0.00111	0.00112	0.00118	0.00123	0.0012	0.00116	0.00118	0.00125	0.00128	0.00124	0.0011	0.00098	0.00101	0.00108	0.00107	0.00107	0.00123	0.00153	0.00182	0.002	0.00209	0.00213	0.00211	0.00207	0.00204	0.00202	0.00203	0.00203	0.00199	0.00196	0.00196	0.002
	LPoaPoaFesTen02	0.0011	0.00106	0.00101	0.00098	0.00098	0.00098	0.00097	0.00096	0.00091	0.00078	0.00072	0.00071	0.00067	0.00065	0.00076	0.00089	0.00096	0.00098	0.0009	0.00075	0.0007	0.00087	0.00111	0.00124	0.00124	0.00117	0.00118	0.00124	0.00126	0.00121	0.00117	0.00127	0.00152	0.00171	0.00174	0.00166	0.00159	0.0016	0.00169	0.00179	0.00186	0.00199	0.00213	0.00215	0.00202	0.0019	0.00188	0.00194
	LPoaPoaFesTen03	0.00077	0.00068	0.00073	0.00084	0.00097	0.00112	0.00122	0.00121	0.0011	0.00101	0.00088	0.00061	0.00052	0.00067	0.00077	0.00075	0.00072	0.00083	0.00105	0.00116	0.00122	0.00128	0.00125	0.00123	0.00125	0.00119	0.00106	0.00106	0.00128	0.00152	0.00163	0.00162	0.00157	0.0015	0.00143	0.00138	0.00137	0.00141	0.00145	0.00146	0.00152	0.00174	0.00202	0.0021	0.00195	0.00174	0.00166	0.00179
Poa badensis	LPoaPoaPoaBad01	0.00255	0.00266	0.00255	0.00241	0.00246	0.00252	0.00243	0.00238	0.00264	0.00313	0.00347	0.00342	0.00311	0.00275	0.00249	0.00254	0.00293	0.00344	0.00378	0.00379	0.00355	0.00329	0.00312	0.00313	0.00332	0.00367	0.00411	0.00445	0.00458	0.00444	0.00418	0.00407	0.00418	0.00433	0.00443	0.00456	0.00474	0.00481	0.00471	0.00462	0.00475	0.00504	0.0052	0.00516	0.00523	0.00552	0.00583	0.00598
	LPoaPoaPoaBad02	0.00104	0.00105	0.00136	0.00177	0.00199	0.00195	0.00188	0.00194	0.00211	0.00221	0.0022	0.00208	0.00186	0.00156	0.00133	0.00139	0.00169	0.00209	0.00244	0.00265	0.00278	0.003	0.00331	0.00341	0.00315	0.0028	0.00267	0.00275	0.00282	0.00277	0.00263	0.00257	0.00276	0.00304	0.00312	0.00303	0.00299	0.00312	0.00338	0.00363	0.00366	0.00345	0.00332	0.00343	0.00362	0.00381	0.00394	0.00399
	LPoaPoaPoaBad03	0.00242	0.0023	0.00227	0.00233	0.00247	0.0026	0.00247	0.00209	0.00188	0.002	0.00235	0.00274	0.00299	0.00299	0.00281	0.00279	0.0031	0.00338	0.00336	0.00321	0.0032	0.00331	0.00341	0.00345	0.00344	0.00344	0.00347	0.00343	0.00333	0.00333	0.00352	0.00375	0.00386	0.0038	0.0037	0.00381	0.00413	0.00438	0.00442	0.00437	0.0044	0.00452	0.00469	0.00492	0.00512	0.00521	0.00515	0.00503
Poa pratensis	LPoaPoaPoaPra01	0.00073	0.00065	0.00062	0.00054	0.00043	0.00049	0.00056	0.00065	0.00074	0.00082	0.00096	0.00118	0.00132	0.00126	0.00105	0.00087	0.00073	0.00069	0.0007	0.00073	0.00082	0.00101	0.00125	0.00141	0.00144	0.00135	0.00123	0.00123	0.00138	0.00151	0.00151	0.00143	0.00136	0.00134	0.00143	0.00154	0.00152	0.00131	0.00108	0.00108	0.00138	0.00175	0.00187	0.00176	0.00167	0.0017	0.0018	0.00189
	LPoaPoaPoaPra02	0.00056	0.0006	0.00068	0.00067	0.0005	0.00029	0.00027	0.0004	0.00059	0.00065	0.00061	0.00068	0.00083	0.00094	0.00094	0.0009	0.0009	0.00096	0.00099	0.00092	0.00082	0.00079	0.0008	0.00077	0.00072	0.00073	0.00074	0.00071	0.00072	0.00081	0.00088	0.00089	0.00093	0.00096	0.00104	0.00119	0.00128	0.00129	0.00129	0.00133	0.00134	0.00133	0.00134	0.00138	0.00149	0.00163	0.00163	0.00148
	LPoaPoaPoaPra03	0.00053	0.00036	0.00044	0.00051	0.00055	0.00048	0.00032	0.00046	0.00065	0.00092	0.00112	0.00121	0.00125	0.00113	0.00077	0.00044	0.00039	0.00049	0.00057	0.0007	0.00096	0.00131	0.00158	0.00168	0.00164	0.00161	0.00168	0.00187	0.00197	0.00191	0.00177	0.00161	0.00143	0.00127	0.00126	0.00134	0.00134	0.00136	0.00149	0.0016	0.00158	0.00154	0.00159	0.00169	0.00169	0.00159	0.00154	0.00161
Poa nemoralis	LPoaPoaPoaNem01	0.00062	0.00043	0.00058	0.00097	0.00119	0.00113	0.00095	0.00074	0.00065	0.0007	0.00084	0.00097	0.00097	0.00085	0.00084	0.00109	0.00122	0.00111	0.00108	0.00129	0.00145	0.0014	0.00134	0.00138	0.0014	0.00124	0.001	0.00095	0.00104	0.0011	0.00111	0.00116	0.00132	0.00154	0.00168	0.00168	0.00159	0.00154	0.00153	0.00154	0.00163	0.0018	0.00191	0.00193	0.00193	0.00195	0.00194	0.00189
	LPoaPoaPoaNem02	0.00083	0.00053	0.0002	0.00022	0.00036	0.00048	0.00055	0.00053	0.00048	0.00057	0.0006	0.00053	0.00061	0.00073	0.0007	0.00054	0.00068	0.00079	0.00069	0.00057	0.00055	0.0006	0.00063	0.00066	0.00073	0.00093	0.00119	0.00138	0.00136	0.00115	0.00096	0.00086	0.0009	0.00101	0.00107	0.00111	0.00113	0.00111	0.00106	0.00108	0.00121	0.00132	0.00137	0.00144	0.00157	0.00164	0.00155	0.00143
	LPoaPoaPoaNem03	0.00158	0.00159	0.00121	0.00082	0.00064	0.00049	0.00046	0.00071	0.0008	0.00084	0.00109	0.0014	0.00153	0.00135	0.00096	0.00061	0.00054	0.0007	0.00075	0.00071	0.00075	0.00092	0.00116	0.00132	0.00132	0.00122	0.00116	0.00107	0.001	0.00117	0.00144	0.00154	0.00146	0.00138	0.00135	0.00129	0.00133	0.00155	0.00173	0.00171	0.00155	0.00137	0.00123	0.00122	0.00137	0.00164	0.00188	0.00194
Sesleria tenuifolia	LPoaPoaSesTen01	0.0007	0.00069	0.00064	0.00066	0.00078	0.00098	0.00104	0.00105	0.0012	0.00139	0.00152	0.00157	0.00157	0.0016	0.00169	0.00172	0.00164	0.0015	0.00145	0.0016	0.00177	0.00179	0.00176	0.00181	0.00176	0.00158	0.00139	0.00138	0.00166	0.00204	0.00227	0.00228	0.00225	0.00226	0.00229	0.00242	0.00265	0.00277	0.00253	0.00205	0.00179	0.00196	0.00237	0.00265	0.00266	0.00267	0.00286	0.00305
	LPoaPoaSesTen02	0.00089	0.0009	0.00103	0.00087	0.0007	0.00073	0.00071	0.00068	0.00066	0.00087	0.00129	0.00178	0.00212	0.0022	0.00206	0.00171	0.00122	0.001	0.00095	0.0012	0.00134	0.00122	0.00112	0.00138	0.00177	0.00193	0.00181	0.00165	0.00166	0.00188	0.00214	0.0022	0.00202	0.00183	0.00184	0.00195	0.00196	0.0019	0.00202	0.0023	0.0025	0.00247	0.00232	0.00234	0.00251	0.00261	0.00249	0.00226
	LPoaPoaSesTen03	0.00121	0.00106	0.00081	0.00107	0.00121	0.00096	0.00073	0.00086	0.00103	0.00111	0.00116	0.00121	0.00133	0.00153	0.00171	0.00182	0.0019	0.0019	0.00182	0.00176	0.00183	0.00195	0.00209	0.00216	0.00218	0.00229	0.00246	0.00246	0.00219	0.00188	0.00179	0.00185	0.00195	0.00213	0.00233	0.00244	0.00246	0.00248	0.0026	0.00282	0.00304	0.00312	0.00307	0.00298	0.00295	0.00308	0.00324	0.00325
Dactylis glomerata	LPoaPoaDacGlo01	0.00395	0.00385	0.00389	0.004	0.00412	0.00407	0.00387	0.00373	0.00375	0.00383	0.00394	0.00417	0.00443	0.00449	0.0043	0.00415	0.00427	0.00456	0.00466	0.0045	0.00432	0.00436	0.00452	0.00459	0.00458	0.00453	0.00438	0.0042	0.00422	0.00445	0.00458	0.00452	0.00452	0.00462	0.0045	0.00411	0.00382	0.00382	0.0041	0.00438	0.00438	0.00432	0.00438	0.00441	0.00429	0.00426	0.00449	0.00497
	LPoaPoaDacGlo02	0.00058	0.00077	0.00094	0.00073	0.00065	0.00077	0.00072	0.00072	0.00086	0.00098	0.00116	0.00136	0.00146	0.00131	0.0011	0.00112	0.00133	0.00151	0.00145	0.00127	0.00114	0.00103	0.00089	0.00079	0.0007	0.0007	0.00088	0.00116	0.00137	0.00146	0.00153	0.00174	0.00203	0.00214	0.00205	0.00196	0.002	0.00211	0.0021	0.00195	0.00182	0.00182	0.00194	0.00212	0.00216	0.00197	0.00177	0.0018
	LPoaPoaDacGlo03	0.00058	0.00045	0.00049	0.0007	0.00075	0.00055	0.00056	0.00086	0.00117	0.00133	0.00132	0.00125	0.00131	0.00148	0.00165	0.00183	0.00184	0.00161	0.00131	0.0012	0.0013	0.00144	0.00154	0.00169	0.0018	0.00161	0.00117	0.00088	0.00088	0.00127	0.00167	0.00193	0.00192	0.00177	0.00174	0.00191	0.00212	0.00232	0.00251	0.00259	0.00256	0.00249	0.00232	0.00213	0.00209	0.00212	0.00216	0.00225
Bromus erectus	LPoaPoaBroEre01	0.00076	0.00095	0.00103	0.00107	0.00121	0.00136	0.00148	0.00153	0.00144	0.00131	0.00125	0.00125	0.00123	0.00117	0.00111	0.00105	0.00108	0.00126	0.00155	0.00173	0.00158	0.00128	0.00117	0.00131	0.00151	0.00164	0.00175	0.00192	0.00201	0.00199	0.0019	0.00186	0.002	0.00229	0.00256	0.00269	0.00274	0.00276	0.00271	0.00247	0.00214	0.0019	0.00183	0.00184	0.00191	0.00206	0.00218	0.00219
	LPoaPoaBroEre02	0.00031	0.00037	0.00076	0.00128	0.0015	0.00125	0.00095	0.00129	0.00126	0.00096	0.00071	0.00078	0.00115	0.00157	0.00181	0.00176	0.00146	0.00108	0.00083	0.00074	0.00068	0.00064	0.00072	0.0007	0.00056	0.00051	0.00064	0.00091	0.0012	0.00159	0.0017	0.00167	0.00158	0.00131	0.0011	0.00124	0.00161	0.00195	0.00214	0.00227	0.00231	0.00222	0.00212	0.00218	0.00241	0.00255	0.00243	0.00218
	LPoaPoaBroEre03	0.00148	0.0016	0.00161	0.00145	0.00129	0.00118	0.00094	0.00068	0.00057	0.00047	0.00042	0.0005	0.0008	0.00091	0.00085	0.00088	0.00076	0.00036	0.00022	0.00059	0.00095	0.00148	0.00178	0.00183	0.00175	0.00148	0.00116	0.00102	0.00117	0.00152	0.00177	0.00171	0.00146	0.00133	0.0015	0.00174	0.0019	0.00201	0.00211	0.00219	0.00221	0.00221	0.00229	0.0025	0.00276	0.0029	0.00291	0.00283
Holcus lanatus	LPoaPoaHolLan01	0.00202	0.00202	0.00188	0.00162	0.00139	0.00132	0.00146	0.00169	0.00162	0.00179	0.00218	0.0025	0.00264	0.00253	0.00226	0.00188	0.00153	0.00157	0.00176	0.0019	0.00203	0.00202	0.00182	0.00161	0.00159	0.00184	0.00229	0.00266	0.00266	0.00234	0.00199	0.00183	0.00188	0.00217	0.00259	0.00301	0.00333	0.00347	0.00345	0.00336	0.00326	0.00313	0.00289	0.00259	0.00248	0.00272	0.00309	0.00339
	LPoaPoaHolLan02	0.00102	0.00116	0.00146	0.00156	0.00148	0.0013	0.00109	0.00113	0.00126	0.00127	0.00126	0.00139	0.00161	0.00173	0.00176	0.00182	0.00183	0.00182	0.00192	0.00214	0.00236	0.00251	0.00265	0.00279	0.00269	0.00229	0.00198	0.00199	0.00215	0.00227	0.0023	0.00223	0.00226	0.00253	0.00297	0.0035	0.0039	0.00405	0.00399	0.00385	0.0037	0.0035	0.00319	0.003	0.00306	0.0033	0.00357	0.00378
	LPoaPoaHolLan03	0.00089	0.00092	0.00083	0.00055	0.00077	0.00116	0.00134	0.00136	0.00136	0.00147	0.00149	0.00129	0.00093	0.00066	0.0008	0.00112	0.00141	0.00158	0.00148	0.0014	0.00156	0.00153	0.00135	0.00122	0.00122	0.00133	0.00139	0.00146	0.00159	0.00175	0.00184	0.00183	0.0018	0.00182	0.00199	0.00225	0.00249	0.00262	0.00257	0.00235	0.00208	0.0019	0.00193	0.00216	0.00245	0.00269	0.00282	0.0029
Luzula luzuloides	LPoaJunLuzLuz01	0.00134	0.00124	0.00117	0.00104	0.00084	0.00064	0.00069	0.0011	0.00151	0.00175	0.00177	0.00164	0.00145	0.00129	0.0013	0.00144	0.00148	0.00136	0.00129	0.00143	0.00155	0.0016	0.00161	0.00159	0.0016	0.00165	0.00164	0.00163	0.00167	0.00176	0.00182	0.00176	0.00169	0.00172	0.00189	0.00207	0.00217	0.0022	0.00237	0.00276	0.00313	0.00326	0.00318	0.00308	0.00303	0.00292	0.00285	0.00306
	LPoaJunLuzLuz02	0.00144	0.00164	0.00204	0.00246	0.00272	0.0027	0.0025	0.00224	0.00196	0.00182	0.00184	0.00196	0.00224	0.00249	0.00249	0.00233	0.00235	0.00274	0.00325	0.00345	0.00331	0.00323	0.00344	0.00376	0.00394	0.00396	0.00389	0.00366	0.00343	0.00351	0.004	0.00458	0.00489	0.00486	0.00465	0.00448	0.00448	0.0045	0.00421	0.00363	0.00326	0.00346	0.00405	0.00463	0.00491	0.00498	0.00501	0.00511
	LPoaJunLuzLuz03	0.00157	0.00166	0.00175	0.00177	0.0016	0.00131	0.0012	0.00146	0.002	0.00242	0.00246	0.0023	0.0022	0.00216	0.00207	0.0019	0.00185	0.00196	0.00209	0.00224	0.00241	0.00252	0.00244	0.00217	0.00196	0.00201	0.00229	0.00284	0.00336	0.00352	0.00333	0.00302	0.00284	0.00292	0.0032	0.00344	0.00355	0.00358	0.00352	0.00341	0.00342	0.00366	0.00401	0.00414	0.00395	0.00371	0.00366	0.00379
Luzula sylvatica	LPoaJunLuzSyl01	0.00119	0.00121	0.00123	0.00108	0.00079	0.00054	0.00066	0.00111	0.00161	0.00179	0.00152	0.00117	0.00118	0.00148	0.00181	0.00196	0.00195	0.00181	0.00149	0.0011	0.00073	0.00061	0.00081	0.00099	0.00104	0.00107	0.00118	0.00147	0.00184	0.0021	0.00224	0.00233	0.00229	0.00204	0.00169	0.00154	0.00172	0.00204	0.00236	0.00262	0.00281	0.00288	0.00277	0.00254	0.00246	0.00261	0.0029	0.00318
	LPoaJunLuzSyl02	0.00056	0.00075	0.00089	0.00096	0.00091	0.00094	0.00122	0.00146	0.00146	0.00123	0.0011	0.00124	0.00144	0.00147	0.00141	0.00153	0.00171	0.00171	0.00157	0.00141	0.00124	0.00117	0.00121	0.00145	0.00176	0.00191	0.00179	0.00147	0.00109	0.00087	0.00086	0.00105	0.00153	0.00197	0.00211	0.00197	0.00178	0.00175	0.00194	0.00221	0.00222	0.00199	0.0018	0.00182	0.002	0.00225	0.00254	0.00275
	LPoaJunLuzSyl03	0.00021	0.00031	0.00024	0.00053	0.00086	0.00115	0.00131	0.00132	0.00117	0.00094	0.00085	0.00095	0.00095	0.00062	0.00077	0.001	0.00106	0.00092	0.00074	0.00076	0.00111	0.00151	0.00177	0.00193	0.00196	0.00186	0.00174	0.00164	0.00147	0.0013	0.00126	0.00137	0.00152	0.00157	0.00143	0.00125	0.00126	0.00144	0.00157	0.00159	0.00164	0.00179	0.00197	0.00206	0.00207	0.00203	0.00198	0.002
Platycladus orientalis	PPinCupPlaOri01	0.00137	0.00172	0.00224	0.00243	0.00219	0.00185	0.00167	0.0017	0.00195	0.0023	0.00268	0.00302	0.00306	0.00285	0.00276	0.00301	0.0034	0.00366	0.00369	0.00352	0.00318	0.00284	0.00274	0.0028	0.00291	0.003	0.00306	0.00304	0.00287	0.00264	0.00264	0.00293	0.00321	0.00336	0.0035	0.00374	0.00403	0.00411	0.00397	0.00391	0.00407	0.00427	0.0044	0.00461	0.00492	0.0052	0.00533	0.00533
	PPinCupPlaOri02	0.00065	0.00119	0.0017	0.00174	0.00154	0.00145	0.00129	0.00104	0.00096	0.00112	0.00126	0.00129	0.00131	0.00164	0.00201	0.00207	0.00192	0.00187	0.00205	0.00231	0.00245	0.00251	0.00247	0.00231	0.0021	0.00185	0.00148	0.00113	0.00098	0.00113	0.0014	0.00174	0.002	0.00195	0.00193	0.00229	0.00293	0.00342	0.00363	0.0037	0.00363	0.00336	0.00304	0.0029	0.00303	0.00333	0.00365	0.00378
	PPinCupPlaOri03	0.0009	0.00125	0.00138	0.00115	0.00077	0.00052	0.00038	0.00068	0.00137	0.00214	0.00266	0.00286	0.00289	0.0029	0.00286	0.00274	0.00258	0.00243	0.00224	0.00193	0.00156	0.00132	0.00136	0.00163	0.00188	0.00203	0.00223	0.00255	0.00283	0.00285	0.00269	0.00243	0.00212	0.00202	0.00225	0.00253	0.00274	0.003	0.00316	0.00305	0.00291	0.00297	0.00314	0.00329	0.00357	0.0041	0.00466	0.00491
Thujopsis dolabrata	PPinCupThuDol01	0.00043	0.00061	0.00063	0.00063	0.00074	0.00086	0.00092	0.00094	0.00096	0.00098	0.00095	0.0009	0.00091	0.00096	0.00094	0.00084	0.00076	0.00075	0.00077	0.00087	0.001	0.00106	0.00108	0.0011	0.00113	0.00116	0.00127	0.00152	0.00176	0.0018	0.0016	0.00129	0.00104	0.00103	0.00128	0.00162	0.00178	0.00172	0.00159	0.00151	0.00151	0.00162	0.0017	0.00173	0.0017	0.00166	0.00168	0.00171
	PPinCupThuDol02	0.00076	0.001	0.00112	0.00106	0.00098	0.00109	0.00124	0.00114	0.00078	0.00047	0.00051	0.0007	0.0009	0.00101	0.00108	0.00103	0.00075	0.00054	0.00065	0.00082	0.00097	0.00115	0.00126	0.00121	0.00108	0.00103	0.00115	0.00132	0.00134	0.00121	0.00105	0.00113	0.00145	0.00157	0.00141	0.00119	0.00113	0.00129	0.00151	0.00161	0.0016	0.00161	0.00166	0.00168	0.00171	0.00183	0.002	0.00213
	PPinCupThuDol03	0.0006	0.00069	0.00078	0.00082	0.00081	0.0008	0.00081	0.00076	0.00062	0.00052	0.00052	0.00052	0.00063	0.00076	0.0008	0.00076	0.00076	0.0008	0.00093	0.00096	0.00085	0.00087	0.0011	0.0014	0.00155	0.00154	0.00149	0.00141	0.00137	0.00145	0.00149	0.0015	0.0015	0.00144	0.00134	0.00137	0.00146	0.0014	0.00126	0.00122	0.00127	0.00129	0.00132	0.00138	0.00146	0.00153	0.00164	0.0018
Chamaecyparis lawsoniana	PPinCupChaLaw01	0.00114	0.0011	0.0013	0.00151	0.00146	0.00116	0.00084	0.00066	0.00075	0.00115	0.00157	0.00167	0.00154	0.00159	0.002	0.00233	0.00216	0.00162	0.00126	0.00134	0.00157	0.00168	0.00176	0.00198	0.00221	0.00218	0.00202	0.00194	0.00187	0.00182	0.00193	0.00216	0.00243	0.00268	0.00295	0.00326	0.00356	0.00377	0.00385	0.00374	0.0035	0.00323	0.00299	0.00285	0.00289	0.00307	0.00327	0.00351
	PPinCupChaLaw02	0.00151	0.00182	0.00218	0.00229	0.00202	0.00153	0.00141	0.00177	0.00205	0.00201	0.00183	0.00175	0.0018	0.0019	0.00186	0.00172	0.00164	0.00172	0.00193	0.00214	0.00227	0.00229	0.0023	0.00228	0.00205	0.00181	0.00195	0.00236	0.00269	0.00296	0.00317	0.00316	0.00287	0.00249	0.00231	0.00241	0.00275	0.00309	0.00329	0.00342	0.00353	0.00348	0.00327	0.00314	0.00317	0.00325	0.00346	0.00393
	PPinCupChaLaw03	0.00233	0.00232	0.00237	0.0023	0.00213	0.00205	0.00216	0.00235	0.00242	0.00242	0.00249	0.00255	0.00248	0.0023	0.00216	0.0023	0.00275	0.00322	0.00351	0.00362	0.00366	0.00364	0.00359	0.00351	0.00346	0.00345	0.00337	0.00321	0.00317	0.00329	0.00339	0.00345	0.00351	0.00366	0.00398	0.00439	0.00464	0.00458	0.00434	0.0042	0.00422	0.00431	0.00444	0.00458	0.00468	0.00473	0.00481	0.00499
Chamaecyparis obtusa	PPinCupChaObt01	0.00092	0.0011	0.00112	0.00097	0.00083	0.00091	0.00109	0.00122	0.00117	0.00104	0.0011	0.00126	0.00135	0.00136	0.00133	0.00129	0.00125	0.00119	0.00114	0.00112	0.00112	0.00118	0.00138	0.00165	0.00187	0.00195	0.00188	0.00175	0.00168	0.00173	0.00191	0.0021	0.00221	0.00217	0.002	0.00182	0.00179	0.00188	0.00199	0.00204	0.00204	0.00203	0.00203	0.00205	0.00207	0.00204	0.00202	0.00206
	PPinCupChaObt02	0.00082	0.00084	0.00098	0.00113	0.00119	0.00114	0.00105	0.00098	0.00087	0.00075	0.00079	0.00091	0.001	0.00108	0.00121	0.00132	0.00139	0.00136	0.00126	0.00118	0.00128	0.00154	0.00177	0.00173	0.0015	0.00131	0.00129	0.00137	0.0015	0.00167	0.00179	0.00183	0.00179	0.00166	0.00147	0.0013	0.00122	0.00123	0.00124	0.00125	0.00134	0.00155	0.00175	0.0019	0.00207	0.00229	0.00244	0.00246
	PPinCupChaObt03	0.00047	0.0005	0.00063	0.00075	0.00078	0.00071	0.00062	0.00058	0.00071	0.00084	0.00091	0.00107	0.00137	0.0016	0.00158	0.00137	0.00113	0.00098	0.00103	0.00122	0.00128	0.00106	0.00081	0.00079	0.00098	0.00126	0.00147	0.00157	0.00156	0.00145	0.00133	0.0013	0.00145	0.00165	0.00173	0.00167	0.0016	0.00161	0.00164	0.00167	0.0017	0.00172	0.00178	0.00191	0.00199	0.00194	0.00184	0.00183
Chamaecyparis pisifera	PPinCupChaPis01	0.00086	0.0009	0.00084	0.00071	0.00071	0.00094	0.00113	0.00109	0.00096	0.00101	0.00126	0.00146	0.0015	0.00141	0.00125	0.00119	0.00131	0.00158	0.00179	0.00175	0.00151	0.00126	0.00116	0.00121	0.00138	0.0015	0.00158	0.00159	0.00153	0.00145	0.00139	0.00143	0.00166	0.00196	0.0021	0.00207	0.00201	0.00196	0.00188	0.00175	0.00168	0.00166	0.0017	0.00184	0.00202	0.00205	0.00186	0.00167
	PPinCupChaPis02	0.00154	0.00114	0.00088	0.00093	0.00089	0.00072	0.00079	0.00098	0.00104	0.001	0.00106	0.00123	0.00133	0.00127	0.00113	0.00109	0.00122	0.00139	0.00141	0.00152	0.00176	0.00187	0.00184	0.00181	0.00183	0.0019	0.00196	0.00192	0.00182	0.00171	0.00164	0.00164	0.00174	0.00188	0.00194	0.00191	0.00193	0.00209	0.00229	0.00249	0.00264	0.00265	0.00254	0.00233	0.0021	0.00199	0.00217	0.00253
	PPinCupChaPis03	0.00078	0.00075	0.0008	0.0008	0.00075	0.00077	0.00081	0.00104	0.00122	0.00116	0.00097	0.00082	0.00075	0.00073	0.0008	0.00103	0.00124	0.00132	0.00141	0.00153	0.0016	0.0015	0.00129	0.00114	0.00121	0.00141	0.00148	0.00138	0.00143	0.00172	0.00205	0.00217	0.00202	0.00175	0.00152	0.00136	0.00121	0.00112	0.00119	0.00134	0.00147	0.00157	0.00171	0.00182	0.00199	0.00214	0.00214	0.00206
Juniperus chinensis	PPinCupJunChi01	0.00105	0.00075	0.00063	0.00066	0.00078	0.00121	0.00162	0.00179	0.00182	0.00195	0.00216	0.00226	0.0022	0.00222	0.00244	0.00272	0.00292	0.00305	0.00312	0.00306	0.00287	0.00266	0.00254	0.00255	0.00275	0.00297	0.00302	0.0029	0.00275	0.00275	0.00275	0.0027	0.00267	0.00269	0.00273	0.00275	0.00282	0.00297	0.00306	0.00306	0.00305	0.00307	0.00319	0.00343	0.00381	0.00422	0.00435	0.00416
	PPinCupJunChi02	0.00167	0.00193	0.00206	0.00209	0.00218	0.00225	0.00218	0.00198	0.00192	0.0022	0.00267	0.00298	0.00282	0.00227	0.00182	0.00185	0.00225	0.0026	0.00272	0.00257	0.00219	0.00189	0.00191	0.00231	0.00288	0.0032	0.00325	0.00324	0.00317	0.00304	0.00296	0.00308	0.00338	0.00364	0.00371	0.00362	0.0035	0.00344	0.00338	0.00335	0.00346	0.00375	0.00417	0.00456	0.00475	0.0048	0.0049	0.00509
	PPinCupJunChi03	0.00116	0.00094	0.00074	0.00072	0.00062	0.00057	0.00083	0.00107	0.00127	0.00142	0.00147	0.00144	0.00143	0.00145	0.00139	0.00123	0.00109	0.00109	0.0013	0.0016	0.00182	0.00196	0.00199	0.00185	0.00158	0.00135	0.00129	0.00138	0.00141	0.00138	0.00148	0.00182	0.00216	0.00218	0.00192	0.00166	0.00164	0.00187	0.00218	0.00243	0.00252	0.00248	0.00244	0.00251	0.00266	0.00285	0.00299	0.00309
Juniperus virginiana	PPinCupJunVir01	0.00437	0.00457	0.00476	0.00493	0.00507	0.00514	0.00513	0.00508	0.00508	0.00518	0.00544	0.00575	0.00586	0.00565	0.00534	0.00523	0.00537	0.00554	0.00563	0.00568	0.00574	0.00587	0.00603	0.00611	0.00617	0.00634	0.00673	0.0072	0.00753	0.00769	0.0078	0.00789	0.00789	0.00785	0.00791	0.00803	0.00808	0.00802	0.00799	0.0081	0.00832	0.00853	0.00878	0.0091	0.00941	0.00963	0.00983	0.01004
	PPinCupJunVir02	0.00245	0.00282	0.00307	0.00304	0.00292	0.00294	0.00304	0.00306	0.00307	0.00322	0.00342	0.00354	0.00372	0.00405	0.00429	0.00419	0.00396	0.00394	0.00407	0.00413	0.00411	0.00421	0.00441	0.00448	0.00435	0.0043	0.00448	0.00464	0.00456	0.00433	0.00416	0.00417	0.00442	0.00476	0.00492	0.00484	0.00478	0.00492	0.00519	0.0054	0.0055	0.0055	0.00547	0.00555	0.00572	0.0059	0.00605	0.00621
	PPinCupJunVir03	0.00158	0.00177	0.00204	0.00215	0.00206	0.00194	0.00198	0.00217	0.00233	0.00239	0.00245	0.00252	0.00253	0.00247	0.00241	0.00237	0.00238	0.00247	0.00259	0.00269	0.00273	0.00277	0.00287	0.00298	0.00308	0.00316	0.00311	0.00289	0.00276	0.00299	0.00339	0.00365	0.00371	0.00368	0.00364	0.00365	0.0037	0.00377	0.00381	0.00382	0.00385	0.00384	0.00386	0.00398	0.00416	0.00428	0.0043	0.0043
Juniperus sabina	PPinCupJunSab01	0.00052	0.00061	0.00055	0.00039	0.00029	0.00036	0.00059	0.00082	0.00085	0.00074	0.00067	0.0007	0.00067	0.00068	0.00081	0.00096	0.00108	0.00119	0.00124	0.00119	0.0011	0.00105	0.001	0.00097	0.00102	0.00113	0.00126	0.00138	0.00144	0.00138	0.00127	0.00118	0.00115	0.00112	0.00105	0.00094	0.00089	0.00096	0.00114	0.0013	0.00137	0.00136	0.00127	0.00111	0.00101	0.00106	0.00115	0.00124
	PPinCupJunSab02	0.00061	0.00048	0.00049	0.00064	0.00084	0.00109	0.00134	0.00143	0.00136	0.0012	0.00101	0.00084	0.00068	0.00049	0.00046	0.00063	0.00077	0.00087	0.00107	0.00136	0.00156	0.00154	0.00141	0.00134	0.00138	0.00146	0.00157	0.00166	0.00159	0.00139	0.00129	0.00138	0.00157	0.00162	0.00153	0.00146	0.00153	0.00165	0.00172	0.00173	0.00171	0.00163	0.00149	0.00146	0.00164	0.00194	0.00223	0.00237
	PPinCupJunSab03	0.00061	0.00063	0.00094	0.00112	0.00105	0.00102	0.00115	0.00133	0.00151	0.0015	0.00136	0.00131	0.00136	0.00134	0.00129	0.00134	0.00145	0.00148	0.00147	0.00149	0.0015	0.0015	0.00155	0.00162	0.00163	0.00163	0.00158	0.00145	0.00138	0.00151	0.00175	0.00191	0.00191	0.00183	0.00173	0.00172	0.00181	0.00199	0.0021	0.00207	0.00192	0.00182	0.00194	0.00221	0.00249	0.0026	0.00258	0.00249
Juniperus phoenicea	PPinCupJunPho01	0.001	0.00083	0.00067	0.00067	0.00072	0.00087	0.00103	0.00112	0.00112	0.00106	0.00094	0.00087	0.00087	0.00091	0.00096	0.00102	0.00112	0.00126	0.00141	0.00151	0.00155	0.00154	0.00151	0.00149	0.00152	0.00164	0.00176	0.00169	0.00143	0.00125	0.00125	0.00134	0.00137	0.00128	0.00115	0.00115	0.00128	0.00126	0.00119	0.00121	0.00133	0.00145	0.00147	0.00147	0.0015	0.00157	0.00172	0.00197
	PPinCupJunPho02	0.00094	0.00095	0.00085	0.00085	0.00108	0.0014	0.00162	0.00156	0.00132	0.00117	0.00131	0.00151	0.00165	0.00175	0.00177	0.0017	0.00162	0.00159	0.00147	0.00115	0.00081	0.00073	0.00093	0.00131	0.00163	0.00174	0.00167	0.00158	0.0016	0.00168	0.00169	0.00156	0.00141	0.00136	0.00143	0.00156	0.00161	0.00161	0.00169	0.00184	0.00192	0.00195	0.00193	0.00182	0.00172	0.00172	0.00183	0.00203
	PPinCupJunPho03	0.00071	0.00067	0.00072	0.0009	0.00097	0.0009	0.00088	0.00081	0.00082	0.00107	0.00141	0.00154	0.00137	0.00102	0.00076	0.0008	0.00098	0.00125	0.00141	0.00137	0.00132	0.00141	0.00162	0.00183	0.00195	0.00201	0.00199	0.00183	0.00162	0.00148	0.00142	0.00141	0.00141	0.00134	0.00132	0.00141	0.00145	0.0015	0.00166	0.00188	0.00204	0.00208	0.00195	0.00171	0.00156	0.00167	0.00191	0.00213
Juniperus communis	PPinCupJunCom01	0.00071	0.0007	0.00056	0.00056	0.00072	0.00081	0.00084	0.00079	0.00078	0.00077	0.0007	0.00066	0.0007	0.0008	0.00088	0.001	0.00119	0.00131	0.00122	0.00098	0.00072	0.00053	0.00051	0.00063	0.00074	0.00082	0.0009	0.00101	0.00109	0.00119	0.0013	0.00135	0.0014	0.00145	0.00147	0.00138	0.00127	0.00126	0.00135	0.00145	0.00148	0.00139	0.00123	0.00105	0.00096	0.00107	0.00135	0.00158
	PPinCupJunCom02	0.00071	0.00066	0.0006	0.00058	0.00058	0.00053	0.00046	0.00041	0.00045	0.00056	0.00072	0.00086	0.00097	0.00105	0.00101	0.00079	0.00055	0.00045	0.00046	0.00044	0.00066	0.00087	0.00087	0.00098	0.00132	0.00156	0.00165	0.00166	0.00158	0.00145	0.00142	0.00147	0.00148	0.00148	0.00145	0.00139	0.00141	0.00153	0.0016	0.00163	0.00172	0.00181	0.00172	0.00145	0.0012	0.00123	0.00147	0.00161
	PPinCupJunCom03	0.00098	0.00081	0.00064	0.00047	0.00043	0.00047	0.00062	0.00069	0.00063	0.00061	0.00066	0.00067	0.00077	0.0009	0.00095	0.00091	0.00082	0.00078	0.00087	0.00099	0.00106	0.0011	0.00121	0.00125	0.00113	0.00115	0.00128	0.00135	0.00136	0.00146	0.00154	0.00142	0.00126	0.00123	0.00127	0.00128	0.0013	0.00142	0.00166	0.00185	0.00187	0.00175	0.00164	0.00162	0.00166	0.00168	0.00165	0.00158
Juniperus oxycedrus	PPinCupJunOxy01	0.0004	0.00024	0.00021	0.00043	0.00065	0.00075	0.00076	0.00087	0.00096	0.00089	0.00086	0.00092	0.00082	0.00072	0.00073	0.00076	0.00075	0.00073	0.0009	0.00114	0.00124	0.00124	0.00127	0.00139	0.00156	0.00155	0.00131	0.001	0.00086	0.00091	0.00097	0.00097	0.0009	0.00083	0.0008	0.00088	0.00102	0.00115	0.00126	0.00133	0.00143	0.00158	0.00171	0.00173	0.0017	0.00172	0.00184	0.00208
	PPinCupJunOxy02	0.00042	0.00055	0.00064	0.00064	0.00055	0.00059	0.00085	0.00107	0.00112	0.00104	0.00093	0.00084	0.0008	0.00076	0.00069	0.00066	0.00069	0.00074	0.00088	0.00113	0.00128	0.00115	0.00083	0.00065	0.00072	0.00093	0.00107	0.0011	0.00108	0.00113	0.00133	0.00148	0.00152	0.00145	0.00129	0.00111	0.00106	0.00118	0.00134	0.00141	0.00132	0.00115	0.001	0.00087	0.0008	0.00096	0.0012	0.0013
	PPinCupJunOxy03	0.00093	0.00084	0.00074	0.00068	0.00072	0.00089	0.00101	0.001	0.00095	0.00088	0.00076	0.00059	0.00039	0.0003	0.00044	0.00077	0.00115	0.0014	0.00143	0.00134	0.00129	0.00132	0.00142	0.00144	0.00128	0.00105	0.00095	0.00096	0.00096	0.00098	0.0011	0.00137	0.00157	0.00158	0.00139	0.00108	0.00092	0.00095	0.00102	0.00111	0.00131	0.0016	0.00188	0.00199	0.00193	0.00185	0.00184	0.0019
Juniperus excelsa	PPinCupJunExc01	0.00105	0.00068	0.00042	0.00033	0.00044	0.00055	0.00067	0.00085	0.00094	0.00084	0.00065	0.00054	0.00057	0.00069	0.00082	0.00082	0.0008	0.00088	0.00099	0.00094	0.0009	0.00112	0.00154	0.00188	0.00191	0.00167	0.00127	0.00091	0.00084	0.00107	0.00127	0.00129	0.00126	0.00137	0.00155	0.00164	0.00161	0.00153	0.00152	0.0016	0.00167	0.00167	0.00161	0.00154	0.00152	0.0015	0.00143	0.00137
	PPinCupJunExc02	0.00085	0.00093	0.00086	0.00073	0.00064	0.00064	0.00083	0.00109	0.0011	0.00086	0.00074	0.00072	0.00058	0.0004	0.00054	0.00071	0.00076	0.00083	0.00088	0.00113	0.00131	0.00124	0.00103	0.0009	0.00107	0.00137	0.00166	0.00179	0.00179	0.00167	0.00143	0.00122	0.00121	0.00135	0.00148	0.00149	0.00142	0.00133	0.00123	0.00111	0.00104	0.0011	0.00137	0.00163	0.00171	0.00174	0.0018	0.00174
	PPinCupJunExc03	0.00059	0.00046	0.00046	0.0005	0.00047	0.00094	0.00144	0.00147	0.00114	0.00097	0.00099	0.00105	0.00099	0.00083	0.00074	0.00074	0.00078	0.00097	0.00129	0.00156	0.00167	0.0016	0.00148	0.00132	0.00104	0.0008	0.00083	0.00128	0.00181	0.00201	0.00183	0.00159	0.00158	0.00174	0.00192	0.00205	0.00203	0.0019	0.00179	0.00177	0.00185	0.00187	0.00176	0.0016	0.00153	0.0016	0.00171	0.0017
Calocedrus decurrens	PPinCupCalDec01	0.0015	0.00142	0.00114	0.00079	0.00056	0.00061	0.00077	0.00091	0.00102	0.00104	0.00091	0.00084	0.00095	0.0011	0.00118	0.00123	0.00138	0.00168	0.00193	0.00194	0.00178	0.00167	0.0016	0.0015	0.00145	0.00154	0.00167	0.00171	0.00169	0.00175	0.00189	0.00199	0.00201	0.00192	0.00181	0.00179	0.00193	0.00212	0.00229	0.00246	0.00262	0.00268	0.00261	0.00255	0.00263	0.00281	0.00289	0.00283
	PPinCupCalDec02	0.00132	0.00139	0.00154	0.0016	0.00154	0.00143	0.00138	0.00137	0.00133	0.00127	0.00126	0.00127	0.00129	0.00122	0.00099	0.00078	0.00084	0.00116	0.00155	0.00176	0.00176	0.00166	0.00156	0.00154	0.00168	0.00182	0.00186	0.00193	0.00211	0.00223	0.00212	0.00201	0.0021	0.00231	0.00251	0.00258	0.0025	0.00237	0.00228	0.00225	0.00226	0.00241	0.00268	0.00297	0.00313	0.00312	0.003	0.00286
	PPinCupCalDec03	0.00118	0.00102	0.00106	0.00129	0.00154	0.00163	0.0015	0.00126	0.00112	0.00104	0.00108	0.00129	0.00152	0.00157	0.00148	0.00144	0.00153	0.00154	0.00138	0.00116	0.001	0.00098	0.00117	0.00152	0.00178	0.00181	0.00176	0.00176	0.00184	0.00193	0.00199	0.00208	0.00227	0.00247	0.00257	0.00252	0.00238	0.00228	0.00228	0.00234	0.00241	0.00244	0.00243	0.00241	0.0024	0.00239	0.00236	0.00243
Cupressus sempervirens	PPinCupCupSem01	0.0008	0.00075	0.00066	0.00053	0.0006	0.0008	0.00102	0.00112	0.00103	0.00094	0.00094	0.00095	0.00082	0.00063	0.00062	0.00073	0.00093	0.00116	0.0013	0.00124	0.00115	0.00119	0.00127	0.00136	0.00131	0.00114	0.00097	0.00082	0.00086	0.00102	0.00109	0.00105	0.00095	0.00083	0.0009	0.0011	0.00134	0.00152	0.0015	0.00135	0.00127	0.00132	0.0014	0.00144	0.00157	0.00182	0.00202	0.00202
	PPinCupCupSem02	0.00083	0.00072	0.00081	0.00094	0.00089	0.00061	0.00037	0.00039	0.0006	0.00077	0.00079	0.00074	0.00064	0.00042	0.00025	0.00027	0.00047	0.00073	0.00091	0.00093	0.00086	0.00092	0.00108	0.00118	0.00118	0.00111	0.00094	0.00073	0.00065	0.00073	0.00081	0.0009	0.00105	0.00121	0.00135	0.00147	0.00159	0.00162	0.00151	0.00132	0.00124	0.00127	0.00137	0.00155	0.0018	0.00204	0.00209	0.0019
	PPinCupCupSem03	0.00053	0.00043	0.00043	0.00054	0.00063	0.00064	0.00056	0.00053	0.0005	0.00041	0.0005	0.00065	0.00076	0.00084	0.00091	0.00096	0.00092	0.00079	0.00072	0.00081	0.00088	0.00086	0.00084	0.00091	0.00107	0.00122	0.00127	0.00125	0.00123	0.00125	0.00118	0.00098	0.00083	0.00091	0.00114	0.00133	0.00136	0.00123	0.00109	0.00114	0.00133	0.00151	0.00159	0.00157	0.00152	0.00151	0.00158	0.00162
Cupressus sargentii	PPinCupCupSar01	0.0009	0.00111	0.00113	0.001	0.00095	0.00107	0.00118	0.0012	0.00111	0.00097	0.00092	0.00097	0.00113	0.0013	0.00134	0.00124	0.00112	0.00104	0.00103	0.0011	0.00124	0.00139	0.00149	0.00157	0.00166	0.00169	0.00164	0.00158	0.00156	0.00166	0.00181	0.00184	0.00179	0.00183	0.00209	0.00245	0.00272	0.0028	0.0028	0.00283	0.00284	0.00273	0.00254	0.0024	0.0025	0.00292	0.00333	0.00342
	PPinCupCupSar02	0.00194	0.00185	0.00137	0.00098	0.00091	0.00112	0.00144	0.00157	0.00148	0.00128	0.00114	0.00109	0.00115	0.0012	0.00117	0.00123	0.00156	0.00203	0.00242	0.00253	0.00234	0.00206	0.00196	0.00206	0.00226	0.00245	0.00253	0.00255	0.00253	0.00243	0.00231	0.00222	0.00221	0.00238	0.00265	0.00286	0.00301	0.00311	0.00321	0.00327	0.00321	0.00309	0.00309	0.00323	0.00328	0.00314	0.00305	0.00322
	PPinCupCupSar03	0.00132	0.00111	0.00095	0.00094	0.00108	0.00129	0.00142	0.00137	0.00119	0.0011	0.00128	0.00163	0.00183	0.00166	0.00133	0.00115	0.00121	0.00139	0.00156	0.00167	0.00174	0.00183	0.00199	0.00218	0.00233	0.00233	0.0022	0.00207	0.00209	0.00224	0.00239	0.00244	0.00237	0.0023	0.00232	0.00236	0.00232	0.00232	0.00245	0.00267	0.00274	0.00265	0.00261	0.00268	0.0028	0.00294	0.00305	0.00312
Cupressus x leylandii	PPinCupCupLey01	0.00062	0.00073	0.00086	0.0008	0.00061	0.00052	0.00052	0.00054	0.00057	0.00066	0.00077	0.00082	0.0009	0.00104	0.00106	0.00087	0.00059	0.00047	0.00067	0.00092	0.00099	0.00089	0.00086	0.00105	0.00121	0.00129	0.00131	0.00129	0.00123	0.00114	0.00104	0.00093	0.00087	0.00089	0.00101	0.00111	0.00113	0.00117	0.00131	0.0015	0.00166	0.00176	0.0018	0.0018	0.00176	0.00171	0.00168	0.00165
	PPinCupCupLey02	0.00077	0.00078	0.00085	0.00094	0.00097	0.00088	0.00075	0.00079	0.00103	0.00127	0.00139	0.00128	0.0011	0.00104	0.00097	0.00099	0.00105	0.00114	0.00124	0.00137	0.00152	0.00168	0.00179	0.00181	0.00183	0.00191	0.00191	0.00175	0.00151	0.00131	0.00125	0.00135	0.00149	0.00162	0.00182	0.00198	0.00196	0.00175	0.0015	0.00136	0.00138	0.00159	0.00186	0.00207	0.00216	0.00222	0.00222	0.00206
	PPinCupCupLey03	0.00053	0.00053	0.00058	0.00063	0.00061	0.00053	0.00072	0.00074	0.00084	0.00094	0.00102	0.00116	0.00122	0.00109	0.0008	0.00049	0.00053	0.00074	0.00081	0.00082	0.00076	0.00071	0.00072	0.00079	0.00093	0.00107	0.00112	0.00114	0.00127	0.00147	0.00161	0.00159	0.00142	0.00124	0.00118	0.00113	0.00105	0.00104	0.00116	0.00132	0.00145	0.00148	0.00141	0.00142	0.00159	0.00178	0.00189	0.00191
Cunninghamia lancelota	PPinCupCunLan01	0.00051	0.00052	0.0006	0.0006	0.00061	0.00061	0.00069	0.00077	0.00071	0.00058	0.00047	0.00044	0.0006	0.00086	0.001	0.00097	0.00089	0.00084	0.00089	0.00109	0.0013	0.00134	0.00123	0.00114	0.00114	0.00117	0.00125	0.00144	0.00162	0.0016	0.00139	0.00125	0.00134	0.00152	0.00159	0.00152	0.00144	0.00142	0.00143	0.0014	0.00132	0.00125	0.00122	0.00121	0.00115	0.00106	0.00108	0.00132
	PPinCupCunLan02	0.00042	0.00053	0.00065	0.0007	0.00064	0.00059	0.00062	0.00067	0.00068	0.00059	0.00043	0.0003	0.00028	0.00033	0.00039	0.00051	0.00065	0.00066	0.00059	0.00061	0.00072	0.00081	0.00083	0.00084	0.00086	0.00083	0.00077	0.00076	0.00085	0.00105	0.00115	0.0011	0.001	0.00101	0.00107	0.00112	0.00117	0.0012	0.00119	0.00114	0.00108	0.00108	0.00114	0.00115	0.00114	0.00121	0.00129	0.00127
	PPinCupCunLan03	0.00051	0.00056	0.00072	0.00085	0.00088	0.00078	0.00069	0.00077	0.00103	0.00126	0.00116	0.00088	0.0007	0.00074	0.00089	0.00109	0.00113	0.00091	0.00064	0.00064	0.00097	0.00128	0.00132	0.00122	0.0012	0.00121	0.00108	0.0008	0.00052	0.00056	0.00074	0.00078	0.00088	0.00107	0.00129	0.00158	0.00189	0.00203	0.00191	0.0017	0.00156	0.00151	0.00149	0.00144	0.00133	0.0012	0.00101	0.00094
Cryptomeria japonica	PPinCupCryJap01	0.00118	0.00143	0.00163	0.00169	0.00166	0.00172	0.00178	0.00181	0.00185	0.00186	0.00179	0.00157	0.00114	0.00066	0.00054	0.00081	0.00108	0.00126	0.00136	0.00142	0.00148	0.00145	0.00137	0.00141	0.00163	0.00184	0.00186	0.0018	0.00185	0.00196	0.00191	0.00173	0.00168	0.00188	0.00227	0.00257	0.00249	0.00206	0.00176	0.00184	0.00219	0.00249	0.00256	0.00242	0.00217	0.00185	0.00155	0.00147
	PPinCupCryJap02	0.00082	0.00096	0.00086	0.00051	0.00027	0.00027	0.00024	0.00036	0.00063	0.00081	0.00111	0.00112	0.00096	0.0008	0.0007	0.00091	0.00109	0.00125	0.00129	0.00112	0.00094	0.00098	0.00117	0.00137	0.0015	0.00153	0.00148	0.0014	0.00138	0.00158	0.0018	0.00174	0.00146	0.00123	0.0012	0.00135	0.00153	0.00167	0.00179	0.00185	0.00188	0.00189	0.00174	0.00137	0.00111	0.00122	0.00174	0.00225
	PPinCupCryJap03	0.00109	0.0014	0.00131	0.00116	0.00123	0.00126	0.00127	0.0013	0.00132	0.00123	0.0011	0.00111	0.00116	0.00119	0.00121	0.00112	0.00112	0.00119	0.00113	0.00121	0.00141	0.00151	0.00141	0.0012	0.00111	0.00113	0.00124	0.00153	0.00188	0.00209	0.00206	0.00186	0.00156	0.00134	0.0014	0.00173	0.00196	0.00177	0.00141	0.00138	0.00159	0.00177	0.00191	0.0021	0.00232	0.00247	0.00244	0.00231
Thuja occidentalis	PPinCupThuOcc01	0.00551	0.0054	0.00526	0.00507	0.00491	0.00492	0.00506	0.00523	0.00534	0.00539	0.00539	0.0053	0.00512	0.005	0.00513	0.0055	0.00595	0.00628	0.00643	0.00649	0.00659	0.00679	0.00703	0.0072	0.00719	0.00719	0.00734	0.00747	0.00744	0.0074	0.00757	0.00789	0.00812	0.00813	0.00795	0.00777	0.00778	0.00806	0.00845	0.00881	0.00915	0.00944	0.00949	0.00928	0.00908	0.00915	0.00946	0.00982
	PPinCupThuOcc02	0.00342	0.00322	0.00321	0.00342	0.00362	0.00367	0.00373	0.00392	0.00412	0.00419	0.00411	0.00402	0.00403	0.00423	0.00456	0.00484	0.00495	0.00505	0.00524	0.00538	0.00541	0.00548	0.00557	0.00554	0.00552	0.0057	0.00591	0.00599	0.00591	0.0058	0.00581	0.00589	0.00584	0.00567	0.0057	0.00607	0.00656	0.00695	0.00716	0.00717	0.00703	0.00687	0.00672	0.00656	0.00657	0.00691	0.0073	0.00741
	PPinCupThuOcc03	0.0074	0.00761	0.00775	0.00784	0.00786	0.00787	0.00796	0.00818	0.00848	0.00873	0.00892	0.0092	0.00965	0.0101	0.01025	0.01004	0.00984	0.0099	0.01015	0.01039	0.01057	0.01071	0.01082	0.01093	0.01107	0.0112	0.01136	0.01155	0.01174	0.01187	0.01189	0.01187	0.01187	0.01198	0.01226	0.01267	0.01303	0.0132	0.01324	0.01331	0.01342	0.0135	0.01357	0.01378	0.01418	0.01465	0.01508	0.01553
Thuja standishii	PPinCupThuSta01	0.00218	0.00221	0.00237	0.00251	0.00252	0.0025	0.00246	0.00232	0.00212	0.00208	0.00231	0.00267	0.00288	0.00298	0.00312	0.00329	0.00333	0.00329	0.00331	0.00341	0.00342	0.00327	0.00309	0.00313	0.00338	0.00361	0.00371	0.00376	0.00384	0.00397	0.00425	0.00476	0.00529	0.00551	0.00531	0.00486	0.0045	0.00436	0.0043	0.00426	0.00428	0.0044	0.00458	0.00472	0.00483	0.00499	0.00519	0.00533
	PPinCupThuSta02	0.00236	0.0025	0.00273	0.00295	0.00307	0.0031	0.00311	0.00316	0.0033	0.00342	0.00334	0.00309	0.00292	0.00293	0.00299	0.00308	0.0033	0.00351	0.00355	0.00361	0.00382	0.00405	0.00415	0.00418	0.00424	0.00433	0.00442	0.0045	0.00455	0.00457	0.00468	0.00496	0.00524	0.00532	0.00519	0.00494	0.00468	0.00468	0.00491	0.00508	0.00505	0.00493	0.00493	0.0051	0.00527	0.00532	0.00535	0.00547
	PPinCupThuSta03	0.00129	0.00115	0.00132	0.00162	0.00195	0.00226	0.00236	0.00224	0.00202	0.00183	0.00175	0.00181	0.00194	0.00207	0.00217	0.0023	0.0025	0.00279	0.00296	0.00284	0.00262	0.00244	0.0023	0.00224	0.00237	0.00267	0.00298	0.00311	0.00305	0.00299	0.00312	0.00331	0.00338	0.00332	0.00321	0.00305	0.00289	0.00292	0.00313	0.00334	0.00353	0.00376	0.00392	0.00395	0.00391	0.0039	0.0039	0.00395
Taxodium distichum	PPinCupTaxDis01	0.0008	0.00089	0.001	0.00112	0.00121	0.00124	0.00131	0.00138	0.00136	0.00123	0.00102	0.00098	0.00116	0.00124	0.00105	0.00113	0.0012	0.00115	0.00121	0.00131	0.00137	0.00126	0.00107	0.00099	0.00104	0.00121	0.00138	0.00151	0.00156	0.00156	0.00157	0.00157	0.0015	0.00139	0.00139	0.00144	0.00143	0.00128	0.00106	0.0009	0.00084	0.00093	0.00116	0.00139	0.00166	0.00192	0.00211	0.00217
	PPinCupTaxDis02	0.00171	0.00169	0.0019	0.00204	0.00208	0.00207	0.00205	0.00208	0.00217	0.00226	0.00235	0.00248	0.00265	0.00272	0.00265	0.00257	0.00259	0.00275	0.0029	0.00293	0.00286	0.00285	0.00294	0.00302	0.00293	0.00272	0.00256	0.00262	0.00286	0.00317	0.00347	0.00373	0.00394	0.00406	0.00404	0.00379	0.00342	0.0033	0.00359	0.00409	0.00455	0.00484	0.00489	0.0047	0.00445	0.00432	0.00437	0.00456
	PPinCupTaxDis03	0.00057	0.00063	0.00077	0.00086	0.0008	0.00065	0.00047	0.0004	0.00054	0.00065	0.00066	0.00077	0.00088	0.00101	0.00109	0.00101	0.0008	0.00057	0.00049	0.00062	0.00082	0.00094	0.00109	0.00136	0.00156	0.00145	0.00116	0.00095	0.00085	0.0008	0.00096	0.00125	0.00157	0.00169	0.00153	0.0014	0.00145	0.0015	0.00137	0.00112	0.00111	0.00136	0.00155	0.00161	0.00172	0.00194	0.00211	0.00207
Metasequoia glyptostroboides	PPinCupMetGly01	0.00124	0.00095	0.00059	0.00066	0.00101	0.00129	0.00146	0.0016	0.00174	0.00187	0.00196	0.00197	0.00172	0.00133	0.00122	0.00149	0.00185	0.00203	0.00201	0.00188	0.00174	0.00185	0.00207	0.00229	0.00242	0.00235	0.00216	0.00204	0.00199	0.00206	0.00222	0.00229	0.00225	0.00219	0.0022	0.0023	0.00242	0.00249	0.0025	0.00247	0.00239	0.00223	0.00216	0.00232	0.00261	0.00285	0.00302	0.0031
	PPinCupMetGly02	0.00137	0.00085	0.00077	0.0012	0.00151	0.00148	0.00146	0.00173	0.00197	0.00196	0.00185	0.00179	0.00179	0.00182	0.00188	0.00198	0.00197	0.00172	0.00146	0.00137	0.00142	0.00167	0.00209	0.00258	0.00278	0.00253	0.0022	0.00224	0.0026	0.00297	0.00312	0.00317	0.00321	0.00318	0.003	0.00284	0.00283	0.00292	0.00303	0.00309	0.00311	0.00322	0.00345	0.00375	0.00395	0.0039	0.00368	0.00366
	PPinCupMetGly03	0.002	0.00179	0.00184	0.00216	0.00237	0.00218	0.00186	0.00176	0.00178	0.00171	0.00169	0.00174	0.00179	0.00191	0.00206	0.00206	0.00185	0.00158	0.00147	0.00153	0.00163	0.00179	0.0021	0.00245	0.0027	0.00286	0.00302	0.00316	0.0033	0.00351	0.00359	0.00336	0.00297	0.0027	0.0027	0.00294	0.00324	0.00339	0.00339	0.00333	0.00324	0.0031	0.00301	0.00314	0.00329	0.00336	0.00341	0.00343
Taxus baccata	PPinTaxTaxBac01	0.00075	0.00075	0.00086	0.0009	0.00078	0.00056	0.0004	0.00044	0.00061	0.00084	0.00111	0.00108	0.00091	0.00093	0.001	0.00105	0.00106	0.00106	0.00103	0.00089	0.00073	0.00073	0.00081	0.00084	0.00084	0.00078	0.00084	0.001	0.00113	0.0012	0.00129	0.00149	0.00163	0.0016	0.00152	0.00143	0.00129	0.00114	0.00108	0.00107	0.00104	0.001	0.00105	0.00124	0.00145	0.00158	0.00155	0.00146
	PPinTaxTaxBac02	0.00035	0.00041	0.00043	0.00045	0.00072	0.00094	0.00088	0.00076	0.00089	0.00108	0.0011	0.00108	0.001	0.00084	0.00067	0.00064	0.0006	0.00055	0.00062	0.00077	0.00098	0.0012	0.00134	0.00137	0.00128	0.00106	0.00081	0.00063	0.00054	0.00064	0.00072	0.00077	0.00093	0.00114	0.00128	0.00133	0.00136	0.00144	0.00161	0.00177	0.0018	0.00177	0.00167	0.00153	0.00141	0.00139	0.00146	0.00145
	PPinTaxTaxBac03	0.00068	0.00063	0.00053	0.00052	0.00059	0.00073	0.00083	0.00082	0.00077	0.0008	0.00094	0.00104	0.00102	0.00094	0.00079	0.0006	0.00054	0.00058	0.00074	0.00081	0.00068	0.0007	0.00084	0.00089	0.00086	0.00088	0.0009	0.00084	0.00073	0.00064	0.00064	0.00091	0.00125	0.00143	0.0014	0.00129	0.00124	0.00124	0.00128	0.00145	0.00168	0.00174	0.00158	0.00141	0.00133	0.00127	0.00123	0.00137
Taxus cuspidata	PPinTaxTaxCus01	0.00091	0.0008	0.00087	0.00092	0.00093	0.00101	0.0012	0.00136	0.00148	0.00161	0.00169	0.00158	0.00121	0.00078	0.00058	0.00057	0.0007	0.0009	0.00107	0.0011	0.00103	0.00101	0.001	0.00103	0.00124	0.00159	0.00192	0.002	0.00185	0.00169	0.00173	0.00182	0.00176	0.00157	0.00142	0.0015	0.0018	0.002	0.00197	0.00189	0.002	0.00221	0.00227	0.00207	0.00174	0.00146	0.00134	0.00141
	PPinTaxTaxCus02	0.00097	0.00089	0.00083	0.00075	0.00069	0.00071	0.00093	0.00129	0.0015	0.00149	0.00137	0.00131	0.00133	0.00134	0.00138	0.00143	0.00147	0.00145	0.00135	0.00125	0.00124	0.00143	0.00159	0.00157	0.00145	0.00133	0.00126	0.0014	0.00162	0.00171	0.00165	0.0016	0.00164	0.00163	0.0016	0.00164	0.00171	0.00175	0.00175	0.00179	0.00189	0.00197	0.00203	0.00208	0.00206	0.00198	0.00192	0.00197
	PPinTaxTaxCus03	0.00148	0.00146	0.00132	0.00118	0.00099	0.00079	0.00079	0.00093	0.00115	0.00123	0.00106	0.00099	0.00117	0.00135	0.00144	0.00143	0.00135	0.00126	0.00106	0.0008	0.00073	0.00081	0.00098	0.00109	0.00119	0.00129	0.00126	0.00111	0.00097	0.00096	0.00102	0.00108	0.00111	0.00118	0.0013	0.00138	0.00135	0.00128	0.00123	0.00123	0.00132	0.00142	0.00156	0.00173	0.0018	0.00172	0.00159	0.00151
Cephalotaxus harringtonia	PPinCepCepHar01	0.00068	0.00075	0.00081	0.00081	0.00081	0.00082	0.00083	0.00079	0.0007	0.00067	0.00074	0.00087	0.00101	0.00104	0.00098	0.00101	0.00113	0.00119	0.0012	0.00126	0.00138	0.00149	0.00155	0.00154	0.00145	0.00135	0.00136	0.00152	0.00168	0.00171	0.00164	0.00151	0.00139	0.00136	0.00141	0.00155	0.00178	0.00199	0.00203	0.00191	0.00188	0.00206	0.00231	0.00248	0.00254	0.00252	0.00249	0.00253
	PPinCepCepHar02	0.00107	0.00114	0.00106	0.00094	0.00096	0.00114	0.0013	0.00135	0.00135	0.00133	0.00131	0.0013	0.00126	0.00125	0.00129	0.00131	0.00134	0.00143	0.00153	0.00163	0.00177	0.00189	0.00199	0.00212	0.00228	0.00238	0.00239	0.0023	0.00212	0.00195	0.00189	0.00195	0.00213	0.00231	0.00238	0.00233	0.00222	0.00216	0.00223	0.00244	0.00265	0.00268	0.00258	0.0025	0.00252	0.0026	0.00271	0.00287
	PPinCepCepHar03	0.00104	0.00122	0.00116	0.00092	0.00084	0.0009	0.00097	0.0011	0.00119	0.00121	0.00111	0.00094	0.00091	0.00091	0.00087	0.00105	0.00145	0.0017	0.00164	0.0014	0.00125	0.00133	0.00154	0.00167	0.00165	0.00156	0.00152	0.00159	0.00176	0.00196	0.002	0.00181	0.00152	0.00137	0.00147	0.00171	0.00191	0.00201	0.00206	0.00213	0.00227	0.00246	0.00263	0.00272	0.00269	0.00254	0.00236	0.00226
Torreya californica	PPinCepTorCal01	0.00057	0.0006	0.00068	0.00079	0.00094	0.00111	0.0012	0.00118	0.00111	0.00102	0.00095	0.00099	0.00102	0.0009	0.00077	0.00074	0.00083	0.0009	0.00092	0.001	0.00104	0.00097	0.00093	0.00097	0.00106	0.00114	0.00123	0.00132	0.00131	0.00117	0.00104	0.00106	0.00118	0.00122	0.00114	0.00104	0.00107	0.0012	0.00132	0.00139	0.00141	0.00139	0.00138	0.00139	0.00144	0.00152	0.00164	0.00175
	PPinCepTorCal02	0.00049	0.00075	0.001	0.00116	0.00116	0.00103	0.0009	0.00083	0.00081	0.00082	0.00087	0.00083	0.00084	0.00094	0.00096	0.00097	0.00102	0.00107	0.00107	0.00103	0.00106	0.0012	0.00125	0.00114	0.00096	0.00078	0.00065	0.00053	0.00054	0.00074	0.0009	0.00105	0.00119	0.00125	0.00123	0.00122	0.0012	0.00115	0.00117	0.0013	0.00152	0.00165	0.00158	0.00138	0.00131	0.00144	0.00165	0.00182
	PPinCepTorCal03	0.00066	0.00073	0.0008	0.00085	0.00085	0.00077	0.00071	0.00072	0.00083	0.00091	0.00084	0.00074	0.00075	0.00077	0.00064	0.0005	0.00049	0.00063	0.00079	0.00084	0.00089	0.00096	0.00095	0.00092	0.00094	0.00099	0.00104	0.00105	0.001	0.00095	0.00092	0.00091	0.00094	0.00118	0.00145	0.00153	0.00145	0.00134	0.00121	0.00107	0.00103	0.00118	0.00144	0.00156	0.00147	0.00141	0.00145	0.00145
Abies koreana	PPinPinAbiKor01	0.0004	0.00049	0.00053	0.00061	0.00079	0.00091	0.00083	0.00065	0.00057	0.0005	0.00051	0.00056	0.00055	0.00057	0.00061	0.00066	0.00082	0.00096	0.00105	0.00111	0.00112	0.00102	0.00088	0.0009	0.00106	0.00113	0.00107	0.00101	0.00106	0.00122	0.00136	0.00139	0.00132	0.00122	0.00109	0.00095	0.00087	0.00095	0.00119	0.00139	0.00138	0.00124	0.00111	0.00108	0.00115	0.00137	0.00169	0.00194
	PPinPinAbiKor02	0.00062	0.00062	0.00069	0.00072	0.00064	0.00048	0.00033	0.00028	0.00034	0.00044	0.00055	0.00066	0.00074	0.00087	0.00099	0.00104	0.00102	0.001	0.001	0.00099	0.00097	0.00099	0.00108	0.00117	0.0012	0.00124	0.0013	0.00131	0.00118	0.00101	0.00094	0.00102	0.00119	0.00133	0.00133	0.00126	0.00123	0.0013	0.00144	0.00153	0.0015	0.00139	0.00134	0.00142	0.00155	0.00159	0.00161	0.00171
	PPinPinAbiKor03	0.00053	0.00054	0.00061	0.00063	0.00059	0.00053	0.00059	0.00072	0.00079	0.00086	0.001	0.00097	0.00069	0.00039	0.00029	0.00035	0.00044	0.00059	0.00073	0.00075	0.00067	0.00062	0.00075	0.00099	0.00121	0.00125	0.0011	0.00095	0.00092	0.00099	0.00106	0.00113	0.00114	0.00111	0.0011	0.00117	0.00128	0.00133	0.00128	0.00119	0.00119	0.00131	0.00137	0.00136	0.00134	0.0013	0.00128	0.00135
Abies pinsapo	PPinPinAbiPin01	0.00054	0.00056	0.00058	0.00054	0.00055	0.00069	0.00081	0.00084	0.00081	0.00076	0.00077	0.00085	0.00096	0.00103	0.00104	0.00099	0.00089	0.00081	0.00082	0.00091	0.00104	0.00113	0.00116	0.00116	0.00114	0.00108	0.00096	0.00082	0.00077	0.00083	0.0009	0.00102	0.00111	0.00108	0.00094	0.00086	0.00092	0.00105	0.00125	0.00146	0.00159	0.00162	0.00155	0.0014	0.00131	0.00142	0.00165	0.00175
	PPinPinAbiPin02	0.001	0.00107	0.00115	0.00115	0.00107	0.00102	0.00104	0.00111	0.00118	0.00122	0.00121	0.00113	0.00104	0.00096	0.00094	0.00098	0.00109	0.00124	0.00135	0.00141	0.00141	0.00133	0.00121	0.00113	0.00112	0.00118	0.00124	0.00126	0.00125	0.00126	0.0014	0.00157	0.00165	0.00165	0.00165	0.00172	0.00181	0.00183	0.0018	0.00182	0.0019	0.00202	0.00212	0.00218	0.00224	0.00237	0.00248	0.00252
	PPinPinAbiPin03	0.00055	0.00068	0.00089	0.00108	0.0012	0.00124	0.00124	0.00124	0.00122	0.00116	0.00112	0.00116	0.00123	0.0013	0.00133	0.00133	0.00131	0.00128	0.00125	0.00122	0.00118	0.00111	0.00109	0.00113	0.00123	0.00137	0.00155	0.00164	0.0016	0.00156	0.00159	0.00165	0.00161	0.00147	0.00136	0.00142	0.0016	0.00173	0.00175	0.00172	0.00174	0.00189	0.0021	0.0022	0.00217	0.00215	0.00217	0.00219
Abies cephalonica	PPinPinAbiCep02	0.00043	0.00039	0.00038	0.00044	0.00062	0.00083	0.00096	0.00102	0.001	0.00087	0.00077	0.00079	0.00084	0.00093	0.001	0.00095	0.00077	0.00065	0.00073	0.00091	0.00103	0.00111	0.0012	0.00124	0.00124	0.00122	0.00118	0.00116	0.00119	0.00119	0.00121	0.00135	0.00152	0.00156	0.00148	0.00138	0.00127	0.00119	0.00121	0.00139	0.00162	0.00177	0.00177	0.0017	0.00167	0.00166	0.00162	0.00158
	PPinPinAbiCep03	0.00094	0.00098	0.00108	0.00117	0.00119	0.00119	0.00125	0.00142	0.00159	0.00166	0.00166	0.00166	0.00169	0.00166	0.00151	0.00141	0.00146	0.00159	0.00177	0.002	0.00213	0.00203	0.00178	0.00159	0.00157	0.00168	0.00179	0.0018	0.00172	0.00168	0.00177	0.0019	0.00198	0.00197	0.00192	0.0019	0.0019	0.00197	0.00217	0.00245	0.00263	0.00261	0.00253	0.00252	0.00256	0.00261	0.00274	0.00289
	PPinPinAbiCep04	0.00126	0.00091	0.00072	0.00073	0.00078	0.00086	0.001	0.0011	0.00114	0.00115	0.00115	0.00113	0.00113	0.00124	0.00149	0.00179	0.00189	0.00171	0.00154	0.00158	0.0017	0.00168	0.00159	0.00166	0.00189	0.00206	0.00195	0.00169	0.00164	0.00197	0.00246	0.00273	0.00268	0.0024	0.00201	0.00174	0.00185	0.00218	0.00236	0.00238	0.00238	0.00243	0.00248	0.00249	0.00258	0.00285	0.00313	0.00328
Picea abies	PPinPinPicAbi01	0.00037	0.00052	0.00058	0.00046	0.00029	0.00016	0.00012	0.00015	0.0002	0.00032	0.00045	0.00054	0.00056	0.00058	0.00063	0.00067	0.00064	0.00052	0.00037	0.00034	0.00037	0.00033	0.00029	0.00028	0.00024	0.00021	0.00012	0.00016	0.00032	0.00042	0.00049	0.00054	0.00056	0.00056	0.00059	0.00068	0.00074	0.00077	0.00077	0.00071	0.00059	0.00051	0.00054	0.00057	0.00053	0.00048	0.00048	0.0005
	PPinPinPicAbi02	0.00035	0.00044	0.00036	0.00016	4e-05	0.00015	0.00028	0.00031	0.00031	0.00034	0.00028	0.00028	0.00036	0.00044	0.00058	0.00079	0.00098	0.00102	0.00091	0.00077	0.00062	0.0005	0.00045	0.00049	0.00057	0.00065	0.00068	0.00066	0.00065	0.00068	0.00069	0.0006	0.00044	0.00043	0.00042	0.00046	0.00057	0.00056	0.00042	0.00051	0.0007	0.00094	0.00117	0.00129	0.00124	0.00106	0.00086	0.00083
	PPinPinPicAbi03	0.00029	0.00051	0.00068	0.00071	0.00054	0.00033	0.00031	0.00047	0.00048	0.00033	0.00023	0.00027	0.00032	0.00048	0.00063	0.00063	0.00058	0.00059	0.00063	0.00059	0.00046	0.00037	0.00031	0.00029	0.00033	0.00044	0.00056	0.00073	0.00086	0.00083	0.0006	0.00046	0.00052	0.00055	0.00064	0.00081	0.0009	0.00079	0.00057	0.0006	0.00057	0.00049	0.00034	0.00048	0.00072	0.00097	0.00109	0.00099
Picea asperata	PPinPinPicAsp01	0.00066	0.00063	0.00071	0.00093	0.0011	0.00114	0.00114	0.00117	0.00116	0.00109	0.0011	0.0012	0.00122	0.00105	0.0008	0.00068	0.00069	0.00072	0.00075	0.00077	0.00073	0.00076	0.00093	0.00103	0.00095	0.00084	0.0009	0.00116	0.00145	0.0016	0.00153	0.00131	0.00107	0.00095	0.00106	0.00128	0.00147	0.00159	0.00168	0.00172	0.00167	0.0016	0.00158	0.00152	0.00144	0.00135	0.00125	0.00124
	PPinPinPicAsp02	0.00073	0.00092	0.00105	0.00104	0.00101	0.00088	0.00067	0.00049	0.00047	0.00066	0.00093	0.00106	0.00106	0.00112	0.00132	0.00152	0.00156	0.00146	0.00133	0.00123	0.00112	0.00103	0.00102	0.00108	0.0012	0.00127	0.00124	0.00118	0.00116	0.00122	0.00135	0.00145	0.00142	0.00129	0.00116	0.0011	0.00109	0.00109	0.00115	0.00133	0.00162	0.00182	0.00174	0.00146	0.00124	0.00124	0.0014	0.00163
	PPinPinPicAsp03	0.00074	0.00077	0.00065	0.00044	0.00036	0.00042	0.00052	0.0006	0.00068	0.00079	0.00096	0.00111	0.00113	0.00111	0.00111	0.00108	0.00105	0.00098	0.00097	0.00114	0.0014	0.00156	0.00154	0.00139	0.0013	0.00135	0.00139	0.0014	0.00147	0.00152	0.00146	0.00136	0.00138	0.00148	0.00149	0.00145	0.00147	0.00154	0.00162	0.00173	0.00187	0.00194	0.00185	0.00169	0.00171	0.00196	0.00221	0.00225
Picea omorika	PPinPinPicOmo01	0.00026	0.00027	0.00023	0.00016	0.00024	0.00041	0.00051	0.00051	0.00046	0.00044	0.00047	0.00047	0.00041	0.00036	0.00036	0.00041	0.00043	0.00048	0.00061	0.00075	0.00084	0.00087	0.00088	0.00087	0.00079	0.00068	0.00061	0.0006	0.00058	0.00057	0.00059	0.0006	0.00059	0.00054	0.00052	0.00057	0.00062	0.00068	0.00068	0.00064	0.00065	0.00075	0.00086	0.00098	0.00109	0.00115	0.00115	0.00107
	PPinPinPicOmo02	0.00024	0.00021	0.00041	0.00053	0.00052	0.00058	0.00064	0.00056	0.0004	0.0003	0.00029	0.00027	0.00026	0.00023	0.00015	0.00024	0.00039	0.00047	0.00048	0.00048	0.00049	0.00052	0.00056	0.00055	0.00051	0.00054	0.00059	0.00061	0.00061	0.00065	0.00066	0.00057	0.00053	0.00056	0.0006	0.00056	0.00045	0.00039	0.00046	0.00059	0.00072	0.00081	0.00086	0.00085	0.00083	0.00079	0.00073	0.00065
	PPinPinPicOmo03	0.00048	0.0006	0.00062	0.00052	0.00036	0.00021	0.00018	0.00027	0.0003	0.00028	0.00035	0.00043	0.00051	0.00051	0.00043	0.00037	0.00036	0.00045	0.00057	0.00062	0.00065	0.00061	0.00049	0.00043	0.00048	0.00059	0.00069	0.0007	0.00065	0.00061	0.0006	0.0006	0.00067	0.00081	0.00087	0.00077	0.00068	0.00073	0.00083	0.00086	0.00086	0.00087	0.0009	0.00094	0.00095	0.00098	0.00105	0.00109
Picea chihuahuana	PPinPinPicChi01	0.00024	0.00027	0.00025	0.00026	0.00032	0.00035	0.00038	0.00037	0.0003	0.00029	0.00033	0.00028	0.00018	0.00017	0.00029	0.00035	0.00031	0.00023	0.00021	0.00038	0.00059	0.00067	0.00065	0.00054	0.00037	0.00029	0.00042	0.00052	0.00052	0.00044	0.00043	0.00045	0.00048	0.00051	0.00054	0.00056	0.00051	0.00042	0.00041	0.00053	0.00065	0.00068	0.00062	0.00051	0.00051	0.00059	0.00064	0.00065
	PPinPinPicChi02	0.00027	0.00033	0.0003	0.0003	0.00031	0.0003	0.00032	0.00039	0.00039	0.00029	0.00023	0.00025	0.00022	0.00013	0.00018	0.00038	0.00051	0.00049	0.0004	0.00034	0.00039	0.00046	0.00048	0.00044	0.00044	0.00049	0.00047	0.00037	0.00027	0.0003	0.00043	0.00047	0.00049	0.00049	0.00049	0.00049	0.00053	0.00057	0.00054	0.00046	0.00036	0.0003	0.00031	0.00042	0.00056	0.00059	0.0005	0.00043
	PPinPinPicChi03	0.00026	0.00024	0.00028	0.00029	0.00027	0.00027	0.00028	0.00027	0.00026	0.00028	0.00024	0.00031	0.0004	0.00049	0.00051	0.00048	0.00046	0.00047	0.00055	0.00062	0.0006	0.00052	0.00043	0.00043	0.00046	0.00044	0.00038	0.00036	0.0004	0.0005	0.00057	0.0005	0.00041	0.00042	0.00045	0.00052	0.00063	0.00075	0.00086	0.00083	0.00069	0.00058	0.00055	0.00056	0.00055	0.00053	0.00055	0.0006
Picea orientalis	PPinPinPicOri01	0.00022	0.00034	0.00041	0.00033	0.00031	0.00036	0.00041	0.00043	0.00043	0.00047	0.00059	0.00071	0.0007	0.00058	0.00039	0.00022	0.00016	0.00011	0.00013	0.00033	0.00046	0.0005	0.00048	0.00048	0.00042	0.00029	0.00021	0.00029	0.00047	0.00061	0.00063	0.00059	0.00062	0.00075	0.00088	0.00091	0.00088	0.00087	0.00092	0.00092	0.00086	0.00078	0.0007	0.00068	0.00078	0.00093	0.00098	0.00101
	PPinPinPicOri02	0.0005	0.0005	0.00049	0.00049	0.00044	0.00039	0.00042	0.0005	0.00061	0.0007	0.00071	0.00068	0.0006	0.00048	0.00034	0.00034	0.00038	0.00039	0.00042	0.00047	0.00053	0.0006	0.00062	0.00059	0.00055	0.00049	0.00049	0.0005	0.00047	0.0004	0.0005	0.00065	0.00073	0.00076	0.00069	0.00057	0.00055	0.00065	0.00067	0.00058	0.00042	0.00027	0.00022	0.00033	0.00056	0.00076	0.00089	0.00094
	PPinPinPicOri03	5e-05	7e-05	0.0002	0.00035	0.00038	0.00024	0.00018	0.00024	0.00042	0.00067	0.00081	0.00078	0.00058	0.00038	0.00028	0.00027	0.00033	0.00039	0.00039	0.00034	0.00039	0.00046	0.00044	0.00042	0.0005	0.00069	0.00084	0.00087	0.00081	0.00076	0.00072	0.0007	0.0007	0.00074	0.00078	0.00073	0.00063	0.00054	0.00052	0.00054	0.00059	0.00067	0.00071	0.0007	0.00072	0.00075	0.00078	0.00081
Picea smithiana	PPinPinPicSmi01	0.00041	0.00038	0.00025	0.00018	0.00028	0.00045	0.00056	0.00057	0.00052	0.00044	0.00042	0.00049	0.00063	0.00075	0.00075	0.00062	0.00051	0.00049	0.0005	0.00053	0.0006	0.00069	0.00074	0.00072	0.00064	0.00057	0.00058	0.00067	0.00075	0.00073	0.00061	0.00048	0.00052	0.00063	0.00064	0.00055	0.00049	0.00051	0.00058	0.00066	0.0008	0.00098	0.00114	0.00118	0.00109	0.00094	0.00079	0.00073
	PPinPinPicSmi02	0.00058	0.0005	0.00041	0.00028	0.00029	0.00035	0.00044	0.00048	0.00044	0.00033	0.00033	0.00049	0.00062	0.00066	0.00061	0.00053	0.00055	0.00067	0.00078	0.00072	0.00058	0.00052	0.00052	0.00053	0.00056	0.00057	0.00053	0.00057	0.00062	0.00053	0.00043	0.00042	0.0005	0.00062	0.0007	0.00077	0.00083	0.00083	0.0008	0.00084	0.00098	0.0011	0.00108	0.00099	0.00092	0.00092	0.00098	0.00105
	PPinPinPicSmi03	0.00037	0.0004	0.00052	0.0005	0.00046	0.00058	0.00067	0.00061	0.00049	0.0005	0.00059	0.00063	0.00056	0.00043	0.0004	0.00043	0.00042	0.00039	0.00038	0.00046	0.00057	0.00062	0.00061	0.00058	0.00063	0.00075	0.00087	0.00094	0.00093	0.00085	0.00076	0.00069	0.00066	0.00068	0.00078	0.00085	0.00085	0.0008	0.00077	0.0009	0.00108	0.0012	0.00121	0.00113	0.00104	0.00101	0.00098	0.00091
Picea pungens	PPinPinPicPun01	0.00023	0.0002	0.00026	0.00045	0.00063	0.00075	0.0008	0.00079	0.00074	0.00065	0.00063	0.00069	0.00077	0.00081	0.0008	0.00075	0.00071	0.00076	0.00089	0.001	0.00101	0.00094	0.00085	0.00084	0.00098	0.00114	0.00118	0.00108	0.00096	0.00098	0.00103	0.00099	0.00091	0.0009	0.00103	0.00117	0.00121	0.00123	0.00126	0.00127	0.00125	0.00122	0.00125	0.00133	0.00138	0.00138	0.00133	0.00123
	PPinPinPicPun02	0.00123	0.00125	0.00129	0.00125	0.00119	0.00123	0.00131	0.00135	0.00138	0.00146	0.00161	0.00182	0.00201	0.00207	0.00202	0.00196	0.00191	0.0018	0.00165	0.00158	0.00162	0.00178	0.002	0.00216	0.0022	0.0021	0.00197	0.00191	0.00196	0.00207	0.00217	0.00226	0.00233	0.00235	0.00231	0.0023	0.00233	0.00239	0.00255	0.00278	0.00293	0.00291	0.00285	0.00293	0.00318	0.00342	0.00344	0.00325
	PPinPinPicPun03	0.00062	0.00066	0.00063	0.00057	0.00062	0.0007	0.00068	0.00055	0.00043	0.00048	0.00054	0.00058	0.00061	0.00056	0.00041	0.00041	0.00049	0.0006	0.00063	0.00064	0.00066	0.00072	0.00081	0.00085	0.00087	0.0009	0.00092	0.00095	0.00102	0.00109	0.00112	0.00109	0.00102	0.00094	0.00092	0.00091	0.00089	0.00093	0.00103	0.00113	0.00122	0.00133	0.0015	0.0017	0.0018	0.00177	0.00167	0.00159
Tsuga canadensis	PPinPinTsuCan01	0.00073	0.00091	0.00105	0.00113	0.00118	0.00116	0.00109	0.0011	0.00127	0.00141	0.00141	0.00142	0.0015	0.00156	0.00154	0.00155	0.00162	0.00164	0.00153	0.00136	0.0012	0.00113	0.00113	0.00119	0.0013	0.00145	0.0016	0.00172	0.00181	0.00184	0.00184	0.00188	0.00194	0.00192	0.00187	0.00188	0.00194	0.00194	0.00187	0.0018	0.00179	0.0019	0.00211	0.00231	0.00237	0.00231	0.00234	0.00249
	PPinPinTsuCan02	0.00098	0.00101	0.00104	0.00099	0.0009	0.00084	0.00083	0.00092	0.00109	0.00119	0.00111	0.00091	0.00081	0.00089	0.00098	0.00097	0.00091	0.00093	0.00104	0.0012	0.00132	0.00126	0.00108	0.00102	0.0012	0.00143	0.00161	0.0017	0.00168	0.00153	0.00139	0.00139	0.00151	0.00164	0.00171	0.00177	0.00184	0.00189	0.00196	0.00209	0.00222	0.00221	0.00202	0.00178	0.00163	0.00158	0.00158	0.00164
	PPinPinTsuCan03	0.0007	0.00075	0.00081	0.00084	0.00073	0.00057	0.00055	0.00066	0.00075	0.00078	0.00072	0.00055	0.00036	0.00035	0.00049	0.00066	0.00073	0.0008	0.0009	0.00095	0.00092	0.00093	0.00106	0.00123	0.00133	0.00133	0.00124	0.00112	0.00104	0.00105	0.00113	0.00129	0.00146	0.00153	0.00156	0.00162	0.00169	0.0017	0.00159	0.00142	0.00128	0.00127	0.00143	0.00164	0.00176	0.00173	0.0016	0.00156
Pinus pinea	PPinPinPinPin01	0.0003	0.00043	0.00051	0.00052	0.00049	0.00045	0.00035	0.0003	0.00035	0.00034	0.00038	0.00051	0.0006	0.00061	0.0006	0.00061	0.00058	0.00051	0.00042	0.0004	0.00031	0.00033	0.00047	0.00058	0.00068	0.00073	0.00071	0.00066	0.00064	0.00066	0.00071	0.00077	0.00076	0.00079	0.00084	0.00087	0.00088	0.0009	0.00092	0.00089	0.00085	0.00084	0.00086	0.00089	0.00091	0.00092	0.00101	0.00117
	PPinPinPinPin02	0.00027	0.00027	0.00031	0.00042	0.00044	0.00047	0.00061	0.0007	0.00065	0.00051	0.00044	0.0005	0.00064	0.00071	0.00065	0.00057	0.00055	0.00059	0.00066	0.00068	0.00061	0.00057	0.00063	0.0007	0.00068	0.00066	0.00074	0.00077	0.00065	0.0005	0.00051	0.00061	0.00078	0.00102	0.00115	0.00107	0.00094	0.00086	0.00083	0.00076	0.00069	0.00072	0.00084	0.00099	0.00112	0.0012	0.00117	0.00109
	PPinPinPinPin03	0.00047	0.00055	0.00058	0.00055	0.00055	0.00057	0.00051	0.00038	0.00036	0.00035	0.00027	0.00036	0.00051	0.00055	0.00054	0.00055	0.00057	0.00056	0.0006	0.00072	0.00081	0.00079	0.00074	0.00071	0.00068	0.00059	0.00051	0.00053	0.00062	0.00076	0.00085	0.00087	0.00086	0.00085	0.00085	0.00088	0.00096	0.00107	0.00112	0.00109	0.00098	0.00089	0.00086	0.00085	0.00085	0.00086	0.0009	0.00101
Pinus mugo	PPinPinPinMug01	0.00031	0.00036	0.00033	0.00039	0.00045	0.00045	0.00042	0.00051	0.00068	0.00076	0.00072	0.00065	0.0006	0.00056	0.00048	0.00037	0.00025	0.00026	0.00043	0.00066	0.00083	0.00088	0.00076	0.00055	0.00044	0.0005	0.00067	0.00081	0.00088	0.0009	0.00088	0.00088	0.00086	0.0008	0.00073	0.0006	0.00043	0.0005	0.00059	0.00069	0.0008	0.0009	0.00094	0.0009	0.00081	0.00079	0.00091	0.00107
	PPinPinPinMug02	0.00055	0.00055	0.00057	0.00053	0.00044	0.0005	0.00054	0.00055	0.00051	0.00045	0.00042	0.00046	0.00055	0.00062	0.00061	0.00059	0.00053	0.00047	0.00046	0.00046	0.0005	0.00055	0.00061	0.00068	0.00065	0.00057	0.00055	0.00056	0.00051	0.0006	0.00066	0.00061	0.00055	0.00059	0.00073	0.00084	0.00077	0.0006	0.00055	0.00062	0.00077	0.00094	0.001	0.00101	0.00105	0.00114	0.00119	0.00114
	PPinPinPinMug03	0.00023	0.00037	0.00052	0.00061	0.00057	0.00042	0.00025	0.00017	0.00019	0.00032	0.00039	0.00039	0.00045	0.00049	0.00052	0.00052	0.00052	0.00051	0.00049	0.00048	0.00047	0.00048	0.00053	0.00066	0.00074	0.0007	0.00062	0.0006	0.0006	0.00058	0.00059	0.00069	0.00084	0.00096	0.00096	0.00086	0.00078	0.00076	0.00082	0.00087	0.0008	0.00069	0.00061	0.00065	0.00071	0.00072	0.00071	0.00073
Pinus sylvestris	PPinPinPinSyl01	0.00054	0.00042	0.0003	0.00027	0.00034	0.00051	0.00066	0.00075	0.00079	0.00077	0.00061	0.00048	0.00043	0.00038	0.00036	0.00048	0.00056	0.00056	0.00059	0.00063	0.0006	0.00057	0.00068	0.00091	0.00111	0.00117	0.00101	0.00074	0.00065	0.00081	0.00106	0.00127	0.00127	0.00111	0.00096	0.00094	0.00098	0.00098	0.00096	0.00095	0.00094	0.00092	0.0009	0.00095	0.00106	0.00114	0.0012	0.00121
	PPinPinPinSyl02	0.00038	0.00048	0.00054	0.00053	0.00054	0.00048	0.00034	0.00036	0.00044	0.00055	0.00059	0.00065	0.00075	0.00077	0.00071	0.00067	0.00068	0.00068	0.00062	0.00043	0.00023	0.00022	0.00034	0.0006	0.00078	0.00082	0.00081	0.00081	0.00078	0.00077	0.00078	0.00072	0.00054	0.00058	0.00093	0.00109	0.001	0.00077	0.00057	0.00067	0.00085	0.00096	0.00107	0.0012	0.00131	0.00137	0.00136	0.00129
	PPinPinPinSyl03	0.00083	0.00091	0.00086	0.00073	0.00067	0.00067	0.00068	0.00065	0.00052	0.00036	0.00024	0.00018	0.0002	0.00045	0.00069	0.0007	0.00055	0.00068	0.00093	0.00103	0.00098	0.00093	0.00095	0.00088	0.00076	0.00073	0.00078	0.00086	0.00094	0.00103	0.0011	0.00116	0.00119	0.0012	0.00119	0.00115	0.00117	0.00126	0.0013	0.00126	0.00132	0.00159	0.00187	0.00188	0.00164	0.00136	0.00122	0.00129
Pinus tabuliformis	PPinPinPinTab01	0.00036	0.00037	0.00034	0.00037	0.00057	0.00077	0.00081	0.00066	0.00041	0.00029	0.00031	0.00031	0.00039	0.00041	0.0004	0.00042	0.00039	0.00046	0.00057	0.00059	0.00056	0.00059	0.00067	0.00072	0.00072	0.00074	0.00077	0.00075	0.0007	0.00069	0.00068	0.00069	0.00071	0.00077	0.00082	0.0008	0.00077	0.00078	0.00084	0.00088	0.00088	0.00085	0.00081	0.00079	0.00087	0.00106	0.00123	0.00125
	PPinPinPinTab02	0.00019	0.00012	0.00022	0.00025	0.00029	0.00034	0.00035	0.00041	0.00055	0.00065	0.00065	0.00058	0.0005	0.00046	0.00045	0.00042	0.00044	0.00049	0.0005	0.00043	0.0004	0.00048	0.00059	0.00071	0.00079	0.00079	0.00074	0.00073	0.00072	0.00065	0.00057	0.00054	0.00055	0.00057	0.00063	0.00071	0.00073	0.0007	0.0007	0.00077	0.0009	0.00095	0.00089	0.00082	0.00078	0.00074	0.00076	0.00089
	PPinPinPinTab03	0.00055	0.00046	0.00033	0.00028	0.0002	0.00025	0.00022	0.00015	0.00027	0.0004	0.00053	0.0006	0.00059	0.00055	0.00048	0.00038	0.00032	0.00041	0.0005	0.00059	0.00069	0.0006	0.00037	0.0004	0.00046	0.00051	0.0006	0.00074	0.00081	0.00085	0.00093	0.00091	0.00084	0.00079	0.00074	0.00067	0.00059	0.00057	0.00062	0.00073	0.00088	0.001	0.00106	0.00108	0.00108	0.00101	0.00091	0.00087
Pinus banksiana	PPinPinPinBan01	0.00035	0.00049	0.00058	0.00055	0.00046	0.00033	0.00022	0.00021	0.00015	0.00013	0.00021	0.00024	0.0002	0.00023	0.00026	0.00023	0.00034	0.00049	0.00056	0.00059	0.0006	0.00066	0.00076	0.00086	0.00088	0.00086	0.0008	0.00073	0.0007	0.00072	0.00078	0.00089	0.00098	0.00103	0.00104	0.00098	0.00081	0.00064	0.00065	0.00077	0.00088	0.00097	0.00099	0.0009	0.00076	0.00074	0.00081	0.00083
	PPinPinPinBan02	0.00048	0.00044	0.00042	0.00041	0.00038	0.0004	0.00037	0.00032	0.00044	0.00052	0.00052	0.00052	0.00057	0.0006	0.00059	0.00065	0.00079	0.00089	0.00088	0.00077	0.00074	0.0008	0.00082	0.00078	0.00073	0.00079	0.00093	0.00103	0.00102	0.00094	0.00084	0.00076	0.00069	0.00063	0.00062	0.00069	0.00079	0.00082	0.0008	0.00083	0.00096	0.00113	0.00116	0.00101	0.00086	0.00084	0.00087	0.00093
	PPinPinPinBan03	0.00039	0.00038	0.00042	0.00047	0.00047	0.00045	0.00054	0.00055	0.00049	0.00046	0.0005	0.0005	0.00048	0.00058	0.00074	0.00082	0.00078	0.00066	0.00059	0.00067	0.00084	0.00095	0.00096	0.00091	0.00089	0.00094	0.00103	0.00107	0.00097	0.00077	0.00071	0.00075	0.00083	0.0009	0.00093	0.00091	0.00089	0.00093	0.00103	0.00109	0.00109	0.00114	0.00123	0.00129	0.00129	0.00124	0.00121	0.00121
Pinus pinaster	PPinPinPinPns01	0.00047	0.00039	0.00033	0.0004	0.00051	0.00052	0.00045	0.00047	0.00062	0.00073	0.00072	0.00065	0.00058	0.00053	0.00053	0.00046	0.00041	0.00044	0.00056	0.00064	0.0006	0.00054	0.00056	0.0005	0.00037	0.00031	0.00049	0.00057	0.00047	0.00044	0.00054	0.00067	0.00075	0.00076	0.00076	0.00075	0.0007	0.00059	0.00055	0.00066	0.00081	0.0009	0.00099	0.00111	0.00121	0.00127	0.00127	0.00124
	PPinPinPinPns02	0.00027	0.00033	0.00037	0.00029	0.00024	0.00039	0.00062	0.00082	0.00093	0.00094	0.00088	0.00078	0.00069	0.00058	0.00046	0.00037	0.00037	0.0005	0.00067	0.00081	0.00085	0.00085	0.00083	0.00083	0.00081	0.00079	0.00074	0.00065	0.00057	0.00054	0.00059	0.00064	0.00065	0.00066	0.00077	0.00095	0.00112	0.0012	0.0012	0.00117	0.00117	0.00118	0.00117	0.00112	0.00109	0.00122	0.00147	0.0017
	PPinPinPinPns03	0.00046	0.00057	0.00059	0.00059	0.00059	0.00055	0.00044	0.00043	0.00056	0.00065	0.00057	0.00036	0.00036	0.00039	0.0005	0.0005	0.00052	0.00056	0.0006	0.00061	0.00057	0.00052	0.00052	0.00053	0.00059	0.00068	0.00068	0.00061	0.00063	0.0007	0.00075	0.00073	0.00076	0.00089	0.00092	0.00078	0.00064	0.00063	0.0007	0.00074	0.00071	0.00074	0.00102	0.00125	0.00133	0.00138	0.00135	0.0012
Pinus densiflora	PPinPinPinDen02	0.00097	0.00103	0.00101	0.00092	0.0008	0.00075	0.00078	0.00083	0.00092	0.00105	0.00114	0.00118	0.00115	0.00114	0.00117	0.00123	0.00126	0.00126	0.00129	0.00138	0.00143	0.00146	0.00146	0.00136	0.00117	0.0011	0.00128	0.00157	0.00182	0.00193	0.00194	0.0019	0.0018	0.00165	0.0016	0.00174	0.0019	0.00191	0.00187	0.00195	0.00207	0.00209	0.002	0.00195	0.00192	0.0019	0.00197	0.00219
	PPinPinPinDen03	0.00042	0.0003	0.00025	0.00029	0.00031	0.00048	0.00062	0.00073	0.00085	0.00093	0.00086	0.00073	0.00066	0.00069	0.0007	0.00067	0.00065	0.00066	0.00074	0.00091	0.00106	0.0011	0.0011	0.00109	0.00105	0.00094	0.00082	0.00084	0.001	0.00111	0.00109	0.001	0.00096	0.001	0.00108	0.00117	0.00124	0.0013	0.00133	0.00133	0.00137	0.00146	0.00154	0.00149	0.0013	0.00112	0.00114	0.00131
	PPinPinPinDen04	0.00039	0.00058	0.00071	0.00072	0.00064	0.00061	0.00067	0.00082	0.00095	0.00098	0.00089	0.00084	0.00085	0.00089	0.00101	0.00105	0.00094	0.00078	0.00069	0.00083	0.00109	0.00131	0.0014	0.00132	0.0012	0.0012	0.00124	0.00116	0.00101	0.00097	0.00112	0.00136	0.00155	0.00165	0.00168	0.00159	0.00142	0.00126	0.00121	0.00124	0.00126	0.0013	0.00144	0.00159	0.00165	0.00161	0.00155	0.00157
Pinus nigra	PPinPinPinNig01	0.00032	0.00026	0.00025	0.00026	0.00026	0.00028	0.00042	0.00053	0.00056	0.00055	0.00053	0.00047	0.00037	0.0003	0.00024	0.00021	0.00024	0.00038	0.00053	0.0006	0.00054	0.00045	0.0004	0.00029	0.00016	0.00029	0.00046	0.00052	0.0006	0.00068	0.0007	0.00069	0.00074	0.00074	0.00069	0.00065	0.00058	0.00053	0.00058	0.0007	0.00078	0.00076	0.00071	0.0007	0.00075	0.00091	0.00109	0.00115
	PPinPinPinNig02	0.00043	0.00033	0.00043	0.00051	0.00049	0.0004	0.00026	0.00023	0.00029	0.00023	0.00035	0.0004	0.00035	0.00038	0.00042	0.0004	0.00042	0.0005	0.00057	0.00058	0.00058	0.00057	0.00052	0.00052	0.00058	0.0006	0.0006	0.00067	0.00076	0.00077	0.00068	0.00055	0.00046	0.00047	0.00062	0.00081	0.00091	0.00094	0.00094	0.00092	0.00094	0.00101	0.00106	0.00103	0.00094	0.00091	0.00101	0.00118
	PPinPinPinNig03	0.0004	0.00037	0.0004	0.00042	0.00044	0.00047	0.00048	0.00042	0.00028	0.00022	0.00027	0.00039	0.00042	0.0004	0.00058	0.00077	0.00085	0.00079	0.00072	0.00067	0.00061	0.00054	0.00053	0.00057	0.00069	0.0008	0.00084	0.00084	0.00083	0.00081	0.00076	0.00071	0.00069	0.00069	0.00075	0.00087	0.00094	0.00092	0.00091	0.00092	0.00096	0.00105	0.00123	0.00139	0.00146	0.00141	0.00126	0.0011
Pinus ponderosa	PPinPinPinPon01	0.0003	0.00034	0.0003	0.0003	0.00028	0.00018	0.0003	0.00042	0.00051	0.00069	0.0008	0.00077	0.00064	0.00051	0.00048	0.00056	0.0006	0.00045	0.00029	0.00042	0.00053	0.00059	0.00059	0.00052	0.00053	0.00054	0.00042	0.00024	0.00032	0.00046	0.00045	0.00039	0.00034	0.00042	0.00043	0.00047	0.00054	0.00061	0.00072	0.00079	0.00089	0.00092	0.00082	0.00065	0.00055	0.0006	0.00078	0.00095
	PPinPinPinPon02	0.00054	0.00054	0.0005	0.00049	0.00048	0.00056	0.0005	0.00035	0.00036	0.00054	0.00066	0.00067	0.00058	0.00043	0.00032	0.00037	0.0005	0.00056	0.00048	0.00043	0.00057	0.00072	0.00075	0.00067	0.00058	0.00055	0.00056	0.00054	0.00057	0.00063	0.00064	0.00063	0.00062	0.0006	0.00063	0.00076	0.00093	0.00107	0.0011	0.00101	0.00089	0.00077	0.0007	0.00064	0.00056	0.00054	0.0006	0.00066
	PPinPinPinPon03	0.00034	0.00035	0.00034	0.00042	0.00062	0.00076	0.00074	0.00057	0.00041	0.00042	0.00055	0.00069	0.00072	0.00064	0.00051	0.00046	0.0005	0.00055	0.00057	0.00055	0.00053	0.00052	0.00047	0.00037	0.00032	0.00032	0.00039	0.00048	0.00057	0.00065	0.00058	0.0007	0.00096	0.00112	0.0011	0.00101	0.00095	0.00091	0.00091	0.00097	0.00102	0.00105	0.00104	0.00097	0.00091	0.00097	0.00104	0.00108
Pinus resinosa	PPinPinPinRes01	0.00035	0.00038	0.00041	0.0004	0.00035	0.00037	0.00045	0.00049	0.00046	0.00049	0.0006	0.00069	0.0007	0.00068	0.00064	0.00055	0.00043	0.00033	0.00031	0.00035	0.00045	0.00054	0.00054	0.00054	0.00056	0.00056	0.0006	0.00072	0.00077	0.00075	0.00072	0.00072	0.00076	0.0008	0.00076	0.00066	0.00064	0.00075	0.00086	0.00085	0.00079	0.00079	0.00086	0.00088	0.00088	0.00089	0.0009	0.00087
	PPinPinPinRes02	0.00043	0.0004	0.00026	0.00019	0.00019	0.00024	0.00038	0.00053	0.00059	0.00053	0.00045	0.00052	0.00064	0.00065	0.00063	0.00067	0.00076	0.00081	0.00076	0.0007	0.00071	0.00074	0.0007	0.00066	0.00072	0.00083	0.00091	0.00092	0.00092	0.00091	0.00086	0.00074	0.00059	0.00051	0.00052	0.00058	0.00065	0.00072	0.00076	0.00075	0.00073	0.00075	0.00082	0.00086	0.00091	0.00101	0.00114	0.00122
	PPinPinPinRes03	0.00069	0.00064	0.00054	0.00051	0.00052	0.00052	0.00047	0.00041	0.00038	0.0004	0.00043	0.0005	0.00053	0.00052	0.00045	0.0003	0.00013	0.00016	0.00033	0.00053	0.00064	0.00062	0.00056	0.0005	0.00049	0.00055	0.00053	0.00048	0.00057	0.00076	0.00088	0.00089	0.00083	0.00081	0.00079	0.00077	0.00081	0.00083	0.00082	0.00078	0.00077	0.00081	0.0009	0.00101	0.00109	0.00111	0.00101	0.00085
Pinus wallichiana	PPinPinPinWal01	0.0003	0.00035	0.00047	0.00051	0.00048	0.00043	0.00042	0.0005	0.00064	0.00071	0.0006	0.00041	0.00028	0.00031	0.00041	0.00052	0.00062	0.00069	0.00073	0.00075	0.00078	0.00083	0.00091	0.00102	0.00106	0.00094	0.00074	0.00067	0.00079	0.00092	0.00093	0.00086	0.00077	0.00073	0.00076	0.00085	0.00091	0.00093	0.00099	0.00105	0.00106	0.00105	0.00109	0.00117	0.00121	0.00116	0.00107	0.00105
	PPinPinPinWal02	0.00075	0.00077	0.00071	0.00059	0.00049	0.00045	0.00046	0.00041	0.0004	0.00039	0.00041	0.0004	0.00043	0.00052	0.00057	0.00055	0.00053	0.00057	0.0006	0.00061	0.00069	0.00084	0.0009	0.00089	0.00092	0.00098	0.00095	0.0008	0.00063	0.00063	0.00076	0.00081	0.00075	0.00065	0.0006	0.00061	0.00071	0.00082	0.00091	0.00103	0.00116	0.00119	0.00109	0.00101	0.00107	0.00116	0.00116	0.00113
	PPinPinPinWal03	0.00054	0.0007	0.00073	0.00065	0.00056	0.00051	0.00049	0.00052	0.00054	0.00044	0.00039	0.00054	0.00065	0.00063	0.00058	0.00061	0.00064	0.0006	0.00061	0.00071	0.0008	0.0008	0.00072	0.00067	0.00072	0.00082	0.00089	0.00089	0.00091	0.001	0.00109	0.00109	0.00103	0.00093	0.00087	0.00102	0.0012	0.00127	0.00119	0.00104	0.00099	0.00105	0.00126	0.00149	0.00155	0.00139	0.00117	0.00108
Pinus bungeana	PPinPinPinBun01	0.00051	0.00058	0.00055	0.0004	0.00028	0.00034	0.00038	0.00042	0.00039	0.0003	0.00036	0.00054	0.00064	0.00064	0.00057	0.00045	0.00039	0.00051	0.00065	0.00072	0.00068	0.00055	0.00045	0.00047	0.00051	0.00045	0.00035	0.00046	0.0006	0.00074	0.00079	0.00066	0.0005	0.00052	0.00056	0.0006	0.00066	0.00066	0.00067	0.00069	0.00073	0.00075	0.00079	0.00084	0.00091	0.00103	0.00112	0.00118
	PPinPinPinBun02	0.00049	0.00066	0.00064	0.00051	0.00047	0.00045	0.00053	0.00066	0.0007	0.00063	0.00054	0.00051	0.00046	0.0004	0.00036	0.00043	0.00052	0.00053	0.0007	0.00074	0.00068	0.00067	0.00073	0.00078	0.00079	0.00082	0.00082	0.00076	0.00072	0.00078	0.00083	0.00076	0.00063	0.00055	0.00061	0.0007	0.00079	0.00092	0.00105	0.00113	0.0011	0.00105	0.00108	0.00113	0.00114	0.0011	0.00106	0.00112
	PPinPinPinBun03	0.0004	0.00058	0.0006	0.00044	0.00038	0.00039	0.00046	0.00061	0.00067	0.00057	0.0005	0.00049	0.00056	0.00065	0.00067	0.00066	0.00061	0.00052	0.00051	0.00059	0.00072	0.0009	0.00102	0.00101	0.00091	0.0008	0.0008	0.00082	0.00078	0.00077	0.00082	0.00076	0.00057	0.00047	0.0006	0.00078	0.00089	0.00094	0.00098	0.00102	0.00103	0.00107	0.00111	0.00108	0.001	0.00097	0.00103	0.00111
Pinus strobus	PPinPinPinStr01	0.00053	0.00049	0.00046	0.00051	0.00062	0.0007	0.00079	0.00085	0.00079	0.00066	0.00053	0.0004	0.00051	0.00051	0.00038	0.0003	0.0004	0.00052	0.0007	0.00085	0.0009	0.00086	0.00086	0.00089	0.00083	0.00071	0.00067	0.0008	0.00106	0.00126	0.00132	0.0013	0.00128	0.00127	0.0012	0.00111	0.00107	0.00112	0.0012	0.00124	0.00124	0.00121	0.00122	0.00131	0.00142	0.00151	0.00156	0.00159
	PPinPinPinStr02	0.00043	0.00044	0.00046	0.00051	0.00058	0.00064	0.00069	0.00076	0.00086	0.00094	0.00098	0.00102	0.0011	0.00112	0.00108	0.00107	0.00108	0.00114	0.00121	0.00119	0.00104	0.00087	0.00077	0.00073	0.00074	0.00079	0.00083	0.00087	0.00094	0.00104	0.00114	0.00115	0.001	0.00077	0.00068	0.00076	0.00096	0.00114	0.00118	0.00115	0.00111	0.00111	0.00115	0.0012	0.0012	0.00115	0.00116	0.0013
	PPinPinPinStr03	0.00102	0.00096	0.00099	0.00104	0.00101	0.00098	0.00102	0.00104	0.00095	0.0008	0.00068	0.00065	0.00072	0.00082	0.00094	0.00106	0.00111	0.00106	0.00096	0.00089	0.00091	0.00104	0.00122	0.00132	0.00128	0.0012	0.0012	0.00126	0.00123	0.00114	0.00114	0.00129	0.0014	0.00142	0.00148	0.00157	0.0016	0.00168	0.00182	0.00195	0.002	0.002	0.00195	0.00188	0.00182	0.00176	0.00174	0.00177
Pinus peuce	PPinPinPinPeu01	0.00025	0.00029	0.00022	0.00018	0.0002	0.00032	0.00042	0.0005	0.00046	0.00044	0.00052	0.0006	0.00057	0.00041	0.00026	0.00032	0.00037	0.00046	0.00061	0.00072	0.00078	0.00081	0.00077	0.00069	0.0006	0.00044	0.00035	0.00036	0.00051	0.00059	0.00051	0.00044	0.00041	0.00046	0.00059	0.00074	0.00081	0.0008	0.00081	0.00089	0.00097	0.00098	0.00091	0.0008	0.00072	0.00072	0.00079	0.00084
	PPinPinPinPeu02	0.00048	0.00042	0.00028	0.00018	0.00032	0.0005	0.00063	0.00071	0.00071	0.00068	0.00067	0.00066	0.00063	0.00065	0.0008	0.00097	0.00101	0.00089	0.00072	0.00067	0.0007	0.00069	0.00067	0.00066	0.00065	0.00066	0.00074	0.00083	0.00084	0.00082	0.00083	0.00093	0.00104	0.00108	0.00102	0.00088	0.00077	0.00076	0.00072	0.00062	0.00052	0.00057	0.0008	0.00106	0.00117	0.00111	0.00104	0.00105
	PPinPinPinPeu03	0.0005	0.00033	0.0002	0.00043	0.00058	0.00065	0.00055	0.00031	0.00041	0.00045	0.00048	0.00049	0.00052	0.00066	0.00079	0.00079	0.00069	0.00064	0.00058	0.0005	0.00052	0.00053	0.00058	0.00066	0.00065	0.00069	0.00081	0.00085	0.00083	0.0008	0.00077	0.00072	0.00068	0.00066	0.0006	0.0005	0.00056	0.00071	0.00081	0.00082	0.00082	0.00088	0.00102	0.00112	0.00111	0.00106	0.00101	0.001
Pinus heldreichii	PPinPinPinHel01	0.00046	0.0006	0.00075	0.00086	0.00084	0.00071	0.00057	0.00046	0.00036	0.00037	0.00051	0.00065	0.00066	0.00058	0.00049	0.0004	0.00042	0.00053	0.00063	0.00072	0.00081	0.00089	0.00096	0.00095	0.00086	0.00077	0.0007	0.00064	0.00062	0.00067	0.00074	0.00074	0.00071	0.00074	0.00086	0.00101	0.00113	0.00114	0.00105	0.00093	0.00087	0.00093	0.00101	0.00104	0.00105	0.00109	0.00119	0.00127
	PPinPinPinHel02	0.00096	0.00104	0.00102	0.00095	0.0009	0.00084	0.00073	0.00063	0.00062	0.00062	0.00054	0.00052	0.00058	0.00067	0.00083	0.00102	0.00113	0.00105	0.00079	0.00055	0.00056	0.00075	0.00091	0.00095	0.00091	0.0009	0.00097	0.00109	0.00122	0.00135	0.00137	0.00126	0.00107	0.00094	0.00099	0.00108	0.0011	0.00111	0.00108	0.00094	0.00083	0.00092	0.00121	0.00149	0.00158	0.00156	0.00158	0.00169
	PPinPinPinHel03	0.00055	0.0006	0.00083	0.00106	0.00118	0.00116	0.00099	0.00068	0.00035	0.00022	0.00038	0.00051	0.00065	0.0009	0.00121	0.00143	0.00143	0.00127	0.00116	0.00113	0.00109	0.00101	0.00093	0.00096	0.0011	0.00123	0.00126	0.00121	0.00114	0.00104	0.00092	0.00082	0.00085	0.00102	0.00126	0.00144	0.00153	0.00156	0.00162	0.00175	0.00189	0.00192	0.00179	0.0016	0.00151	0.00157	0.00169	0.00175
Podocarpus neriifolius	PPinPodPodNer01	0.00063	0.00061	0.00059	0.00072	0.00078	0.0007	0.00052	0.00036	0.00034	0.00041	0.00047	0.0004	0.00032	0.00047	0.00055	0.00061	0.00079	0.00089	0.00086	0.00075	0.00062	0.00052	0.00051	0.00058	0.00063	0.00058	0.00044	0.00031	0.00028	0.00038	0.00048	0.00056	0.0007	0.00083	0.00088	0.00086	0.00086	0.00089	0.001	0.00114	0.00114	0.00097	0.00081	0.00086	0.00101	0.00119	0.00129	0.00134
	PPinPodPodNer02	0.00074	0.00049	0.00029	0.00033	0.00048	0.00049	0.00037	0.00036	0.00065	0.00089	0.00094	0.00088	0.00077	0.00062	0.00058	0.00074	0.00095	0.00107	0.00105	0.00096	0.00092	0.00096	0.00093	0.00078	0.00065	0.00066	0.00082	0.00102	0.00113	0.00111	0.00099	0.00087	0.00084	0.00094	0.00119	0.00142	0.00142	0.00127	0.00116	0.00112	0.00112	0.00115	0.0012	0.00129	0.0014	0.00145	0.00139	0.00131
	PPinPodPodNer03	0.0006	0.00042	0.00055	0.00071	0.00073	0.00063	0.00049	0.00036	0.00027	0.00026	0.00049	0.00078	0.00106	0.00124	0.00126	0.00111	0.00093	0.00085	0.0008	0.00073	0.00071	0.00083	0.00093	0.00088	0.00084	0.00085	0.00096	0.00106	0.00099	0.00083	0.00081	0.00089	0.00093	0.00096	0.00109	0.00129	0.00149	0.00158	0.00148	0.00127	0.00112	0.0011	0.00121	0.0014	0.00153	0.00152	0.00142	0.00136
Ginkgo biloba	GGinGinGinBil01	0.00063	0.00068	0.00078	0.00074	0.00067	0.00077	0.0009	0.00096	0.00107	0.00121	0.00123	0.00102	0.00078	0.00077	0.00077	0.00075	0.00083	0.00098	0.00096	0.00078	0.00079	0.00107	0.00125	0.00137	0.00157	0.00173	0.00171	0.00151	0.0013	0.00128	0.00146	0.00166	0.00169	0.00155	0.00138	0.00141	0.00163	0.00172	0.00161	0.00156	0.00167	0.00172	0.00159	0.00146	0.00155	0.00185	0.00212	0.0022
	GGinGinGinBil02	0.00092	0.00099	0.00096	0.00074	0.00061	0.00072	0.00079	0.00071	0.0007	0.00083	0.00107	0.0013	0.00142	0.00141	0.00131	0.00115	0.00098	0.0008	0.00077	0.00089	0.00107	0.00125	0.00126	0.00115	0.00111	0.00123	0.00136	0.00134	0.00115	0.00088	0.0008	0.00091	0.00112	0.0013	0.00134	0.00133	0.00147	0.00161	0.0016	0.00158	0.00165	0.00182	0.00204	0.00215	0.0021	0.00202	0.00202	0.00206
	GGinGinGinBil03	0.00087	0.00084	0.00092	0.00101	0.00104	0.00109	0.00124	0.0013	0.00109	0.00095	0.0009	0.00068	0.00044	0.00053	0.00056	0.00068	0.00078	0.0008	0.00088	0.00107	0.00124	0.0014	0.00155	0.00162	0.00157	0.00145	0.00132	0.00123	0.00122	0.0013	0.00125	0.00109	0.00101	0.00101	0.00099	0.001	0.00122	0.00148	0.0015	0.00141	0.00147	0.00173	0.00196	0.00199	0.00192	0.002	0.00217	0.00216
Abies nordmanniana	PPinPinAbiNor01	0.00049	0.00042	0.00036	0.00036	0.00036	0.00035	0.00037	0.0004	0.00041	0.00038	0.00036	0.00045	0.00058	0.00071	0.00081	0.00078	0.00063	0.00044	0.00035	0.00029	0.00044	0.00062	0.00078	0.00086	0.00083	0.00071	0.00053	0.00038	0.00034	0.00031	0.00029	0.00033	0.00038	0.00045	0.00063	0.00079	0.00084	0.00077	0.0007	0.00071	0.00071	0.00066	0.00062	0.00066	0.00074	0.00084	0.00094	0.001
	PPinPinAbiNor02	0.00038	0.00036	0.00044	0.00048	0.00054	0.00059	0.00066	0.00074	0.00073	0.00067	0.00069	0.00078	0.00074	0.00056	0.00054	0.00065	0.00067	0.00056	0.00045	0.00044	0.0005	0.00059	0.00069	0.00079	0.00085	0.00088	0.00091	0.00092	0.00088	0.00079	0.00075	0.00082	0.00098	0.00108	0.00099	0.00083	0.00074	0.00074	0.00083	0.00091	0.00092	0.00093	0.00098	0.001	0.00099	0.00102	0.00111	0.00117
	PPinPinAbiNor03	0.00063	0.00054	0.00027	0.00018	0.0003	0.00029	0.00026	0.00029	0.00038	0.00038	0.00028	0.00028	0.00029	0.00032	0.00036	0.00042	0.00051	0.00059	0.00052	0.00032	0.00021	0.00038	0.00061	0.00069	0.00064	0.00058	0.00054	0.00054	0.00063	0.00073	0.00073	0.00065	0.00059	0.00055	0.00057	0.00068	0.00086	0.00095	0.00091	0.00085	0.00078	0.00071	0.00061	0.00052	0.0005	0.00054	0.00063	0.00068
Pinus armandii	PPinPinPinArm01	0.00052	0.00064	0.00064	0.00054	0.00047	0.0005	0.00045	0.00034	0.00044	0.00045	0.00031	0.00027	0.00053	0.00074	0.00075	0.00064	0.00054	0.00057	0.00066	0.00078	0.00085	0.00088	0.0009	0.00083	0.00066	0.00055	0.00058	0.00073	0.00087	0.00092	0.00086	0.00077	0.00076	0.00081	0.00089	0.00097	0.00095	0.00088	0.00084	0.00094	0.00112	0.0012	0.00113	0.00101	0.00095	0.00098	0.00107	0.00124
	PPinPinPinArm02	0.00016	0.00025	0.00025	0.00024	0.00038	0.00032	0.00016	6e-05	0.00012	0.00024	0.00028	0.00031	0.00035	0.00033	0.00033	0.00038	0.00045	0.00048	0.00042	0.00034	0.00037	0.00048	0.00058	0.00062	0.00062	0.00056	0.00043	0.00033	0.00027	0.00024	0.00031	0.00044	0.00059	0.00074	0.00081	0.0008	0.00077	0.00076	0.00079	0.00078	0.00067	0.00055	0.00055	0.00063	0.00065	0.00064	0.00068	0.00072
	PPinPinPinArm03	0.00041	0.00038	0.00035	0.00036	0.00038	0.00035	0.00031	0.00029	0.00034	0.00041	0.00049	0.0005	0.00045	0.0004	0.00042	0.00048	0.0005	0.00046	0.00037	0.00024	0.0003	0.00038	0.00041	0.00046	0.00061	0.00079	0.00087	0.0008	0.00071	0.00068	0.00067	0.0006	0.00052	0.00058	0.00076	0.00084	0.00074	0.00056	0.00054	0.00071	0.00091	0.00095	0.00086	0.00084	0.00088	0.00087	0.0008	0.00073
Thuja koraiensis	PPinCupThuKor01	0.00138	0.00171	0.00203	0.00238	0.00254	0.00227	0.00177	0.00145	0.00157	0.0019	0.00214	0.00217	0.00203	0.00185	0.00184	0.00207	0.00223	0.00202	0.00163	0.00137	0.00135	0.00169	0.00223	0.00277	0.00309	0.00328	0.00342	0.00353	0.00353	0.0034	0.0033	0.00329	0.00326	0.00332	0.00362	0.00404	0.00433	0.0043	0.00407	0.00394	0.00398	0.00409	0.00414	0.00419	0.0043	0.00441	0.0045	0.00465
	PPinCupThuKor02	0.00214	0.00192	0.00191	0.00198	0.00196	0.00187	0.00186	0.002	0.0023	0.00256	0.00265	0.00262	0.00258	0.00261	0.00266	0.00266	0.00263	0.00268	0.00282	0.0029	0.00294	0.00301	0.00313	0.00331	0.00344	0.00346	0.00346	0.00349	0.00346	0.00333	0.00317	0.00305	0.00303	0.00308	0.00318	0.0034	0.00362	0.00369	0.00364	0.00365	0.00377	0.00389	0.00393	0.00399	0.00416	0.00441	0.00464	0.00479
	PPinCupThuKor03	0.00319	0.00309	0.00312	0.00321	0.0032	0.00316	0.00323	0.00336	0.0035	0.00363	0.00378	0.00389	0.00396	0.00415	0.00448	0.00458	0.00434	0.00411	0.00418	0.00436	0.0044	0.00438	0.00452	0.0049	0.00533	0.0056	0.0056	0.00538	0.00513	0.00509	0.00529	0.00552	0.00554	0.0054	0.00527	0.00526	0.00539	0.00559	0.00572	0.00569	0.00557	0.00557	0.00583	0.00625	0.0066	0.00673	0.00673	0.00676
Iris unguicularis	LAspIriIriUng01	0.00098	0.00108	0.001	0.00083	0.00066	0.00047	0.00026	0.00024	0.00043	0.00049	0.00051	0.00068	0.00084	0.00095	0.001	0.00097	0.00085	0.00068	0.00063	0.00062	0.00066	0.00069	0.00068	0.00071	0.00074	0.00075	0.00081	0.00097	0.00115	0.00129	0.00132	0.00132	0.00132	0.0012	0.00104	0.00095	0.00102	0.0012	0.00124	0.00112	0.00106	0.00109	0.00114	0.00123	0.00133	0.00141	0.00147	0.00148
	LAspIriIriUng02	0.0004	0.00054	0.00068	0.00065	0.00047	0.00041	0.00049	0.0006	0.00073	0.00077	0.00059	0.00029	0.00025	0.00037	0.00057	0.00067	0.00063	0.00059	0.00066	0.00079	0.00084	0.00079	0.00082	0.00097	0.00107	0.00093	0.00069	0.00056	0.00059	0.00074	0.00086	0.00085	0.0007	0.0005	0.00044	0.00054	0.00074	0.00092	0.001	0.00095	0.00083	0.00077	0.00082	0.00088	0.00093	0.00099	0.00112	0.00122
	LAspIriIriUng03	0.00056	0.00071	0.00075	0.00061	0.00062	0.0006	0.00048	0.00037	0.00035	0.00036	0.0003	0.00043	0.00058	0.00056	0.00054	0.00079	0.00089	0.00097	0.00101	0.00081	0.00039	0.00022	0.00028	0.00031	0.00056	0.00077	0.00085	0.00087	0.00084	0.00074	0.00061	0.0005	0.00056	0.00061	0.00071	0.00099	0.00124	0.00125	0.00103	0.00082	0.0008	0.00096	0.00116	0.0013	0.00135	0.00133	0.0013	0.00128
Iris aphylla	LAspIriIriAph01	0.00066	0.00072	0.00078	0.00095	0.00092	0.00069	0.0005	0.00047	0.00048	0.00045	0.00044	0.00054	0.00077	0.00094	0.00095	0.00083	0.00065	0.00061	0.00076	0.00089	0.00099	0.0011	0.00118	0.00113	0.00092	0.00074	0.00067	0.00052	0.00034	0.00024	0.00027	0.00045	0.00063	0.00074	0.00076	0.00086	0.00115	0.00139	0.00138	0.00123	0.00119	0.00131	0.00145	0.00154	0.00153	0.00141	0.00125	0.00117
	LAspIriIriAph02	0.00047	0.00049	0.00061	0.00077	0.00082	0.00069	0.00051	0.00031	0.00018	0.00032	0.00052	0.00054	0.00044	0.00044	0.00055	0.00066	0.00072	0.00071	0.00061	0.00049	0.0005	0.00067	0.00082	0.00083	0.00073	0.00064	0.00065	0.00065	0.00062	0.00076	0.00086	0.00092	0.00098	0.001	0.00099	0.00098	0.00096	0.00094	0.00099	0.0011	0.0012	0.00121	0.00112	0.00098	0.00088	0.00089	0.00102	0.0012
	LAspIriIriAph03	0.0002	0.00023	0.00026	0.00047	0.00063	0.00065	0.00063	0.00063	0.00065	0.0007	0.0007	0.00065	0.00056	0.00049	0.00052	0.00055	0.00054	0.00065	0.00086	0.00096	0.00099	0.00084	0.00067	0.00067	0.00087	0.00112	0.00123	0.00109	0.0008	0.00055	0.00043	0.00047	0.00072	0.00095	0.00102	0.00107	0.00118	0.00118	0.00105	0.00089	0.00077	0.00077	0.00088	0.00099	0.00097	0.00089	0.00096	0.00122
Iris bucharica	LAspIriIriBuc01	0.0004	0.00033	0.00035	0.00041	0.00042	0.00039	0.00048	0.00054	0.00045	0.00041	0.00049	0.00059	0.00071	0.00079	0.00082	0.00084	0.00081	0.00075	0.00061	0.00048	0.00037	0.00029	0.00039	0.00059	0.00083	0.00095	0.00083	0.00062	0.00061	0.00058	0.00058	0.00068	0.00079	0.00081	0.00073	0.00071	0.00079	0.0008	0.0007	0.00064	0.00069	0.00076	0.00082	0.00085	0.00081	0.00079	0.00094	0.00118
	LAspIriIriBuc02	0.00055	0.0006	0.00063	0.00064	0.00065	0.00066	0.00066	0.00071	0.00085	0.00096	0.00098	0.00104	0.00098	0.00077	0.00057	0.00052	0.00067	0.00082	0.00086	0.00089	0.0009	0.00081	0.00067	0.0006	0.00075	0.00096	0.00102	0.00097	0.00091	0.00088	0.00093	0.00113	0.00136	0.00156	0.00178	0.00191	0.00185	0.0017	0.00165	0.00168	0.0017	0.00166	0.00157	0.00143	0.0013	0.00131	0.00145	0.00166
	LAspIriIriBuc03	0.0003	0.00038	0.00056	0.00076	0.00094	0.00103	0.00099	0.00083	0.00071	0.00064	0.00051	0.00059	0.00081	0.00085	0.00072	0.00065	0.00064	0.00064	0.00066	0.00073	0.00084	0.00088	0.00084	0.00076	0.00071	0.00069	0.00086	0.00121	0.00148	0.00158	0.00153	0.00143	0.00134	0.00117	0.00091	0.00073	0.00078	0.00102	0.00133	0.0015	0.00145	0.00129	0.00119	0.0012	0.00133	0.00147	0.00149	0.00137
Iris bulleyana	LAspIriIriBul01	0.00053	0.00056	0.00052	0.00041	0.00037	0.00053	0.00076	0.00088	0.00084	0.00073	0.00058	0.00036	0.00052	0.00078	0.00086	0.00068	0.00067	0.00059	0.00057	0.00058	0.0005	0.00036	0.00045	0.00073	0.00098	0.00098	0.00076	0.00059	0.00067	0.00071	0.00062	0.00056	0.00062	0.00079	0.00088	0.0009	0.00095	0.00093	0.00082	0.00086	0.00121	0.00169	0.00205	0.0021	0.00184	0.0015	0.00127	0.00132
	LAspIriIriBul02	0.00041	0.00064	0.00067	0.00049	0.0003	0.0002	0.00028	0.00043	0.00068	0.00084	0.00082	0.00066	0.00049	0.00057	0.00063	0.00058	0.00058	0.00075	0.00095	0.00102	0.00096	0.0009	0.00089	0.00088	0.00087	0.00081	0.0007	0.0006	0.00059	0.00075	0.00078	0.00068	0.00056	0.00051	0.00058	0.00062	0.00075	0.00088	0.00101	0.00119	0.00123	0.00114	0.00114	0.00134	0.00159	0.00166	0.00148	0.0012
	LAspIriIriBul03	0.00023	0.00032	0.00036	0.00052	0.0008	0.00095	0.001	0.00109	0.00113	0.00098	0.00068	0.00042	0.0004	0.00049	0.00056	0.00057	0.00041	0.00048	0.00059	0.0007	0.00078	0.00084	0.00086	0.00069	0.00042	0.00032	0.0004	0.00053	0.00068	0.00078	0.0009	0.00105	0.00107	0.00095	0.00087	0.00095	0.00107	0.00115	0.00127	0.00142	0.00145	0.0013	0.00116	0.00118	0.00126	0.00123	0.00107	0.001
Iris pallida	LAspIriIriPal01	0.00054	0.00031	0.00023	0.00025	0.0002	0.00027	0.00035	0.00044	0.00062	0.00075	0.00073	0.00065	0.00057	0.00054	0.00054	0.00052	0.00048	0.00041	0.00037	0.00046	0.00063	0.00075	0.00071	0.00058	0.00048	0.00045	0.0004	0.00045	0.00066	0.00082	0.00096	0.00112	0.00119	0.00109	0.00087	0.00066	0.00055	0.00051	0.0005	0.0006	0.00072	0.00076	0.00082	0.00099	0.00111	0.00111	0.00113	0.00127
	LAspIriIriPal02	0.00082	0.00073	0.00056	0.00048	0.00059	0.00068	0.00064	0.00051	0.00042	0.00042	0.00041	0.00043	0.0005	0.0005	0.00032	0.00055	0.00074	0.00064	0.00038	0.00034	0.00033	0.00037	0.00045	0.00055	0.00053	0.00041	0.00048	0.0006	0.00072	0.00076	0.00077	0.0008	0.00093	0.00112	0.00118	0.00109	0.00101	0.00103	0.00107	0.00107	0.00106	0.00106	0.00106	0.00107	0.00106	0.00103	0.00098	0.00097
	LAspIriIriPal03	0.00024	0.00035	0.00038	0.00042	0.00033	0.00016	0.00016	0.00035	0.00042	0.00039	0.00037	0.00038	0.00049	0.00065	0.00083	0.00088	0.00078	0.00068	0.00069	0.00063	0.00046	0.00036	0.00053	0.00072	0.00076	0.00073	0.00081	0.00092	0.00091	0.00075	0.00056	0.00053	0.00067	0.00087	0.00097	0.00098	0.001	0.00107	0.00115	0.00119	0.00107	0.00092	0.00091	0.0009	0.00088	0.00091	0.00102	0.0012
Iris illyrica	LAspIriIriIll01	0.00055	0.00053	0.00044	0.00036	0.0003	0.00041	0.00059	0.00082	0.00095	0.00082	0.00068	0.00075	0.00085	0.00088	0.00077	0.00066	0.00068	0.00079	0.00081	0.00069	0.00054	0.00049	0.0005	0.00055	0.00062	0.00072	0.00085	0.00085	0.00069	0.00051	0.00053	0.00073	0.00099	0.00117	0.00119	0.00114	0.00115	0.00121	0.00122	0.00121	0.00128	0.00144	0.00158	0.00163	0.00158	0.00155	0.00158	0.00158
	LAspIriIriIll02	0.00079	0.00102	0.00101	0.00085	0.00073	0.00069	0.0007	0.00073	0.00073	0.00065	0.00052	0.00043	0.00039	0.00039	0.0004	0.00036	0.00024	0.00044	0.00084	0.00103	0.00099	0.00084	0.00067	0.00055	0.00054	0.00055	0.0006	0.00076	0.0009	0.00089	0.00082	0.00077	0.00073	0.00078	0.00088	0.00085	0.00078	0.00087	0.00096	0.00107	0.00112	0.00096	0.00077	0.00067	0.00085	0.00119	0.00154	0.00179
	LAspIriIriIll03	0.00035	0.00032	0.00049	0.00059	0.00062	0.00064	0.00069	0.00076	0.00083	0.00081	0.00082	0.00079	0.00066	0.00053	0.00049	0.00055	0.00068	0.00078	0.00074	0.00061	0.00053	0.00053	0.00072	0.00109	0.00142	0.00147	0.00125	0.00098	0.00093	0.00107	0.00119	0.00116	0.00099	0.00082	0.00069	0.00056	0.00049	0.00056	0.00066	0.00073	0.00087	0.00113	0.00139	0.00147	0.00141	0.00136	0.00136	0.00138
Iris japonica	LAspIriIriJap01	0.00063	0.00075	0.00063	0.00045	0.00049	0.00046	0.00033	0.00036	0.00054	0.00075	0.00084	0.0007	0.00048	0.00043	0.00053	0.00057	0.00058	0.00067	0.00078	0.00077	0.00066	0.00078	0.00105	0.00126	0.00131	0.00119	0.00103	0.0009	0.00074	0.00057	0.00047	0.00054	0.00074	0.00094	0.00105	0.00102	0.0009	0.00081	0.00085	0.001	0.00117	0.00128	0.00135	0.00141	0.00145	0.00146	0.0015	0.0016
	LAspIriIriJap02	0.00046	0.00053	0.0005	0.00036	0.00033	0.00045	0.00048	0.00034	0.00044	0.00067	0.00079	0.00078	0.00075	0.00075	0.00079	0.0008	0.00072	0.00062	0.00065	0.00072	0.00082	0.00093	0.00109	0.0012	0.00123	0.00122	0.00108	0.0008	0.0006	0.00061	0.00071	0.00084	0.00097	0.00104	0.00112	0.00123	0.00135	0.00143	0.00141	0.00137	0.00142	0.00155	0.00165	0.00165	0.00156	0.0015	0.00155	0.00165
	LAspIriIriJap03	0.00032	0.00045	0.00029	0.00046	0.0006	0.00053	0.00041	0.00037	0.0005	0.00075	0.00085	0.00067	0.00048	0.0006	0.0009	0.00105	0.00093	0.00072	0.00051	0.00035	0.00039	0.00045	0.00045	0.00053	0.00061	0.00066	0.0007	0.0008	0.00106	0.00143	0.00166	0.00164	0.00144	0.00125	0.0012	0.00128	0.00143	0.00139	0.00106	0.00077	0.00076	0.00083	0.00091	0.00101	0.00115	0.00124	0.00123	0.00117
Iris pseudopallida	LAspIriIriPpl01	0.00039	0.00055	0.00061	0.00057	0.00038	0.00026	0.00051	0.00071	0.00068	0.00055	0.0005	0.00058	0.00067	0.00068	0.00063	0.00062	0.00079	0.00097	0.00102	0.00092	0.00075	0.00069	0.00072	0.00076	0.00086	0.00103	0.0011	0.00101	0.00096	0.00102	0.00118	0.00134	0.0014	0.00129	0.00103	0.00081	0.00081	0.00097	0.00112	0.00119	0.00126	0.00137	0.00142	0.00139	0.00129	0.00122	0.00125	0.00129
	LAspIriIriPpl02	0.00095	0.00088	0.00066	0.00044	0.00037	0.00045	0.00069	0.00078	0.00065	0.00051	0.00045	0.00048	0.00057	0.00064	0.00075	0.00084	0.00077	0.00055	0.00059	0.00085	0.00108	0.00112	0.00093	0.00081	0.00083	0.0008	0.00072	0.00071	0.00084	0.00104	0.00122	0.00133	0.00139	0.00145	0.00145	0.00132	0.0012	0.00122	0.00126	0.00118	0.00108	0.00114	0.00133	0.00147	0.00148	0.00136	0.00127	0.00131
	LAspIriIriPpl03	0.00044	0.00064	0.00073	0.00068	0.00062	0.00055	0.00046	0.00061	0.00084	0.00092	0.00084	0.00084	0.00101	0.00109	0.00097	0.00094	0.00108	0.00116	0.00108	0.00089	0.00072	0.00061	0.00056	0.00059	0.00063	0.00055	0.00051	0.00059	0.00076	0.00095	0.00107	0.0011	0.0011	0.00119	0.00125	0.00118	0.00107	0.00101	0.00106	0.00117	0.00128	0.00136	0.00143	0.00148	0.00149	0.0015	0.00158	0.00169
Iris crocea	LAspIriIriCro01	0.00064	0.00064	0.00058	0.00045	0.00042	0.00061	0.00089	0.00093	0.00075	0.00068	0.00079	0.00091	0.00102	0.00098	0.00083	0.00075	0.00084	0.00093	0.00091	0.00092	0.00104	0.00112	0.0013	0.00161	0.00188	0.002	0.00195	0.00168	0.00126	0.00095	0.00093	0.00111	0.00132	0.00146	0.00153	0.00159	0.00155	0.00147	0.00148	0.00153	0.00146	0.00139	0.00153	0.00176	0.00174	0.00155	0.00151	0.00175
	LAspIriIriCro02	0.00094	0.00074	0.00039	0.00034	0.00046	0.00049	0.0006	0.00075	0.00084	0.00083	0.0008	0.00083	0.00087	0.0008	0.00065	0.00055	0.00065	0.00074	0.00066	0.00038	0.00017	0.0003	0.00036	0.00074	0.00103	0.00114	0.00124	0.00137	0.00147	0.00147	0.0014	0.00137	0.00144	0.00161	0.00177	0.00183	0.00175	0.00158	0.00139	0.00128	0.00123	0.00117	0.00111	0.00108	0.00109	0.00114	0.0011	0.00102
	LAspIriIriCro03	0.00068	0.00075	0.00083	0.00095	0.00106	0.00112	0.00109	0.00108	0.00111	0.00106	0.0009	0.00077	0.00088	0.00111	0.00123	0.00106	0.00076	0.00053	0.00029	0.00042	0.00078	0.00095	0.00087	0.00075	0.00074	0.00076	0.00093	0.00114	0.00117	0.00105	0.00082	0.00087	0.00106	0.0014	0.00168	0.00176	0.00164	0.00153	0.00161	0.00167	0.00171	0.00171	0.00165	0.00164	0.00172	0.00173	0.00167	0.00171
Iris sanguinea	LAspIriIriSan01	0.00059	0.00055	0.0005	0.00062	0.00077	0.0008	0.00073	0.00066	0.00062	0.00059	0.0007	0.00093	0.00106	0.00091	0.00061	0.0004	0.00039	0.00056	0.0007	0.00065	0.00054	0.00047	0.00062	0.00071	0.00081	0.00085	0.00081	0.00081	0.00091	0.00103	0.00098	0.0008	0.00074	0.00087	0.00102	0.00109	0.00113	0.00118	0.00119	0.00119	0.00138	0.00161	0.0017	0.00161	0.00142	0.00121	0.00103	0.00094
	LAspIriIriSan02	0.00041	0.00039	0.00032	0.00028	0.00035	0.00058	0.00068	0.00062	0.00052	0.00051	0.00055	0.00058	0.00075	0.00108	0.00128	0.00125	0.00107	0.00083	0.00069	0.00068	0.00079	0.00091	0.00082	0.0006	0.00041	0.00037	0.00059	0.0008	0.00091	0.00091	0.00089	0.00091	0.00095	0.00096	0.00097	0.00108	0.00117	0.0011	0.00088	0.00066	0.00057	0.00077	0.00108	0.00123	0.0011	0.00086	0.00075	0.00087
	LAspIriIriSan03	0.00074	0.00078	0.0007	0.00059	0.00047	0.00039	0.00038	0.00047	0.00067	0.00085	0.00081	0.00057	0.00036	0.00028	0.00034	0.00046	0.00054	0.00068	0.00082	0.00084	0.00069	0.00044	0.00034	0.00038	0.00057	0.00081	0.00087	0.00085	0.0009	0.00086	0.0008	0.00068	0.00061	0.00066	0.00076	0.00084	0.00088	0.00097	0.00107	0.00103	0.00088	0.00083	0.00096	0.00109	0.00114	0.00119	0.00128	0.0014
Iris versicolor	LAspIriIriVer01	0.0005	0.0005	0.00056	0.00051	0.00044	0.00047	0.00054	0.00062	0.00067	0.00065	0.00056	0.00049	0.00042	0.00031	0.00043	0.00063	0.00079	0.00096	0.00115	0.00126	0.00126	0.00122	0.00117	0.00101	0.00077	0.00059	0.00056	0.00073	0.00095	0.00106	0.00104	0.00104	0.00112	0.00117	0.00109	0.00094	0.0009	0.00099	0.00114	0.00127	0.0013	0.00121	0.00107	0.00096	0.00095	0.00113	0.00136	0.00144
	LAspIriIriVer02	0.0004	0.00059	0.00069	0.00062	0.00043	0.00039	0.00052	0.00056	0.00053	0.00049	0.00053	0.00056	0.00051	0.00047	0.00046	0.00049	0.00058	0.00056	0.00036	0.00031	0.00025	0.00031	0.00053	0.00077	0.0008	0.00069	0.00065	0.00071	0.00073	0.0007	0.00071	0.00078	0.0008	0.00083	0.00086	0.00079	0.00077	0.00084	0.00092	0.00101	0.00109	0.00111	0.00116	0.00122	0.00119	0.00107	0.00099	0.00106
	LAspIriIriVer03	0.00036	0.00048	0.00063	0.00067	0.0006	0.00052	0.00042	0.00035	0.00032	0.00042	0.0006	0.00072	0.00075	0.00073	0.00058	0.00055	0.00065	0.00077	0.00083	0.00074	0.00059	0.00058	0.00065	0.00072	0.00081	0.00088	0.0009	0.00091	0.00095	0.00103	0.00115	0.00122	0.00123	0.0013	0.00139	0.00134	0.00109	0.00083	0.00078	0.00086	0.00091	0.00092	0.001	0.00113	0.00128	0.00146	0.00166	0.00182
Iris spuria	LAspIriIriSpu01	0.00037	0.00046	0.00052	0.00055	0.00052	0.00045	0.00047	0.00058	0.0006	0.00052	0.00051	0.00058	0.00061	0.00053	0.00058	0.00073	0.00077	0.00076	0.00069	0.00062	0.0006	0.00063	0.0007	0.00075	0.00082	0.00093	0.00104	0.00105	0.00101	0.001	0.00107	0.0012	0.00127	0.00125	0.00124	0.00129	0.00136	0.00131	0.00112	0.00094	0.00088	0.00097	0.00126	0.00162	0.00187	0.00195	0.00186	0.0017
	LAspIriIriSpu02	0.00058	0.00061	0.00064	0.00063	0.00065	0.00072	0.00076	0.00074	0.00069	0.00069	0.00078	0.00075	0.00057	0.00036	0.00037	0.0004	0.00045	0.0007	0.00098	0.00114	0.00112	0.00099	0.00083	0.00068	0.00054	0.00057	0.00083	0.00108	0.00114	0.00107	0.00099	0.00093	0.00084	0.00073	0.00075	0.00092	0.00111	0.00118	0.00118	0.00122	0.00131	0.00133	0.00135	0.00143	0.00157	0.00168	0.00165	0.00154
	LAspIriIriSpu03	0.00076	0.00076	0.00087	0.00099	0.00094	0.00068	0.00045	0.00048	0.00065	0.00073	0.00063	0.00045	0.00049	0.00073	0.00105	0.00117	0.00101	0.0008	0.00067	0.00066	0.00072	0.00074	0.00065	0.00051	0.00028	0.00037	0.00072	0.00106	0.00122	0.00121	0.00114	0.00106	0.00101	0.00102	0.00116	0.00138	0.00149	0.00147	0.00136	0.00122	0.0011	0.0011	0.00127	0.00153	0.00173	0.00181	0.00182	0.00176
Iris sibirica	LAspIriIriSib01	0.00028	0.00049	0.00067	0.00073	0.00061	0.00036	0.0002	0.00037	0.00042	0.00047	0.00056	0.00061	0.00066	0.00069	0.00067	0.00062	0.00057	0.00054	0.00048	0.00043	0.00044	0.00043	0.00046	0.00055	0.00065	0.0008	0.001	0.00116	0.00121	0.0011	0.00093	0.00086	0.00087	0.00094	0.00103	0.00105	0.00102	0.00104	0.00112	0.00116	0.00117	0.00124	0.00139	0.00146	0.00133	0.00111	0.00098	0.00099
	LAspIriIriSib02	0.00102	0.00094	0.00068	0.00034	0.00014	0.00024	0.00038	0.0005	0.00051	0.00058	0.00082	0.00088	0.00082	0.00074	0.00066	0.00061	0.00068	0.00087	0.00094	0.00083	0.00064	0.00055	0.00057	0.0006	0.00066	0.00087	0.00107	0.00112	0.0012	0.00137	0.00144	0.00124	0.00091	0.00077	0.00081	0.00092	0.00102	0.00106	0.00112	0.00119	0.0012	0.00122	0.00128	0.00131	0.00132	0.00146	0.00171	0.00183
	LAspIriIriSib03	0.00031	0.00046	0.00049	0.00032	0.00037	0.00059	0.00059	0.00059	0.00072	0.00073	0.0007	0.00069	0.00071	0.00063	0.00045	0.00041	0.00051	0.00055	0.00061	0.00066	0.00064	0.00058	0.00053	0.00059	0.00064	0.00072	0.00079	0.00075	0.0007	0.00061	0.0006	0.00073	0.00089	0.00107	0.00117	0.00114	0.00112	0.00112	0.00104	0.00085	0.00069	0.00065	0.00092	0.00117	0.00118	0.00103	0.00087	0.00083
Iris sikkimensis	LAspIriIriSik01	0.00047	0.00055	0.0005	0.00035	0.00022	0.00029	0.00038	0.00039	0.00038	0.00033	0.0003	0.00032	0.00045	0.00059	0.00062	0.0005	0.00041	0.00046	0.0006	0.0007	0.00073	0.0007	0.00063	0.00053	0.00047	0.00051	0.00072	0.00098	0.00102	0.00091	0.00079	0.00074	0.00081	0.00088	0.00087	0.00078	0.00068	0.00077	0.00093	0.00094	0.00086	0.00088	0.00101	0.00112	0.00119	0.00124	0.00127	0.00126
	LAspIriIriSik02	0.00039	0.00034	0.00028	0.00024	0.00027	0.00036	0.00055	0.00077	0.00082	0.0007	0.00049	0.00051	0.00038	0.00032	0.00054	0.00077	0.00077	0.00065	0.00059	0.0005	0.00046	0.00056	0.00067	0.00081	0.00094	0.00103	0.00109	0.00121	0.00135	0.00132	0.00115	0.00108	0.00114	0.00112	0.00092	0.00071	0.00067	0.00069	0.0007	0.0007	0.00082	0.00107	0.00126	0.00132	0.00129	0.0012	0.00114	0.00113
	LAspIriIriSik03	0.00072	0.00068	0.00054	0.00047	0.0005	0.00049	0.00041	0.00032	0.00033	0.00038	0.00044	0.00046	0.00046	0.00045	0.0006	0.0008	0.00094	0.00099	0.00095	0.00087	0.00081	0.00073	0.00067	0.00063	0.00056	0.00043	0.00037	0.00046	0.00057	0.00052	0.0004	0.00044	0.00062	0.00071	0.00071	0.00066	0.00063	0.00085	0.00117	0.00137	0.00133	0.00116	0.00097	0.00086	0.00092	0.00108	0.00125	0.00139
Iris orientalis	LAspIriIriOri01	0.00034	0.00047	0.00043	0.00035	0.00035	0.00038	0.00044	0.00042	0.00044	0.00057	0.00073	0.00083	0.00081	0.00076	0.00069	0.00069	0.00083	0.00099	0.00102	0.00092	0.00074	0.00053	0.00042	0.00043	0.00051	0.00071	0.00083	0.0008	0.00084	0.00095	0.00098	0.00094	0.00093	0.00096	0.00101	0.00112	0.00124	0.0012	0.00097	0.00079	0.00083	0.00078	0.00058	0.00049	0.00058	0.00067	0.00069	0.00071
	LAspIriIriOri02	0.00056	0.00063	0.00073	0.00079	0.00077	0.00074	0.00072	0.00073	0.00068	0.00062	0.00057	0.00057	0.00065	0.00081	0.00098	0.00106	0.001	0.00088	0.00078	0.00084	0.00106	0.00109	0.00082	0.00054	0.0006	0.00064	0.00059	0.00061	0.00067	0.00086	0.00114	0.00125	0.00116	0.00113	0.00123	0.0012	0.00102	0.00092	0.00098	0.00106	0.00109	0.00112	0.00122	0.00139	0.00157	0.00167	0.00168	0.00163
	LAspIriIriOri03	0.00063	0.0005	0.00029	0.00019	0.00024	0.00043	0.00055	0.00048	0.00035	0.00034	0.00039	0.00047	0.00059	0.00068	0.00073	0.00073	0.00069	0.00066	0.00068	0.00075	0.00081	0.00085	0.00086	0.00074	0.00054	0.0006	0.00091	0.00121	0.00134	0.00123	0.00104	0.00094	0.00093	0.00091	0.00087	0.00089	0.00097	0.00108	0.00119	0.00131	0.00144	0.00151	0.0014	0.00116	0.00107	0.00131	0.00163	0.00175
Iris graminea	LAspIriIriGra01	0.00086	0.00097	0.00104	0.00098	0.00079	0.00059	0.00053	0.0006	0.00057	0.00046	0.00056	0.00056	0.0006	0.00081	0.0009	0.00085	0.00071	0.00061	0.00057	0.00059	0.00078	0.00104	0.00114	0.00102	0.00083	0.00076	0.00083	0.00089	0.0008	0.00061	0.00067	0.00079	0.00091	0.00104	0.00106	0.00098	0.00088	0.00083	0.00097	0.00124	0.00139	0.00132	0.00128	0.00138	0.00142	0.00129	0.00113	0.00111
	LAspIriIriGra02	0.00061	0.00043	0.00041	0.00058	0.0007	0.00076	0.0008	0.00085	0.00084	0.00072	0.0006	0.00056	0.00052	0.00062	0.00078	0.00085	0.00083	0.00089	0.00108	0.00116	0.00107	0.00088	0.00081	0.00093	0.001	0.00091	0.00076	0.00069	0.00069	0.00061	0.00047	0.00039	0.00054	0.00085	0.00111	0.0013	0.0015	0.00158	0.00155	0.00158	0.00163	0.00152	0.00124	0.00092	0.00075	0.00073	0.00081	0.00102
	LAspIriIriGra03	0.00058	0.00062	0.00086	0.00088	0.00068	0.00059	0.00072	0.00079	0.00075	0.00066	0.00063	0.00061	0.00052	0.00039	0.00032	0.00043	0.00062	0.0008	0.00084	0.00067	0.00051	0.00051	0.00043	0.0007	0.00094	0.001	0.00102	0.00102	0.00104	0.0011	0.00117	0.00113	0.00101	0.00097	0.00106	0.00112	0.00109	0.00098	0.00078	0.0006	0.0007	0.00088	0.00097	0.00099	0.00102	0.00119	0.00142	0.00159
Iris pseudacorus	LAspIriIriPco01	0.00043	0.00039	0.00041	0.00047	0.00044	0.00029	0.00037	0.00055	0.00058	0.00053	0.0005	0.00054	0.00062	0.00058	0.00042	0.00033	0.00047	0.00073	0.00094	0.00098	0.0009	0.00074	0.00051	0.00031	0.00036	0.00048	0.0007	0.00085	0.00077	0.00065	0.00062	0.00055	0.00055	0.00058	0.00062	0.00075	0.00101	0.00125	0.00132	0.00124	0.00113	0.00106	0.00108	0.00123	0.00139	0.00142	0.00129	0.00116
	LAspIriIriPco02	0.00017	0.00027	0.00034	0.00037	0.00043	0.0005	0.00043	0.00032	0.00027	0.00043	0.00053	0.00062	0.00064	0.00055	0.00045	0.00044	0.00056	0.00068	0.00066	0.00054	0.00055	0.00069	0.00077	0.00087	0.00108	0.00123	0.00129	0.00126	0.00115	0.00106	0.00104	0.00105	0.00099	0.00084	0.00077	0.00086	0.00104	0.00122	0.0013	0.00135	0.00142	0.00146	0.00144	0.00143	0.00141	0.00138	0.00138	0.00143
	LAspIriIriPco03	0.00075	0.00059	0.00037	0.00032	0.00029	0.00037	0.00039	0.00042	0.00061	0.00067	0.00061	0.00053	0.00049	0.0005	0.00061	0.00077	0.00081	0.00072	0.00063	0.00059	0.00059	0.00053	0.00028	0.00033	0.00061	0.0007	0.00064	0.00065	0.00081	0.00091	0.00093	0.00088	0.00081	0.00092	0.00116	0.00139	0.00156	0.00157	0.00142	0.00122	0.00104	0.00093	0.00093	0.00104	0.00117	0.00122	0.00115	0.00109
Hemerocallis lilioasphodelus	LAspXanHemLil01	0.00042	0.00054	0.00067	0.00063	0.00044	0.0002	0.00035	0.00069	0.00081	0.00069	0.00063	0.00076	0.0009	0.00088	0.00081	0.00084	0.00086	0.00084	0.00087	0.00093	0.00096	0.0009	0.00081	0.00079	0.00092	0.00103	0.00099	0.00089	0.00092	0.00107	0.00119	0.00124	0.00117	0.00105	0.00115	0.00149	0.00177	0.0018	0.00167	0.00164	0.00177	0.00178	0.00152	0.00121	0.00113	0.0012	0.0013	0.00137
	LAspXanHemLil02	0.00079	0.00091	0.0009	0.00094	0.00104	0.00103	0.00093	0.00086	0.00088	0.00096	0.00094	0.00081	0.00075	0.00075	0.00065	0.00053	0.00052	0.00064	0.00075	0.0008	0.00082	0.00085	0.00073	0.00056	0.00075	0.00096	0.00097	0.00084	0.00081	0.00093	0.00097	0.00091	0.00103	0.00135	0.00159	0.00155	0.00136	0.00124	0.00121	0.00118	0.00123	0.00136	0.00155	0.00175	0.00174	0.00151	0.00124	0.00111
	LAspXanHemLil03	0.00081	0.00052	0.00056	0.00053	0.0005	0.00048	0.0006	0.00054	0.0004	0.00044	0.00047	0.00063	0.0008	0.0009	0.00097	0.00101	0.00097	0.00085	0.00066	0.00044	0.0004	0.00045	0.00052	0.00071	0.00104	0.00128	0.00128	0.00118	0.0012	0.00132	0.00143	0.0015	0.00148	0.00129	0.00099	0.0008	0.00082	0.00093	0.00102	0.00099	0.00099	0.00107	0.00119	0.00135	0.00152	0.00169	0.00177	0.00169
Hemerocallis citrina	LAspXanHemCit01	0.0004	0.00034	0.00025	0.0004	0.00065	0.00078	0.0008	0.00077	0.00077	0.00079	0.00081	0.00085	0.00091	0.00088	0.00076	0.00069	0.00082	0.0011	0.00127	0.00121	0.00097	0.00061	0.00024	0.00029	0.00056	0.00062	0.0006	0.0006	0.00054	0.00048	0.00041	0.00054	0.00065	0.00068	0.00064	0.00043	0.00033	0.00049	0.0006	0.00057	0.00053	0.00086	0.0012	0.00136	0.00132	0.00121	0.00107	0.00088
	LAspXanHemCit02	0.00039	0.00029	0.0003	0.00035	0.00045	0.00067	0.00078	0.00075	0.00065	0.00057	0.00058	0.00064	0.0007	0.0007	0.00051	0.00041	0.00047	0.00056	0.00077	0.00089	0.00085	0.00077	0.00054	0.00034	0.00036	0.0006	0.00087	0.00106	0.00124	0.00129	0.00119	0.00102	0.00091	0.00089	0.00087	0.00086	0.00088	0.00098	0.00109	0.00103	0.0008	0.00071	0.0008	0.00099	0.00114	0.00115	0.00101	0.00084
	LAspXanHemCit03	0.00051	0.00044	0.00043	0.0003	0.00013	0.00018	0.00017	0.00034	0.00049	0.0005	0.00041	0.00049	0.00052	0.00033	0.00024	6e-05	0.0003	0.00067	0.00091	0.00087	0.00057	0.00014	0.00036	0.00062	0.00067	0.00061	0.00048	0.00048	0.00054	0.00048	0.00037	0.00041	0.00059	0.00064	0.00047	0.00034	0.00054	0.00081	0.00093	0.00088	0.00075	0.00071	0.0008	0.00102	0.00113	0.00098	0.00079	0.00081
Aloe grandidentata	LAspXanAloGra01	0.00064	0.0006	0.00055	0.00042	0.00042	0.00046	0.0004	0.00031	0.00031	0.00046	0.00063	0.00071	0.00073	0.00082	0.00095	0.00096	0.00089	0.00087	0.00085	0.00078	0.00073	0.00078	0.00088	0.00095	0.001	0.00097	0.00093	0.00105	0.00121	0.00127	0.00122	0.00108	0.00091	0.00079	0.0006	0.00049	0.00057	0.00077	0.00094	0.0011	0.0012	0.00122	0.00122	0.00126	0.00134	0.00138	0.00128	0.00113
	LAspXanAloGra02	0.00081	0.00072	0.00024	0.00048	0.00085	0.00085	0.00069	0.00059	0.00056	0.00062	0.00068	0.0007	0.00073	0.00073	0.0007	0.00074	0.00094	0.00115	0.0011	0.00085	0.00066	0.00065	0.00067	0.0007	0.00087	0.00107	0.00114	0.00111	0.00108	0.0011	0.00114	0.00119	0.00124	0.00125	0.00125	0.00124	0.00112	0.0009	0.00073	0.00073	0.00086	0.00093	0.00093	0.00097	0.00114	0.00136	0.0014	0.00124
	LAspXanAloGra03	0.00048	0.00053	0.00053	0.00048	0.00047	0.00053	0.00063	0.00087	0.00101	0.00096	0.0008	0.00067	0.00065	0.00063	0.0007	0.00095	0.00119	0.00122	0.00099	0.00065	0.0005	0.00053	0.00052	0.00038	0.00031	0.00043	0.00058	0.00072	0.00085	0.00097	0.00112	0.00122	0.00123	0.00125	0.00123	0.00111	0.00094	0.00086	0.00094	0.00107	0.00119	0.00135	0.00155	0.00162	0.00152	0.00134	0.00115	0.00102
Aloe striata	LAspXanAloStr01	0.0008	0.00093	0.00108	0.00126	0.00139	0.00139	0.00122	0.00094	0.0008	0.00089	0.00099	0.00096	0.00082	0.00063	0.00051	0.00054	0.00063	0.00064	0.00055	0.00069	0.00087	0.001	0.00108	0.00109	0.001	0.00094	0.00098	0.00105	0.001	0.00095	0.00103	0.00115	0.00119	0.00117	0.00113	0.00108	0.00113	0.00123	0.00129	0.00128	0.00118	0.00102	0.0009	0.00097	0.00121	0.00144	0.00152	0.00147
	LAspXanAloStr02	0.00062	0.00045	0.00048	0.00068	0.00075	0.00072	0.00063	0.00058	0.00064	0.00061	0.00048	0.00034	0.00029	0.00043	0.00061	0.00057	0.00057	0.00063	0.00063	0.00069	0.00077	0.0007	0.00054	0.00054	0.00062	0.00059	0.00058	0.00066	0.00075	0.00086	0.00096	0.00102	0.00103	0.00105	0.00116	0.00132	0.00143	0.00153	0.00153	0.0014	0.00123	0.00116	0.00124	0.00147	0.0017	0.00182	0.00183	0.00178
	LAspXanAloStr03	0.00059	0.00061	0.00063	0.00066	0.00078	0.00095	0.00104	0.00097	0.00083	0.00081	0.00096	0.00109	0.00109	0.00096	0.00075	0.00062	0.00065	0.00073	0.00075	0.0007	0.00066	0.00067	0.00069	0.00071	0.00079	0.00089	0.00098	0.00105	0.0011	0.0012	0.00136	0.00151	0.00153	0.00138	0.0012	0.0012	0.00135	0.00142	0.00138	0.00141	0.00151	0.00165	0.00172	0.00173	0.00169	0.00157	0.00145	0.00136
Fritillaria imperialis	LLilLilFriImp01	0.00035	0.00043	0.00055	0.00067	0.00071	0.00066	0.00056	0.00042	0.00033	0.00036	0.00051	0.00064	0.00056	0.00039	0.00041	0.00058	0.00079	0.00093	0.00092	0.00082	0.00074	0.00067	0.00066	0.00072	0.00079	0.00084	0.0008	0.00069	0.00064	0.0006	0.00048	0.00045	0.00054	0.00061	0.00069	0.00084	0.00102	0.00118	0.00129	0.00134	0.00131	0.00121	0.0011	0.00107	0.00112	0.00131	0.0015	0.00155
	LLilLilFriImp02	0.00046	0.00042	0.00041	0.00041	0.0004	0.00037	0.00032	0.00031	0.00042	0.00046	0.00035	0.00018	0.00021	0.00029	0.00052	0.00076	0.00099	0.0012	0.00133	0.00126	0.00104	0.00075	0.00051	0.00053	0.00064	0.00077	0.00095	0.00103	0.00095	0.00083	0.00081	0.00092	0.00108	0.00119	0.00122	0.00108	0.00079	0.0006	0.00057	0.00062	0.00063	0.00059	0.00066	0.00082	0.00093	0.00096	0.00093	0.00089
	LLilLilFriImp03	0.00056	0.00052	0.00038	0.00028	0.0003	0.00038	0.00044	0.0004	0.00041	0.00051	0.00055	0.00059	0.00062	0.00061	0.00062	0.00065	0.00068	0.00065	0.00056	0.00046	0.00043	0.00048	0.00052	0.00053	0.00058	0.0007	0.00073	0.00058	0.00046	0.00052	0.00071	0.00084	0.00085	0.00079	0.00076	0.00071	0.00063	0.00063	0.00071	0.00082	0.00093	0.00096	0.00096	0.00097	0.00099	0.00099	0.00098	0.0009
Lilium bulbiferum	LLilLilLilBul01	0.00043	0.00033	0.00021	0.00045	0.00053	0.00047	0.00044	0.00048	0.00044	0.00032	0.00045	0.00059	0.0007	0.00079	0.00083	0.00091	0.00092	0.00085	0.00071	0.00057	0.00053	0.00052	0.00065	0.00084	0.00088	0.00077	0.00077	0.00087	0.00103	0.00099	0.00078	0.00058	0.0006	0.00064	0.00052	0.00036	0.00045	0.00067	0.00076	0.00074	0.00073	0.00071	0.00062	0.00066	0.0007	0.00094	0.00115	0.00133
	LLilLilLilBul02	0.00103	0.00091	0.00078	0.00077	0.00074	0.00065	0.00059	0.00057	0.00052	0.00046	0.00053	0.00073	0.0009	0.00086	0.00069	0.00052	0.0006	0.00092	0.00109	0.00106	0.0009	0.00071	0.00063	0.00075	0.0008	0.00072	0.00068	0.00061	0.00081	0.00119	0.00143	0.00141	0.00121	0.00094	0.00055	0.00018	0.0004	0.00061	0.00071	0.00086	0.00103	0.00109	0.00116	0.00141	0.00165	0.00169	0.00157	0.00142
	LLilLilLilBul03	0.00117	0.00113	0.0011	0.00082	0.0007	0.00061	0.00069	0.00082	0.00089	0.00094	0.00099	0.00097	0.00087	0.00085	0.00098	0.00111	0.00108	0.00101	0.00095	0.00091	0.00092	0.00103	0.0012	0.00139	0.00152	0.00148	0.0014	0.00141	0.00134	0.00117	0.00108	0.00109	0.00118	0.00138	0.00167	0.00181	0.00165	0.00129	0.00105	0.00136	0.00189	0.00221	0.00223	0.00203	0.00182	0.00176	0.00182	0.0019
Lilium carniolicum	LLilLilLilCar01	0.00105	0.00081	0.00052	0.00057	0.00064	0.00057	0.00052	0.00059	0.00062	0.00058	0.00066	0.00057	0.00037	0.00027	0.00028	0.00027	0.00029	0.00035	0.0005	0.00057	0.00054	0.00052	0.00054	0.00051	0.00049	0.00064	0.00086	0.00095	0.00082	0.00068	0.00084	0.00112	0.00127	0.00126	0.00109	0.0009	0.00074	0.00066	0.00066	0.00065	0.00071	0.00085	0.00097	0.00108	0.00111	0.00115	0.00127	0.0014
	LLilLilLilCar02	0.00072	0.00067	0.0008	0.0009	0.00082	0.00066	0.00057	0.00044	0.00054	0.00063	0.00052	0.00036	0.0004	0.0006	0.00082	0.00094	0.00095	0.00086	0.00062	0.00035	0.00043	0.00072	0.00093	0.00089	0.00068	0.00048	0.00042	0.00055	0.00062	0.00061	0.00067	0.00076	0.00081	0.00085	0.00097	0.0011	0.00105	0.00083	0.00066	0.00066	0.00072	0.0007	0.00067	0.00071	0.00084	0.001	0.00112	0.0012
	LLilLilLilCar03	0.00039	0.00047	0.00051	0.00052	0.00055	0.00057	0.00056	0.00049	0.00041	0.00041	0.00047	0.00043	0.00045	0.00062	0.00066	0.0008	0.00095	0.0009	0.00062	0.00037	0.00042	0.00059	0.00064	0.00052	0.00038	0.00035	0.00045	0.0006	0.00071	0.00057	0.00059	0.0008	0.00088	0.00085	0.00085	0.0009	0.00087	0.0009	0.00109	0.0013	0.00146	0.00154	0.0015	0.00133	0.00117	0.00118	0.00135	0.00146
Lilium pumilum	LLilLilLilPum01	0.00054	0.00025	0.0004	0.00045	0.00032	0.00037	0.00052	0.00066	0.00068	0.00059	0.0005	0.00051	0.00068	0.00067	0.00061	0.00056	0.00054	0.00052	0.00045	0.00038	0.00057	0.0009	0.00102	0.0009	0.00069	0.00048	0.00041	0.00054	0.00071	0.00081	0.00079	0.00072	0.00068	0.00066	0.00072	0.00082	0.00083	0.00069	0.00052	0.00047	0.00071	0.00116	0.00151	0.00153	0.00125	0.00108	0.0012	0.00139
	LLilLilLilPum02	0.00077	0.00073	0.00065	0.00078	0.00071	0.0005	0.00042	0.00053	0.00055	0.00056	0.00071	0.00091	0.00098	0.00088	0.00074	0.0007	0.00073	0.00073	0.0006	0.00043	0.00039	0.0005	0.0007	0.0009	0.00109	0.00132	0.00146	0.00143	0.00137	0.00121	0.00091	0.00062	0.00049	0.00043	0.0005	0.00064	0.00075	0.00078	0.00077	0.00081	0.00092	0.00098	0.00095	0.00088	0.00077	0.00066	0.00062	0.00066
	LLilLilLilPum03	0.00031	0.00047	0.00074	0.00073	0.00067	0.00058	0.00046	0.00047	0.00046	0.00047	0.00054	0.00055	0.00048	0.00041	0.00038	0.00034	0.00027	0.00041	0.00045	0.00034	0.00043	0.00075	0.0009	0.00086	0.00085	0.00063	0.00052	0.00065	0.00062	0.00058	0.00054	0.00055	0.00061	0.00062	0.0006	0.00065	0.00076	0.0008	0.00081	0.00088	0.00093	0.00092	0.00082	0.00065	0.00071	0.00086	0.00097	0.00104
Lilium martagon	LLilLilLilMar01	0.00064	0.00087	0.00085	0.00059	0.00061	0.00063	0.00059	0.00058	0.00045	0.00033	0.00035	0.00057	0.0007	0.00063	0.00034	0.00032	0.00051	0.00049	0.00046	0.00021	0.00048	0.0008	0.00084	0.00071	0.00067	0.00075	0.00083	0.00089	0.00093	0.00098	0.00109	0.00124	0.00126	0.00108	0.00075	0.00054	0.00064	0.00084	0.0009	0.00098	0.00092	0.00071	0.00077	0.00098	0.00102	0.00084	0.0006	0.00062
	LLilLilLilMar02	0.00087	0.00084	0.00085	0.00086	0.00115	0.00106	0.00079	0.00064	0.00059	0.00061	0.00068	0.00063	0.00042	0.0005	0.0006	0.00046	0.00038	0.00051	0.00059	0.00063	0.00063	0.00055	0.00061	0.00069	0.00059	0.00042	0.00034	0.0005	0.00081	0.00104	0.001	0.00072	0.00053	0.00074	0.00084	0.00057	0.00081	0.00116	0.00141	0.00139	0.00111	0.00084	0.00078	0.00081	0.00098	0.00114	0.00112	0.00101
	LLilLilLilMar03	0.00038	0.00049	0.00054	0.00057	0.00067	0.00085	0.00073	0.00051	0.00066	0.00072	0.00058	0.00053	0.00058	0.00061	0.00058	0.00053	0.0006	0.0008	0.00091	0.00069	0.00046	0.0004	0.00039	0.00042	0.00048	0.00057	0.00078	0.0009	0.00088	0.00089	0.00112	0.00135	0.00128	0.00097	0.00059	0.00054	0.0007	0.00063	0.00048	0.00056	0.00071	0.00086	0.00093	0.00091	0.00087	0.00102	0.00122	0.00133
Lilium regale	LLilLilLilReg01	0.00039	0.00029	0.00026	0.00032	0.00045	0.00074	0.00103	0.00111	0.00089	0.00053	0.00054	0.00047	0.00059	0.00057	0.00051	0.00066	0.00083	0.00091	0.00078	0.00058	0.00055	0.00045	0.00029	0.00022	0.00031	0.00041	0.00029	0.00051	0.0008	0.0008	0.00067	0.00057	0.00053	0.00065	0.00085	0.00097	0.0009	0.00069	0.00049	0.00057	0.00085	0.00103	0.00099	0.00092	0.00096	0.00104	0.00103	0.00093
	LLilLilLilReg02	0.00062	0.00043	0.0005	0.00074	0.00096	0.00102	0.00091	0.00078	0.00067	0.00049	0.00036	0.00039	0.00056	0.00067	0.0005	0.00039	0.00033	0.00033	0.00052	0.00066	0.00061	0.00046	0.00052	0.00053	0.00053	0.0006	0.00069	0.00078	0.00083	0.0008	0.00071	0.00063	0.00053	0.00059	0.00082	0.00099	0.00116	0.00114	0.00087	0.00051	0.0005	0.00073	0.00086	0.00092	0.00103	0.00121	0.00125	0.00112
	LLilLilLilReg03	0.00034	0.00052	0.0006	0.00064	0.00061	0.00049	0.00029	0.00026	0.00024	0.00018	0.00053	0.00076	0.00076	0.00063	0.00056	0.00061	0.00074	0.00085	0.00082	0.00073	0.00065	0.00046	0.00044	0.00046	0.00057	0.00074	0.00084	0.00076	0.00067	0.00077	0.00083	0.00075	0.00059	0.00049	0.00057	0.00063	0.00061	0.00059	0.00063	0.00069	0.00078	0.00084	0.00092	0.00111	0.00128	0.00146	0.00171	0.00193
Lilium monadelphum	LLilLilLilMon01	0.00036	0.00029	0.00044	0.00056	0.00053	0.00051	0.00055	0.00049	0.00045	0.00054	0.00056	0.00052	0.00051	0.00055	0.0006	0.00075	0.00099	0.00107	0.00087	0.00057	0.00059	0.00063	0.00065	0.00091	0.00121	0.00128	0.00116	0.001	0.00087	0.00091	0.00091	0.00074	0.00066	0.00074	0.00085	0.00092	0.00098	0.00109	0.00112	0.001	0.00088	0.00078	0.00067	0.00057	0.00072	0.00093	0.00097	0.0009
	LLilLilLilMon02	0.00038	0.0003	0.00034	0.00035	0.00052	0.00061	0.00055	0.0005	0.00031	0.00013	0.00046	0.00071	0.00071	0.00054	0.00068	0.00091	0.00097	0.00089	0.00086	0.00091	0.00103	0.0012	0.00124	0.00112	0.00091	0.00076	0.00085	0.00087	0.00088	0.00091	0.0009	0.00097	0.00115	0.00124	0.00116	0.00109	0.00109	0.00108	0.00109	0.0011	0.00111	0.0011	0.00105	0.00097	0.00091	0.00095	0.00111	0.0012
	LLilLilLilMon03	0.00045	0.00049	0.00063	0.00068	0.00053	0.00038	0.00034	0.00044	0.00073	0.00108	0.00121	0.00103	0.00066	0.00037	0.0004	0.00044	0.00057	0.00076	0.00082	0.00082	0.0008	0.00073	0.00068	0.00079	0.00094	0.0011	0.0011	0.00103	0.00107	0.00113	0.0011	0.00096	0.00086	0.00092	0.00111	0.00131	0.00127	0.00104	0.00087	0.0008	0.00084	0.00102	0.00127	0.00152	0.0017	0.00173	0.00156	0.00127
Lilium candidum	LLilLilLilCan01	0.00046	0.00041	0.00033	0.00038	0.00047	0.00049	0.00047	0.00048	0.00061	0.0006	0.00068	0.00071	0.00068	0.00054	0.00035	0.00034	0.00045	0.00057	0.00064	0.00071	0.00087	0.00097	0.00087	0.00064	0.00045	0.00029	0.00026	0.00036	0.00053	0.00075	0.00091	0.00088	0.00067	0.00044	0.00031	0.0003	0.00051	0.00069	0.00066	0.00051	0.00049	0.00066	0.00099	0.00133	0.00145	0.00132	0.00109	0.00091
	LLilLilLilCan02	0.0005	0.00047	0.00034	0.00022	0.00024	0.00041	0.0006	0.00068	0.00065	0.00056	0.00048	0.00042	0.00044	0.00047	0.00047	0.00042	0.00051	0.00089	0.00115	0.00112	0.00092	0.00069	0.00059	0.00067	0.00075	0.00083	0.00093	0.00096	0.00085	0.00076	0.00072	0.0008	0.00094	0.00106	0.00113	0.00106	0.00085	0.00065	0.00061	0.00068	0.00064	0.0005	0.00046	0.0006	0.0007	0.00075	0.0009	0.00117
	LLilLilLilCan03	0.00049	0.00052	0.00043	0.00031	0.00028	0.00025	0.00025	0.00031	0.00034	0.00034	0.00036	0.00038	0.00038	0.00053	0.00069	0.00076	0.00075	0.00074	0.00079	0.00084	0.00079	0.00062	0.00045	0.00045	0.0006	0.00073	0.00074	0.00069	0.00065	0.00067	0.00074	0.0007	0.00056	0.00054	0.00073	0.00094	0.00096	0.00091	0.0009	0.00088	0.0008	0.00076	0.00081	0.00087	0.00088	0.00092	0.00099	0.00105
Lilium japonicum	LLilLilLilJap01	0.00026	0.00038	0.00037	0.00022	0.00028	0.00038	0.00033	0.00032	0.00033	0.00036	0.00045	0.00056	0.00067	0.00073	0.00081	0.0009	0.0008	0.00059	0.00061	0.00075	0.00086	0.00093	0.00094	0.00089	0.00084	0.00082	0.00085	0.00087	0.00081	0.0008	0.00087	0.00096	0.00101	0.00095	0.00083	0.00072	0.00072	0.00074	0.00062	0.00044	0.00032	0.00024	0.00032	0.00042	0.00049	0.00056	0.00067	0.00078
	LLilLilLilJap02	0.00029	0.00029	0.00037	0.00057	0.00072	0.00077	0.00069	0.00058	0.0005	0.0004	0.00038	0.00047	0.00064	0.0006	0.00054	0.00056	0.0005	0.00044	0.00037	0.00027	0.00023	0.00027	0.00039	0.00048	0.00058	0.00069	0.00077	0.00076	0.00055	0.00036	0.0005	0.00064	0.00054	0.00054	0.00051	0.00044	0.00045	0.0004	0.00033	0.00043	0.00056	0.00058	0.00048	0.00055	0.00076	0.00093	0.00099	0.00094
	LLilLilLilJap03	0.00096	0.00098	0.00085	0.0006	0.00035	0.00018	0.00014	0.00013	0.00029	0.00029	0.00024	0.00024	0.00039	0.0005	0.00059	0.00065	0.00071	0.00073	0.00066	0.00056	0.00039	0.00033	0.00033	0.00044	0.00059	0.00066	0.00078	0.00082	0.00076	0.00074	0.00083	0.00083	0.00065	0.00055	0.0007	0.00076	0.00066	0.00051	0.00044	0.00044	0.00058	0.00082	0.00102	0.00115	0.00131	0.00141	0.0013	0.00111
Lilium henryi	LLilLilLilHen01	0.00048	0.00056	0.00074	0.00091	0.00098	0.00091	0.00065	0.0003	0.00043	0.00055	0.00041	0.0003	0.00049	0.00053	0.0004	0.00029	0.00025	0.00041	0.00042	0.00047	0.00049	0.00046	0.0004	0.0008	0.001	0.00088	0.00072	0.00066	0.00053	0.00034	0.00052	0.00078	0.0009	0.00087	0.00067	0.00043	0.00041	0.00064	0.00069	0.00059	0.00067	0.00089	0.00109	0.00125	0.00133	0.0012	0.00088	0.00064
	LLilLilLilHen02	0.00103	0.00106	0.001	0.0009	0.00073	0.00058	0.00056	0.00067	0.00079	0.00096	0.00107	0.00098	0.00079	0.00062	0.00043	0.00024	0.00023	0.00023	0.00028	0.00049	0.0006	0.0008	0.00105	0.00099	0.00079	0.0008	0.00062	0.00058	0.00076	0.00086	0.00089	0.00079	0.0007	0.00077	0.00093	0.00093	0.0008	0.00072	0.00081	0.001	0.00114	0.00115	0.00099	0.00078	0.00074	0.00081	0.0009	0.00097
	LLilLilLilHen03	0.00057	0.00069	0.00073	0.00067	0.00052	0.00042	0.00039	0.00051	0.00058	0.0005	0.00042	0.00048	0.00062	0.00066	0.00047	0.00027	0.00025	0.00023	0.00033	0.00063	0.00069	0.00057	0.00051	0.00036	0.00013	0.00061	0.00088	0.00087	0.00076	0.00071	0.00083	0.00098	0.00071	0.00044	0.00055	0.00059	0.00054	0.00048	0.00041	0.00031	0.00041	0.00053	0.00054	0.00052	0.00057	0.00071	0.00086	0.00089
Aquilegia nigricans	MRanRanAquNig01	0.00066	0.00054	0.00036	0.00028	0.00028	0.0004	0.0004	0.00038	0.00061	0.00077	0.00075	0.00062	0.00055	0.00047	0.00029	0.00029	0.00039	0.00043	0.00038	0.00038	0.00037	0.00036	0.00046	0.00059	0.00062	0.00066	0.00078	0.00092	0.00091	0.00078	0.00066	0.00056	0.00051	0.0005	0.00059	0.00089	0.00122	0.00138	0.0013	0.00111	0.00103	0.00119	0.0015	0.00177	0.00193	0.00192	0.00175	0.0016
	MRanRanAquNig02	0.00044	0.00036	0.00045	0.00057	0.00051	0.00051	0.00065	0.00075	0.00082	0.00087	0.00085	0.00076	0.00069	0.0007	0.00076	0.00086	0.0008	0.00061	0.00068	0.00091	0.00096	0.00087	0.00072	0.00047	0.00015	0.00015	0.00031	0.00054	0.0009	0.00106	0.00099	0.00099	0.00112	0.00133	0.00146	0.00144	0.00136	0.00126	0.00111	0.00102	0.00104	0.00094	0.0009	0.00121	0.00148	0.00155	0.00144	0.00127
	MRanRanAquNig03	0.00073	0.00057	0.00037	0.00028	0.00039	0.00051	0.00053	0.00043	0.0003	0.0003	0.00033	0.00049	0.00069	0.00087	0.00093	0.00085	0.00077	0.00084	0.00102	0.00113	0.00106	0.00091	0.00076	0.00061	0.00055	0.00071	0.00094	0.00101	0.00097	0.00103	0.00108	0.00103	0.00101	0.00116	0.00139	0.00154	0.0016	0.00167	0.00171	0.00156	0.00128	0.00108	0.00106	0.00117	0.00125	0.00126	0.00127	0.00139
Aquilegia vulgaris	MRanRanAquVul01	0.00056	0.00036	0.00033	0.00043	0.00038	0.00024	0.0002	0.00031	0.00045	0.00052	0.00055	0.0006	0.00066	0.00072	0.00071	0.00065	0.00065	0.00078	0.00091	0.00094	0.00093	0.00097	0.00102	0.00103	0.00101	0.00096	0.00086	0.00077	0.00073	0.00078	0.00091	0.00105	0.00109	0.00104	0.00097	0.00091	0.00093	0.00102	0.00109	0.00116	0.00131	0.00151	0.00165	0.00168	0.00162	0.00155	0.00148	0.00144
	MRanRanAquVul02	0.00067	0.00066	0.00074	0.00081	0.00075	0.00065	0.00068	0.00079	0.00087	0.0008	0.00062	0.00046	0.00042	0.00056	0.00079	0.00096	0.00102	0.00105	0.00106	0.00101	0.00099	0.00108	0.00128	0.0015	0.00158	0.00145	0.00126	0.00116	0.00122	0.00136	0.00148	0.00154	0.00156	0.00156	0.0016	0.00157	0.00142	0.00125	0.00117	0.00119	0.00128	0.00136	0.0014	0.0014	0.0014	0.00145	0.00158	0.00175
	MRanRanAquVul03	0.00065	0.00072	0.0007	0.00051	0.00032	0.00036	0.00059	0.00078	0.00084	0.00085	0.00078	0.00068	0.00066	0.00073	0.00082	0.00089	0.00095	0.00096	0.00081	0.00062	0.00057	0.00068	0.00088	0.00103	0.00102	0.00089	0.00087	0.00096	0.001	0.00096	0.0009	0.00093	0.00105	0.00112	0.00104	0.00095	0.00099	0.00109	0.00118	0.00122	0.00122	0.00124	0.00129	0.0013	0.00123	0.00118	0.00127	0.00146
Aquilegia chrysantha	MRanRanAquChr01	0.00035	0.00028	0.00051	0.0007	0.00071	0.00073	0.00075	0.00066	0.00057	0.00046	0.0005	0.00076	0.00088	0.00079	0.00072	0.0008	0.00097	0.00097	0.00077	0.00065	0.00055	0.00046	0.00056	0.0008	0.00092	0.00089	0.00087	0.00093	0.00099	0.00101	0.00107	0.00113	0.00111	0.00099	0.00089	0.00094	0.00107	0.00112	0.00105	0.00096	0.00101	0.00119	0.00134	0.0014	0.00142	0.00143	0.00134	0.00118
	MRanRanAquChr02	0.00071	0.00062	0.00064	0.00057	0.00051	0.00074	0.00099	0.00113	0.00107	0.00088	0.00072	0.00064	0.00058	0.00055	0.00056	0.0007	0.0009	0.00099	0.00102	0.00098	0.00087	0.00084	0.00095	0.00103	0.00091	0.0006	0.00031	0.00043	0.00063	0.00086	0.00098	0.00099	0.00096	0.00099	0.00109	0.0012	0.00124	0.00124	0.00129	0.0014	0.00142	0.00135	0.00126	0.00112	0.0009	0.00069	0.00068	0.00087
	MRanRanAquChr03	0.0008	0.00096	0.00093	0.00085	0.0009	0.00097	0.00088	0.00076	0.00082	0.00099	0.001	0.00078	0.00052	0.00046	0.00043	0.0004	0.00054	0.00072	0.00073	0.00065	0.00064	0.00072	0.00086	0.0011	0.00129	0.00127	0.0012	0.00132	0.00145	0.00149	0.00143	0.00134	0.00133	0.00141	0.00151	0.00161	0.00161	0.00152	0.00144	0.00146	0.00146	0.00141	0.0014	0.00141	0.00145	0.0016	0.00179	0.00194
Anemone coronaria	MRanRanAneCor01	0.00101	0.00109	0.00091	0.00097	0.0011	0.00126	0.00158	0.00175	0.0014	0.00114	0.00118	0.00151	0.00194	0.00232	0.00252	0.00255	0.00259	0.00259	0.0024	0.00203	0.00171	0.00161	0.00171	0.00188	0.00195	0.00183	0.00167	0.00156	0.00155	0.00162	0.0017	0.00183	0.00217	0.00258	0.0027	0.00267	0.00268	0.00277	0.0029	0.00308	0.00318	0.00306	0.00279	0.00264	0.00271	0.00286	0.00295	0.00307
	MRanRanAneCor02	0.00206	0.0021	0.00221	0.0025	0.00278	0.0029	0.00294	0.00294	0.00287	0.00274	0.0026	0.00249	0.00255	0.00275	0.00294	0.00307	0.00322	0.00337	0.00337	0.00325	0.00325	0.00343	0.0036	0.00365	0.00368	0.00378	0.00389	0.0039	0.00378	0.00358	0.00347	0.00358	0.00384	0.00415	0.00441	0.00461	0.00476	0.00478	0.00472	0.00479	0.00511	0.00549	0.00568	0.00553	0.00517	0.00493	0.00517	0.00593
	MRanRanAneCor03	0.00199	0.00192	0.00195	0.00207	0.00231	0.00253	0.00265	0.0027	0.0026	0.00222	0.00175	0.00149	0.00153	0.00169	0.00185	0.00208	0.00234	0.00251	0.00275	0.00307	0.00333	0.00348	0.00348	0.00328	0.00294	0.0027	0.00268	0.00274	0.00277	0.00288	0.00317	0.00355	0.00379	0.00379	0.00366	0.00353	0.00351	0.00367	0.00393	0.00407	0.00403	0.00382	0.00356	0.0034	0.00358	0.00419	0.00489	0.00535
Anemone sylvestris	MRanRanAneSyl01	0.0011	0.00104	0.00096	0.0009	0.00113	0.00136	0.00134	0.0011	0.00079	0.0008	0.00116	0.0015	0.00157	0.00146	0.00121	0.00081	0.00059	0.0008	0.00129	0.00172	0.00195	0.00198	0.00195	0.00207	0.00227	0.00243	0.0025	0.00251	0.00257	0.0027	0.0028	0.00285	0.00282	0.00275	0.00267	0.00255	0.00237	0.00236	0.00268	0.00297	0.00294	0.00266	0.00246	0.00255	0.00285	0.00313	0.00328	0.00329
	MRanRanAneSyl02	0.00117	0.00117	0.00114	0.00126	0.00152	0.00175	0.00188	0.00181	0.00144	0.00095	0.00071	0.00083	0.00109	0.00123	0.00121	0.00129	0.00154	0.00183	0.0019	0.00181	0.00181	0.00191	0.00205	0.00213	0.00213	0.0021	0.00211	0.00219	0.00222	0.00211	0.002	0.002	0.00204	0.00204	0.0021	0.00221	0.00225	0.00221	0.00224	0.00234	0.00238	0.00234	0.00234	0.0024	0.00247	0.00255	0.00268	0.00282
	MRanRanAneSyl03	0.00121	0.00137	0.00145	0.00151	0.00159	0.00159	0.00146	0.00128	0.00114	0.00108	0.00113	0.0012	0.00132	0.00148	0.00163	0.00175	0.00187	0.00197	0.00199	0.00182	0.00153	0.0014	0.00147	0.00166	0.00182	0.00181	0.00175	0.00171	0.00167	0.00166	0.00169	0.00172	0.00172	0.00179	0.00201	0.0023	0.00248	0.00252	0.00255	0.00257	0.00251	0.00242	0.00243	0.00256	0.00268	0.00272	0.00286	0.00312
Ranunculus repens	MRanRanRanRep01	0.01529	0.01511	0.01483	0.01454	0.01469	0.01499	0.0153	0.01551	0.01567	0.01573	0.01563	0.01555	0.01583	0.0165	0.0171	0.01732	0.01717	0.01664	0.01614	0.01617	0.01647	0.01666	0.01672	0.01677	0.01687	0.01683	0.0164	0.01569	0.01515	0.01508	0.0153	0.0154	0.01547	0.01581	0.0163	0.01673	0.01723	0.01782	0.01804	0.01769	0.01727	0.01719	0.01725	0.01728	0.01737	0.01752	0.01762	0.01757
	MRanRanRanRep02	0.00574	0.006	0.00661	0.00724	0.00727	0.00703	0.0071	0.00745	0.00774	0.00781	0.00771	0.00761	0.00744	0.00703	0.00693	0.00748	0.00823	0.00881	0.00894	0.0088	0.00867	0.00851	0.00826	0.00796	0.00784	0.00775	0.0072	0.00661	0.00682	0.00735	0.00769	0.00813	0.00876	0.00937	0.00957	0.00919	0.00856	0.00817	0.00813	0.00825	0.0084	0.00848	0.00855	0.00875	0.00923	0.01023	0.01156	0.01245
	MRanRanRanRep03	0.00907	0.0089	0.00882	0.00887	0.00931	0.01013	0.01076	0.01091	0.01074	0.01044	0.0098	0.00865	0.00761	0.00767	0.00875	0.00977	0.01003	0.00981	0.00951	0.00928	0.00937	0.00999	0.01084	0.01142	0.0115	0.01116	0.0108	0.01072	0.01085	0.01118	0.01162	0.01177	0.01159	0.01151	0.01158	0.0114	0.01096	0.01069	0.01095	0.01155	0.01181	0.01148	0.011	0.01087	0.01112	0.01152	0.0118	0.01186
Ranunculus acris	MRanRanRanAcr01	0.00157	0.00135	0.00115	0.00115	0.00145	0.00189	0.00223	0.00229	0.00219	0.00215	0.00214	0.00204	0.00183	0.00165	0.00164	0.0017	0.00175	0.00177	0.00186	0.00197	0.00202	0.0022	0.00248	0.00271	0.00278	0.00269	0.00251	0.00237	0.00247	0.00274	0.003	0.00319	0.00328	0.0033	0.00323	0.00318	0.00337	0.0037	0.0038	0.00357	0.00328	0.00326	0.00359	0.00414	0.00466	0.0049	0.00488	0.00486
	MRanRanRanAcr02	0.00135	0.00145	0.00152	0.00153	0.00143	0.00126	0.00117	0.00142	0.00195	0.00231	0.00224	0.00202	0.00198	0.00207	0.00217	0.0022	0.00211	0.00199	0.00203	0.0022	0.00242	0.00255	0.00248	0.00226	0.00206	0.00194	0.00192	0.00202	0.0022	0.00234	0.00227	0.00202	0.0019	0.00212	0.00249	0.00281	0.00293	0.00285	0.00281	0.00297	0.0032	0.00334	0.00332	0.0032	0.00309	0.00312	0.00326	0.00336
	MRanRanRanAcr03	0.00124	0.0013	0.00133	0.00112	0.00083	0.00076	0.00097	0.00118	0.00127	0.00137	0.00154	0.00173	0.00187	0.00198	0.00209	0.00219	0.00222	0.00208	0.00183	0.00168	0.00172	0.00179	0.0018	0.0019	0.00208	0.00209	0.0019	0.00178	0.00193	0.00233	0.00276	0.00292	0.00272	0.00234	0.00208	0.00201	0.00206	0.00223	0.00263	0.00309	0.00329	0.00325	0.00316	0.00313	0.00314	0.00317	0.00327	0.0034
Ranunculus lanuginosus	MRanRanRanLan01	0.00146	0.00182	0.00216	0.00238	0.00248	0.00243	0.00226	0.002	0.0017	0.00161	0.00189	0.00232	0.00238	0.00189	0.00132	0.00127	0.00179	0.00256	0.00313	0.00325	0.00309	0.00292	0.00276	0.00266	0.00283	0.0032	0.00346	0.00351	0.00347	0.00332	0.00305	0.00298	0.00341	0.00426	0.005	0.00518	0.00485	0.00437	0.00405	0.00404	0.00417	0.00418	0.00404	0.00395	0.00414	0.00458	0.00504	0.00524
	MRanRanRanLan02	0.00813	0.00762	0.00701	0.00684	0.00714	0.00748	0.00741	0.00698	0.00669	0.00706	0.00771	0.00805	0.00817	0.00826	0.00813	0.00768	0.00723	0.00706	0.00709	0.00713	0.00722	0.00759	0.00824	0.0089	0.0092	0.00901	0.00868	0.00859	0.00849	0.00823	0.00802	0.00794	0.00785	0.00775	0.00794	0.00851	0.00906	0.00922	0.00911	0.00906	0.00904	0.00886	0.00875	0.00888	0.00907	0.0091	0.00907	0.00919
	MRanRanRanLan03	0.00136	0.00202	0.00238	0.00242	0.00229	0.00205	0.00177	0.00177	0.00218	0.00264	0.00276	0.00245	0.00198	0.00184	0.00201	0.00227	0.0026	0.00308	0.0034	0.0034	0.00319	0.00317	0.00348	0.00381	0.00387	0.00375	0.00375	0.0038	0.00367	0.00332	0.00314	0.00335	0.00367	0.00377	0.00358	0.00341	0.00332	0.00322	0.00307	0.00303	0.00325	0.00358	0.00385	0.00404	0.00423	0.0044	0.00453	0.00458
Helleborus odorus	MRanRanHelOdo01	0.00067	0.00061	0.00061	0.00066	0.00066	0.00052	0.00025	9e-05	0.00027	0.00034	0.0004	0.00056	0.0007	0.00072	0.00069	0.00066	0.00062	0.00059	0.0006	0.00054	0.00045	0.00039	0.00043	0.00044	0.00052	0.00073	0.00094	0.00101	0.00094	0.00086	0.00083	0.00078	0.00069	0.00065	0.00069	0.00075	0.00078	0.0008	0.00084	0.00096	0.00112	0.00125	0.00125	0.00111	0.00088	0.00074	0.00085	0.00107
	MRanRanHelOdo02	0.00036	0.0003	0.00029	0.00032	0.00035	0.00029	0.00024	0.00024	0.00037	0.00049	0.00051	0.00055	0.00063	0.00064	0.00056	0.00042	0.00027	0.00034	0.00031	0.00035	0.00064	0.00085	0.00093	0.00093	0.00095	0.00107	0.00116	0.00106	0.0008	0.00052	0.00039	0.00054	0.00068	0.00083	0.0009	0.00083	0.00077	0.0008	0.00082	0.00081	0.0008	0.00087	0.00095	0.00094	0.00084	0.00078	0.00087	0.00103
	MRanRanHelOdo03	0.00038	0.00048	0.00058	0.00062	0.00062	0.00063	0.0006	0.00054	0.00042	0.00034	0.00031	0.00023	0.0003	0.00045	0.00076	0.00089	0.0007	0.00043	0.00029	0.00034	0.00037	0.00028	0.00031	0.00033	0.0003	0.00041	0.00049	0.00056	0.00053	0.0004	0.00042	0.00045	0.00049	0.00068	0.00092	0.00114	0.0013	0.00126	0.001	0.00077	0.00071	0.00073	0.00077	0.00077	0.00098	0.00115	0.00118	0.00111
Nigella damascena	MRanRanNigDam01	0.00074	0.00081	0.00087	0.00093	0.0009	0.00074	0.00061	0.0005	0.00046	0.00055	0.00067	0.00086	0.00105	0.00106	0.00093	0.0009	0.00104	0.00114	0.0011	0.00103	0.00091	0.00075	0.00064	0.00055	0.00059	0.0008	0.00092	0.00088	0.00084	0.00092	0.00106	0.00112	0.00113	0.00101	0.00091	0.00113	0.00145	0.00156	0.00131	0.00095	0.00093	0.00116	0.0013	0.00135	0.00145	0.00149	0.00148	0.00153
	MRanRanNigDam02	0.00097	0.0009	0.00061	0.00028	0.00029	0.00059	0.00089	0.0011	0.00113	0.00089	0.0008	0.00078	0.00067	0.00061	0.00064	0.00061	0.00076	0.00095	0.00089	0.00065	0.00051	0.0005	0.00073	0.00098	0.00115	0.00129	0.00134	0.00128	0.00115	0.001	0.00095	0.00102	0.00104	0.00097	0.00078	0.00067	0.00075	0.00093	0.00121	0.00143	0.00151	0.00171	0.00207	0.0023	0.00227	0.00207	0.00175	0.0014
	MRanRanNigDam03	0.00043	0.00048	0.00043	0.00035	0.00024	0.00011	9e-05	8e-05	0.00033	0.00061	0.00078	0.00081	0.00078	0.00078	0.00073	0.00076	0.00079	0.00053	0.0007	0.0009	0.00104	0.00103	0.0009	0.00075	0.00068	0.00077	0.00099	0.00114	0.00101	0.00071	0.00054	0.00056	0.00075	0.00097	0.00109	0.00105	0.0009	0.00089	0.00108	0.00122	0.0011	0.00087	0.00101	0.00127	0.00125	0.00126	0.00132	0.00135
Papaver lapponicum	MRanPapPapLap01	0.0003	0.00018	0.00037	0.00055	0.00049	0.0003	0.00014	0.00026	0.00041	0.00054	0.00062	0.00065	0.00066	0.00072	0.00072	0.00075	0.00074	0.00073	0.00079	0.00091	0.001	0.00101	0.00096	0.00092	0.00086	0.00081	0.00095	0.00106	0.001	0.00087	0.00078	0.00078	0.00083	0.00084	0.00082	0.00081	0.00073	0.00057	0.00052	0.00053	0.00069	0.001	0.00131	0.00159	0.00182	0.00196	0.00196	0.0018
	MRanPapPapLap02	0.00026	0.00037	0.00044	0.00056	0.00073	0.00076	0.00054	0.00051	0.00067	0.00069	0.00061	0.00054	0.00053	0.00062	0.00085	0.00097	0.00098	0.00097	0.00086	0.00067	0.00073	0.00098	0.00118	0.00133	0.00131	0.00115	0.00107	0.00109	0.00105	0.0009	0.00076	0.00077	0.0009	0.00104	0.00117	0.00123	0.00115	0.001	0.00103	0.00124	0.00137	0.00136	0.00134	0.00137	0.0013	0.00102	0.00076	0.00086
	MRanPapPapLap03	0.0006	0.00051	0.00044	0.00029	0.00029	0.00053	0.0008	0.00104	0.00117	0.00112	0.0009	0.00066	0.00052	0.00046	0.00044	0.00046	0.00044	0.00039	0.00046	0.00061	0.00075	0.00083	0.00074	0.00062	0.00062	0.00055	0.0005	0.0006	0.00073	0.0008	0.00084	0.00103	0.00136	0.0016	0.00157	0.00135	0.0012	0.00117	0.00117	0.00118	0.00126	0.00148	0.00163	0.00155	0.00135	0.00125	0.00126	0.00123
Papaver orientale	MRanPapPapOri01	0.00073	0.00066	0.00068	0.00061	0.00053	0.00057	0.0007	0.00081	0.00083	0.00077	0.00061	0.00065	0.00072	0.00058	0.0006	0.00087	0.001	0.00103	0.00107	0.00112	0.00111	0.00099	0.00082	0.00075	0.00069	0.00055	0.00043	0.00037	0.00044	0.00063	0.00083	0.00107	0.00119	0.00117	0.00114	0.00121	0.00137	0.00149	0.00148	0.0014	0.00136	0.00128	0.00114	0.00105	0.00102	0.00107	0.00125	0.00158
	MRanPapPapOri02	0.00023	0.0003	0.00038	0.00056	0.0007	0.00063	0.00038	0.00043	0.00064	0.00066	0.00069	0.00074	0.00065	0.00045	0.00035	0.00038	0.00055	0.00069	0.00068	0.00059	0.0006	0.00065	0.00071	0.00069	0.0006	0.00068	0.00081	0.00091	0.00104	0.00111	0.00101	0.00079	0.00062	0.00064	0.00069	0.00071	0.00078	0.00086	0.00079	0.00067	0.00071	0.00091	0.00107	0.00114	0.00114	0.00113	0.00117	0.00126
	MRanPapPapOri03	0.00054	0.00073	0.00082	0.00082	0.0009	0.00108	0.00124	0.00127	0.0012	0.00104	0.00085	0.00076	0.00083	0.00104	0.0012	0.00114	0.00093	0.00079	0.00081	0.00099	0.00114	0.00115	0.00106	0.00102	0.00106	0.00103	0.00095	0.00087	0.00085	0.0009	0.00101	0.00107	0.00104	0.00115	0.00123	0.00115	0.00101	0.00107	0.00135	0.00146	0.00131	0.0011	0.0011	0.00128	0.00156	0.0018	0.00179	0.00155
Papaver nudicaule	MRanPapPapNud01	0.0007	0.00088	0.00095	0.00092	0.00093	0.00093	0.00082	0.00066	0.00052	0.00063	0.00068	0.0006	0.0007	0.00081	0.00085	0.00083	0.00077	0.00071	0.00069	0.00075	0.00083	0.00087	0.00089	0.00095	0.001	0.00097	0.00086	0.00092	0.00106	0.00106	0.00095	0.00087	0.0009	0.00102	0.00117	0.00122	0.00116	0.00108	0.00103	0.00104	0.00115	0.00137	0.00158	0.00162	0.00149	0.00127	0.00111	0.00118
	MRanPapPapNud02	0.00085	0.00074	0.00068	0.00075	0.00078	0.00069	0.00055	0.00042	0.0004	0.00049	0.00049	0.00047	0.00048	0.00046	0.00043	0.00048	0.0006	0.00069	0.00072	0.00063	0.00043	0.00047	0.00072	0.00081	0.00068	0.00045	0.0004	0.00076	0.00115	0.00132	0.00132	0.00133	0.00136	0.00136	0.00128	0.00113	0.001	0.00101	0.0012	0.00143	0.00154	0.00155	0.00152	0.00143	0.00128	0.00124	0.00131	0.00134
	MRanPapPapNud03	0.0007	0.00085	0.0009	0.00089	0.00084	0.00074	0.00062	0.0006	0.00061	0.00064	0.00063	0.00046	0.00023	0.00017	0.0003	0.00051	0.00069	0.00079	0.00092	0.00104	0.00103	0.00099	0.00104	0.00107	0.00109	0.0011	0.00111	0.00116	0.00119	0.00117	0.00118	0.00114	0.00101	0.00088	0.00088	0.00102	0.00125	0.00152	0.00167	0.00161	0.0014	0.00128	0.00137	0.00157	0.00172	0.00175	0.00177	0.00181
Glaucium flavum	MRanPapGlaFla01	0.00026	0.00033	0.00042	0.00039	0.00029	0.00038	0.00064	0.00084	0.001	0.00099	0.00086	0.00084	0.00091	0.00097	0.00085	0.00058	0.00028	0.00042	0.0006	0.0005	0.00049	0.00065	0.00073	0.00083	0.00107	0.00132	0.00143	0.00137	0.00118	0.00096	0.00079	0.0007	0.00071	0.00094	0.00124	0.00134	0.00121	0.00103	0.00096	0.00105	0.00115	0.00106	0.00081	0.0006	0.0006	0.00072	0.00078	0.00082
	MRanPapGlaFla02	0.00065	0.00065	0.00057	0.0005	0.00048	0.00054	0.0006	0.00061	0.00058	0.00053	0.00048	0.00049	0.00052	0.00058	0.00058	0.00049	0.00038	0.00041	0.00068	0.00095	0.00099	0.00091	0.00089	0.00084	0.00076	0.00082	0.00085	0.00088	0.00092	0.00096	0.00096	0.00086	0.0008	0.00082	0.00092	0.00115	0.00131	0.00127	0.00113	0.00101	0.001	0.00104	0.00103	0.00099	0.00109	0.00128	0.00146	0.00164
	MRanPapGlaFla03	0.00077	0.00083	0.00083	0.00072	0.00064	0.00063	0.00063	0.0006	0.00068	0.00079	0.00064	0.00037	0.00032	0.00049	0.00054	0.00054	0.00062	0.00064	0.00057	0.00054	0.00055	0.00052	0.00043	0.00037	0.00041	0.00058	0.00084	0.00095	0.00098	0.00107	0.0011	0.00098	0.00081	0.0007	0.00066	0.00073	0.00085	0.00096	0.00103	0.00107	0.00114	0.00125	0.00133	0.00132	0.00126	0.00123	0.00125	0.00121
Eschscholzia californica	MRanPapEscCal01	0.00042	0.00051	0.00059	0.00057	0.00047	0.00039	0.00038	0.00042	0.00065	0.00087	0.00086	0.00064	0.00039	0.0002	0.00012	0.00024	0.00048	0.00061	0.00048	0.00023	0.00032	0.00049	0.00062	0.0008	0.0009	0.00085	0.00076	0.00071	0.00066	0.00064	0.00066	0.00068	0.00066	0.00063	0.00065	0.00075	0.0009	0.00102	0.00101	0.0009	0.00083	0.00087	0.00096	0.00101	0.00106	0.00114	0.00135	0.00151
	MRanPapEscCal02	0.00058	0.00047	0.0006	0.0008	0.00086	0.00088	0.00093	0.00087	0.00076	0.00089	0.00081	0.00057	0.00039	0.00034	0.00026	0.00023	0.00028	0.0003	0.00034	0.00041	0.00042	0.0005	0.00075	0.0009	0.001	0.00108	0.00107	0.00088	0.00065	0.00057	0.00056	0.00066	0.00081	0.00088	0.00087	0.00089	0.00092	0.00083	0.00067	0.00078	0.00095	0.00109	0.00113	0.00121	0.00141	0.00168	0.00184	0.00179
	MRanPapEscCal03	0.00071	0.0007	0.00059	0.00066	0.00058	0.00055	0.00067	0.00076	0.00073	0.00054	0.00048	0.00055	0.0006	0.00069	0.00068	0.00044	0.00041	0.0005	0.00058	0.00057	0.00054	0.00059	0.00067	0.00071	0.00069	0.00066	0.00078	0.00097	0.0012	0.00138	0.0014	0.00126	0.00102	0.00081	0.00071	0.00071	0.00089	0.00118	0.00135	0.00139	0.00138	0.00132	0.00125	0.00126	0.00137	0.00145	0.00147	0.00144
Magnolia x sonlangiana	MMagMagMagSon01	0.00072	0.00086	0.0009	0.00089	0.00098	0.00113	0.00125	0.00134	0.00136	0.00126	0.00106	0.00094	0.00091	0.00094	0.00107	0.00126	0.00136	0.00135	0.0012	0.00105	0.00103	0.00092	0.00086	0.00107	0.00133	0.00147	0.00148	0.0015	0.00161	0.0017	0.00164	0.0014	0.00112	0.00112	0.00137	0.0014	0.0013	0.00135	0.00152	0.00167	0.00171	0.0017	0.00174	0.00184	0.00194	0.00199	0.00194	0.00187
	MMagMagMagSon02	0.00029	0.00017	0.00019	0.00035	0.00043	0.0005	0.00061	0.00057	0.00053	0.00065	0.00078	0.00078	0.00066	0.00057	0.00056	0.00053	0.00047	0.00037	0.00023	0.00036	0.00058	0.00067	0.00061	0.0005	0.00046	0.00041	0.00039	0.00032	0.00026	0.00033	0.00048	0.00057	0.00051	0.00067	0.00066	0.00049	0.00043	0.00051	0.00058	0.00061	0.00074	0.00113	0.00151	0.00167	0.00158	0.00143	0.00137	0.00137
	MMagMagMagSon03	0.00059	0.00055	0.00057	0.00069	0.00081	0.00073	0.00058	0.00058	0.00057	0.00048	0.00052	0.00054	0.00036	0.00022	0.00024	0.00049	0.00066	0.00076	0.00091	0.00105	0.001	0.0008	0.00068	0.00069	0.00072	0.00069	0.00072	0.00099	0.00124	0.00132	0.00124	0.0011	0.00093	0.00081	0.00083	0.00087	0.00084	0.0008	0.00085	0.00093	0.00095	0.00086	0.00072	0.00068	0.00077	0.001	0.00131	0.00153
Liriodendron tulipifera	MMagMagLirTul01	0.00121	0.00136	0.00147	0.00151	0.00137	0.0011	0.00091	0.00097	0.00131	0.00167	0.00186	0.00188	0.00184	0.00186	0.00198	0.00213	0.00221	0.00223	0.00218	0.00205	0.00196	0.00196	0.00202	0.00207	0.00211	0.00218	0.00222	0.00213	0.00199	0.00196	0.00208	0.00221	0.00227	0.00235	0.00247	0.00251	0.00241	0.00226	0.00225	0.00247	0.00278	0.00306	0.00323	0.00319	0.00294	0.00266	0.00255	0.00263
	MMagMagLirTul02	0.00078	0.00077	0.00075	0.00056	0.00058	0.00065	0.00084	0.00103	0.00115	0.00107	0.00078	0.00053	0.0006	0.00076	0.00081	0.0008	0.00093	0.00123	0.00148	0.00146	0.00121	0.00097	0.00092	0.00104	0.00121	0.00132	0.00134	0.00136	0.00141	0.00152	0.00165	0.0017	0.0017	0.00182	0.00203	0.00209	0.00202	0.00199	0.00207	0.00213	0.00209	0.00199	0.00189	0.00179	0.00173	0.0018	0.00201	0.00221
	MMagMagLirTul03	0.00049	0.00039	0.00053	0.00063	0.00067	0.00066	0.00071	0.00081	0.0008	0.00073	0.00077	0.00095	0.00108	0.00107	0.00106	0.00112	0.00126	0.0015	0.00174	0.00189	0.00195	0.00194	0.00189	0.00174	0.00152	0.00131	0.00122	0.00125	0.00137	0.00152	0.00159	0.00155	0.00149	0.00149	0.00162	0.00181	0.00193	0.00205	0.00226	0.00251	0.00265	0.00266	0.00261	0.00262	0.00266	0.0026	0.00251	0.00251
Prunus laurocerasus	MRosRosPruLau01	0.00074	0.00063	0.00093	0.00132	0.0016	0.00161	0.0014	0.00123	0.00112	0.00121	0.00154	0.00169	0.0015	0.00124	0.00115	0.00104	0.00107	0.0013	0.00149	0.00161	0.00173	0.00179	0.00178	0.0018	0.00192	0.00197	0.0019	0.00179	0.0017	0.00165	0.00159	0.00159	0.00175	0.00209	0.00244	0.00261	0.00248	0.0022	0.00195	0.0018	0.00185	0.00208	0.00232	0.00257	0.00287	0.00306	0.00307	0.00304
	MRosRosPruLau02	0.00101	0.00088	0.00108	0.00147	0.00183	0.00196	0.00188	0.00174	0.00163	0.00148	0.00132	0.00131	0.00153	0.00177	0.00175	0.0015	0.00129	0.00122	0.00141	0.0016	0.00148	0.00129	0.0012	0.0011	0.00117	0.00164	0.00197	0.00186	0.00167	0.0017	0.00181	0.00188	0.00196	0.00218	0.00257	0.00299	0.00328	0.00339	0.00336	0.00328	0.00319	0.00304	0.00284	0.00291	0.00325	0.00355	0.00369	0.00375
	MRosRosPruLau03	0.0004	0.00057	0.00068	0.00076	0.00105	0.00117	0.00105	0.00093	0.0009	0.00084	0.00084	0.00088	0.00081	0.00077	0.00076	0.00072	0.00073	0.00077	0.00081	0.00089	0.00102	0.00117	0.00128	0.00139	0.00151	0.00157	0.00152	0.00141	0.00132	0.00125	0.00121	0.00122	0.00129	0.00137	0.00137	0.00137	0.00149	0.00168	0.00175	0.00164	0.00146	0.00137	0.00145	0.00155	0.00155	0.00155	0.00176	0.00214
Rosa canina	MRosRosRosCan01	0.00043	0.00044	0.00062	0.00074	0.00077	0.00075	0.00068	0.00055	0.00044	0.00037	0.00039	0.00057	0.00061	0.00052	0.00047	0.00061	0.00084	0.00094	0.00078	0.00057	0.00056	0.00074	0.0009	0.00099	0.001	0.001	0.00101	0.00093	0.00078	0.00064	0.00057	0.00065	0.00089	0.00115	0.0013	0.00123	0.00104	0.001	0.00102	0.0009	0.00066	0.00044	0.00047	0.00076	0.00112	0.00134	0.00141	0.00138
	MRosRosRosCan02	0.00073	0.0007	0.00062	0.00059	0.0006	0.00054	0.00045	0.00038	0.00031	0.00027	0.00021	0.00015	0.00022	0.00036	0.00051	0.00066	0.00064	0.00048	0.00036	0.00025	0.00027	0.00036	0.00069	0.00086	0.00085	0.00079	0.00077	0.00078	0.00083	0.00095	0.00096	0.00085	0.00078	0.00084	0.00092	0.00092	0.00082	0.00074	0.00079	0.00096	0.00114	0.00123	0.00125	0.00128	0.00131	0.00128	0.00124	0.00119
	MRosRosRosCan03	0.0003	0.00065	0.00095	0.0009	0.0007	0.00053	0.00047	0.00045	0.00048	0.00066	0.00092	0.00109	0.00114	0.00112	0.001	0.00087	0.00083	0.00078	0.00065	0.00048	0.00038	0.00038	0.0005	0.00062	0.00067	0.00066	0.00061	0.00054	0.00053	0.00055	0.0006	0.00074	0.00095	0.00109	0.00108	0.001	0.001	0.00104	0.00108	0.00117	0.00128	0.00133	0.00129	0.00121	0.00113	0.00112	0.00115	0.00119
Rosa dumetorum	MRosRosRosDum01	0.00081	0.0008	0.00079	0.00077	0.00063	0.00048	0.00042	0.00046	0.00062	0.0007	0.0007	0.00068	0.00062	0.00055	0.00065	0.00076	0.0008	0.0008	0.00079	0.00077	0.00071	0.00063	0.0006	0.00065	0.00084	0.00107	0.00117	0.00117	0.00124	0.00136	0.00141	0.00133	0.00117	0.00102	0.00103	0.00127	0.00151	0.00157	0.00149	0.00141	0.00141	0.00151	0.00162	0.00161	0.00149	0.00139	0.00138	0.00139
	MRosRosRosDum02	0.00055	0.00058	0.00062	0.00069	0.00075	0.00076	0.00082	0.001	0.00115	0.00115	0.00106	0.00104	0.00108	0.00105	0.00093	0.00081	0.00075	0.00075	0.0008	0.00082	0.0008	0.00081	0.0009	0.00098	0.00104	0.00102	0.00094	0.00092	0.00094	0.00092	0.00084	0.00077	0.00076	0.00081	0.00088	0.00096	0.00104	0.0011	0.00116	0.00121	0.00121	0.00109	0.001	0.0011	0.00133	0.00157	0.0017	0.0017
	MRosRosRosDum03	0.00069	0.00076	0.0007	0.00063	0.00066	0.00078	0.00083	0.00077	0.00073	0.00076	0.00076	0.0007	0.0007	0.00084	0.00099	0.00104	0.00107	0.00105	0.00105	0.00104	0.00103	0.00104	0.00108	0.00112	0.00114	0.00114	0.00117	0.00122	0.0013	0.00135	0.00131	0.0012	0.0012	0.00129	0.00138	0.00143	0.00146	0.0015	0.00155	0.00168	0.00186	0.00198	0.002	0.00189	0.00171	0.00162	0.00167	0.00188
Sanguisorba minor	MRosRosSanMin01	0.00017	0.0003	0.00043	0.00045	0.00046	0.00055	0.0007	0.00077	0.00074	0.00067	0.0006	0.00052	0.00052	0.00059	0.00051	0.00035	0.00035	0.0004	0.00039	0.00039	0.00046	0.00054	0.00057	0.00064	0.00069	0.00065	0.00051	0.00036	0.0003	0.00038	0.00051	0.00063	0.00078	0.0009	0.00094	0.00101	0.00114	0.00128	0.00131	0.00119	0.00107	0.00104	0.00109	0.00119	0.00121	0.0011	0.00099	0.00103
	MRosRosSanMin02	0.00066	0.00066	0.0006	0.00055	0.00055	0.00043	0.00032	0.00034	0.00043	0.00054	0.00068	0.0008	0.00081	0.00087	0.00088	0.00074	0.00062	0.00066	0.00082	0.00094	0.00086	0.00064	0.00046	0.00041	0.00061	0.00082	0.00082	0.00073	0.00073	0.00078	0.00083	0.00086	0.0008	0.00066	0.0005	0.00041	0.00045	0.00079	0.0011	0.00126	0.00127	0.00126	0.00125	0.0012	0.0011	0.00102	0.00103	0.00108
	MRosRosSanMin03	0.00031	0.00028	0.00017	0.00017	6e-05	0.00013	0.00035	0.00051	0.00054	0.00053	0.00056	0.00059	0.00057	0.00056	0.00061	0.00063	0.00049	0.00037	0.0004	0.00045	0.00053	0.00048	0.00032	0.00035	0.00052	0.0006	0.00072	0.00088	0.00102	0.00109	0.00106	0.00094	0.00088	0.00091	0.00089	0.00084	0.00083	0.00085	0.00095	0.0011	0.00118	0.0012	0.00119	0.00115	0.00117	0.00126	0.0014	0.0015
Filipendula vulgaris	MRosRosFilVul01	0.00065	0.00058	0.0005	0.00041	0.00032	0.0003	0.00036	0.00069	0.00082	0.00066	0.00049	0.00038	0.00032	0.00035	0.00042	0.00055	0.0007	0.00072	0.00055	0.00054	0.00075	0.00094	0.00101	0.00093	0.00076	0.00068	0.00078	0.00095	0.00102	0.00102	0.00104	0.00116	0.00132	0.00132	0.0012	0.00123	0.00137	0.0015	0.00157	0.00157	0.00155	0.00151	0.00145	0.00142	0.00143	0.00138	0.00128	0.00122
	MRosRosFilVul02	0.00087	0.00075	0.00056	0.00046	0.00061	0.00081	0.00103	0.00122	0.00129	0.00126	0.00113	0.00092	0.00069	0.00052	0.00065	0.00094	0.00113	0.00109	0.00082	0.00052	0.00051	0.00062	0.00079	0.00079	0.00064	0.00045	0.00029	0.00033	0.00069	0.00104	0.00122	0.0012	0.00113	0.00119	0.0014	0.00164	0.00178	0.00181	0.00177	0.00171	0.00153	0.0012	0.00092	0.00093	0.00116	0.00149	0.00169	0.00173
	MRosRosFilVul03	0.00065	0.00077	0.00077	0.00067	0.00059	0.00056	0.00059	0.00062	0.00076	0.00093	0.001	0.00096	0.00082	0.00074	0.00065	0.0006	0.00065	0.00074	0.0008	0.00083	0.00093	0.00104	0.00105	0.00098	0.00092	0.00094	0.00088	0.00068	0.00048	0.0004	0.00046	0.00065	0.00089	0.00102	0.00103	0.00105	0.00108	0.00112	0.00121	0.00132	0.00137	0.00131	0.00127	0.00125	0.00117	0.00112	0.00116	0.0013
Urtica pilulifera	MRosUrtUrtPil01	0.0006	0.00067	0.00075	0.00079	0.00078	0.00068	0.0006	0.0006	0.00058	0.00058	0.00049	0.00033	0.00038	0.00048	0.00047	0.00057	0.00078	0.00096	0.00105	0.00104	0.00099	0.001	0.00105	0.00101	0.0009	0.00086	0.00093	0.00093	0.00077	0.00056	0.00051	0.00053	0.00061	0.00078	0.00098	0.0011	0.00106	0.00098	0.00099	0.0011	0.00118	0.00126	0.00145	0.00164	0.00162	0.00135	0.00106	0.00103
	MRosUrtUrtPil02	0.00056	0.00059	0.0006	0.00052	0.0004	0.00041	0.00046	0.00047	0.00049	0.00049	0.00058	0.00064	0.00059	0.00053	0.0005	0.00044	0.00045	0.00053	0.00057	0.00059	0.00057	0.00051	0.0005	0.0006	0.0007	0.00078	0.00086	0.00095	0.00106	0.00113	0.00117	0.0012	0.00114	0.00103	0.00093	0.00086	0.00079	0.00078	0.0008	0.00072	0.00063	0.0008	0.0011	0.00126	0.00126	0.00121	0.00113	0.00111
	MRosUrtUrtPil03	0.00046	0.00023	9e-05	0.00016	0.00032	0.00054	0.00067	0.00069	0.00064	0.00052	0.00041	0.00043	0.00053	0.00051	0.00034	0.00024	0.00028	0.00032	0.00036	0.00034	0.00034	0.00046	0.00061	0.00069	0.00064	0.00052	0.00042	0.00039	0.00042	0.00042	0.0004	0.00046	0.00061	0.0007	0.00063	0.0005	0.0005	0.00062	0.00075	0.00087	0.00097	0.00099	0.00109	0.00122	0.00128	0.00122	0.00105	0.00087
Fraxinus excelsior	MLamOleFraExc01	0.00081	0.00065	0.00067	0.00075	0.00069	0.00053	0.0006	0.00075	0.00075	0.00064	0.00069	0.00059	0.00039	0.00049	0.00081	0.00105	0.00111	0.00106	0.00092	0.00074	0.00061	0.00062	0.00068	0.00079	0.00093	0.00097	0.00095	0.00092	0.00073	0.0006	0.00081	0.00111	0.00132	0.00146	0.0016	0.00172	0.00163	0.00138	0.00118	0.00121	0.00145	0.00158	0.00149	0.00142	0.00159	0.00194	0.00221	0.00225
	MLamOleFraExc02	0.00059	0.00061	0.00055	0.00086	0.00121	0.00132	0.00112	0.00081	0.00055	0.00044	0.00045	0.00063	0.00068	0.0009	0.0013	0.00132	0.00106	0.00094	0.00097	0.00103	0.00113	0.00106	0.0008	0.00057	0.00049	0.00058	0.00099	0.00135	0.00144	0.00134	0.00118	0.0011	0.00116	0.0012	0.00126	0.00149	0.00157	0.00132	0.001	0.00084	0.00086	0.00092	0.00105	0.0013	0.00169	0.00211	0.00229	0.00218
	MLamOleFraExc03	0.00069	0.00052	0.00038	0.00046	0.00079	0.00102	0.00102	0.00094	0.00092	0.001	0.00088	0.00066	0.00073	0.00081	0.00093	0.00109	0.00089	0.00053	0.00022	0.00036	0.00066	0.00073	0.00074	0.00072	0.00062	0.00051	0.00039	0.00041	0.00063	0.00091	0.00103	0.001	0.00104	0.00115	0.00125	0.0013	0.00145	0.00166	0.00176	0.0017	0.00155	0.00154	0.0017	0.00184	0.00179	0.00157	0.0014	0.00143
Fraxinus ornus	MLamOleFraOrn01	0.0026	0.0027	0.00253	0.00225	0.00205	0.00198	0.00193	0.00178	0.00171	0.0019	0.00217	0.00236	0.00256	0.00275	0.0027	0.00248	0.00237	0.00246	0.00252	0.00264	0.00287	0.0029	0.00268	0.00245	0.00234	0.00234	0.00231	0.00229	0.00231	0.00235	0.00242	0.0025	0.00267	0.00301	0.00337	0.00345	0.00318	0.00289	0.00306	0.00369	0.00428	0.00454	0.00454	0.00437	0.00411	0.00385	0.00376	0.00406
	MLamOleFraOrn02	0.00271	0.0029	0.00294	0.00283	0.00262	0.00236	0.00226	0.00249	0.00297	0.00335	0.00331	0.00296	0.00279	0.00291	0.00296	0.00283	0.00284	0.00311	0.00338	0.00348	0.00366	0.00397	0.0041	0.00402	0.00383	0.00372	0.00383	0.00394	0.00381	0.00366	0.00382	0.00429	0.00475	0.00485	0.00465	0.00455	0.00474	0.00488	0.00489	0.00504	0.0053	0.00547	0.0056	0.00585	0.00616	0.00637	0.00628	0.006
	MLamOleFraOrn03	0.00211	0.00207	0.00189	0.00162	0.00155	0.00176	0.00207	0.00217	0.00201	0.00188	0.00187	0.00173	0.00151	0.00155	0.00193	0.00242	0.0028	0.00304	0.00315	0.00312	0.00297	0.00274	0.00264	0.00269	0.00248	0.00216	0.00206	0.00212	0.00208	0.0019	0.00167	0.00175	0.00221	0.00278	0.00305	0.00294	0.00279	0.00283	0.00302	0.00329	0.00352	0.00359	0.00346	0.00323	0.00311	0.00325	0.00357	0.0039
Fraxinus chinensis	MLamOleFraChi01	0.00045	0.00051	0.00041	0.00034	0.00041	0.00048	0.0004	0.00047	0.00052	0.00051	0.00048	0.0005	0.00052	0.00043	0.00024	0.00028	0.00045	0.00042	0.00038	0.00067	0.00092	0.00099	0.00096	0.00089	0.00075	0.0006	0.00053	0.00045	0.00048	0.00061	0.00066	0.00059	0.00053	0.00053	0.00059	0.00071	0.00078	0.00079	0.00086	0.00097	0.00102	0.00103	0.00104	0.001	0.00093	0.00086	0.00082	0.00083
	MLamOleFraChi02	0.00073	0.00066	0.00058	0.00055	0.00056	0.00059	0.00059	0.00055	0.00047	0.00036	0.0004	0.00042	0.00045	0.00065	0.00063	0.00056	0.00062	0.00074	0.00084	0.00093	0.001	0.00097	0.00086	0.00079	0.00083	0.00095	0.00103	0.00096	0.00078	0.00062	0.00057	0.00064	0.00077	0.00084	0.00077	0.00058	0.00041	0.00044	0.00066	0.00091	0.00119	0.00144	0.00147	0.00132	0.0012	0.00118	0.0012	0.00124
	MLamOleFraChi03	0.00037	0.00055	0.00069	0.00064	0.00048	0.00046	0.00048	0.00039	0.00033	0.00032	0.00028	0.00018	0.00015	0.0002	0.00023	0.00031	0.00065	0.00083	0.00077	0.0008	0.00093	0.00098	0.00099	0.00102	0.00107	0.00107	0.00101	0.00096	0.00095	0.00097	0.00102	0.00095	0.0007	0.00049	0.00048	0.00066	0.0009	0.00103	0.0011	0.00118	0.00124	0.00122	0.00115	0.0011	0.00108	0.00116	0.00131	0.00142
Plantago lanceolata	MLamPlaPlaLan01	0.00024	0.00035	0.00053	0.00059	0.00049	0.00031	0.0003	0.00041	0.00053	0.00057	0.00042	0.00027	0.0004	0.00071	0.00099	0.00104	0.00088	0.00068	0.00056	0.00064	0.00074	0.00072	0.00056	0.0005	0.0005	0.0005	0.00052	0.00051	0.00052	0.00064	0.0008	0.00106	0.00133	0.00136	0.00109	0.00077	0.00056	0.00049	0.00062	0.0008	0.00095	0.00102	0.00106	0.00112	0.00113	0.00105	0.00097	0.00096
	MLamPlaPlaLan02	0.00049	0.00038	0.00037	0.0004	0.00043	0.00046	0.00042	0.00041	0.00043	0.00057	0.0007	0.00089	0.00085	0.00082	0.00087	0.00096	0.00101	0.00099	0.00095	0.00094	0.00087	0.00082	0.00091	0.00097	0.00103	0.00115	0.00105	0.00071	0.00044	0.00045	0.00064	0.00083	0.00099	0.00115	0.00124	0.00129	0.0014	0.00152	0.00158	0.00159	0.00153	0.0014	0.00122	0.00107	0.00102	0.00105	0.00106	0.00097
	MLamPlaPlaLan03	0.00078	0.00078	0.00075	0.00076	0.00079	0.00079	0.00074	0.00064	0.00055	0.00046	0.00038	0.00044	0.0006	0.00071	0.00077	0.00069	0.00063	0.0007	0.00083	0.00091	0.0009	0.00078	0.00064	0.00065	0.0008	0.00092	0.001	0.00108	0.00121	0.00127	0.00116	0.00092	0.00072	0.00068	0.00075	0.0009	0.00103	0.00106	0.00105	0.00105	0.00115	0.0013	0.00142	0.00151	0.00158	0.00159	0.00153	0.00148
Plantago media	MLamPlaPlaMed01	0.00031	0.00036	0.00041	0.00059	0.00065	0.00056	0.00054	0.0006	0.00068	0.00074	0.0008	0.00075	0.00052	0.00045	0.00039	0.00042	0.00058	0.00078	0.00092	0.00097	0.00097	0.00105	0.00117	0.0012	0.00117	0.00111	0.00104	0.00096	0.00087	0.0008	0.00083	0.00105	0.0013	0.00145	0.00145	0.00143	0.00152	0.00162	0.00158	0.00152	0.00157	0.00173	0.00184	0.00186	0.00183	0.00175	0.00161	0.00152
	MLamPlaPlaMed02	0.00094	0.00103	0.0008	0.0003	0.00037	0.00072	0.00075	0.00098	0.00105	0.00101	0.00094	0.00085	0.00087	0.00103	0.00114	0.00116	0.00113	0.00095	0.00068	0.0005	0.00044	0.00064	0.00099	0.00117	0.00117	0.00112	0.00114	0.00135	0.00159	0.00162	0.00144	0.0012	0.00106	0.00106	0.0012	0.00139	0.00144	0.00135	0.0013	0.00132	0.00136	0.00138	0.00138	0.00144	0.00155	0.00176	0.00208	0.00231
	MLamPlaPlaMed03	0.00027	0.00063	0.00092	0.001	0.00085	0.00064	0.00059	0.00055	0.00038	0.00025	0.00038	0.00039	0.00072	0.00105	0.00109	0.00094	0.00092	0.00094	0.00101	0.0012	0.0014	0.00138	0.00121	0.00114	0.00115	0.00114	0.00108	0.00093	0.00072	0.00064	0.00086	0.00114	0.00131	0.00129	0.00114	0.00096	0.00085	0.00089	0.00108	0.00142	0.00172	0.00182	0.00176	0.00159	0.00139	0.00129	0.0014	0.00167
Plantago major	MLamPlaPlaMaj01	0.00017	0.0002	0.00029	0.00042	0.0006	0.00071	0.00065	0.00048	0.00038	0.00035	0.00054	0.00073	0.00068	0.00047	0.00039	0.00053	0.00063	0.00062	0.00055	0.00065	0.00077	0.00077	0.00075	0.00085	0.00101	0.00103	0.00088	0.00069	0.00053	0.00064	0.00086	0.00085	0.00071	0.00068	0.00087	0.00117	0.00142	0.00156	0.00163	0.00164	0.00161	0.00165	0.00177	0.00179	0.00161	0.00138	0.00132	0.00141
	MLamPlaPlaMaj02	0.00065	0.00051	0.00037	0.00036	0.00032	0.0003	0.00065	0.0009	0.00083	0.00064	0.00054	0.00052	0.00054	0.00042	0.00019	0.00021	0.00021	0.00041	0.00064	0.00081	0.00089	0.00092	0.00094	0.00094	0.00094	0.00092	0.00085	0.00084	0.00099	0.00111	0.00113	0.00108	0.00099	0.00099	0.00102	0.00095	0.0008	0.00074	0.00088	0.00113	0.0013	0.00137	0.00143	0.00152	0.00161	0.00161	0.00152	0.00145
	MLamPlaPlaMaj03	0.0005	0.00032	0.00037	0.00046	0.00044	0.0004	0.00051	0.00071	0.00083	0.00081	0.00063	0.00044	0.0003	0.00022	0.00035	0.00055	0.00073	0.00079	0.00076	0.00075	0.00072	0.00068	0.00065	0.00061	0.00073	0.00096	0.00103	0.00096	0.0009	0.00096	0.00111	0.0013	0.0015	0.00157	0.00145	0.00126	0.0011	0.00102	0.00108	0.00118	0.00126	0.00139	0.00166	0.0019	0.00194	0.0019	0.00192	0.00193
Digitalis purpurea	MLamPlaDigPur01	0.00051	0.00034	0.00029	0.00043	0.00049	0.00045	0.00049	0.00063	0.00076	0.00082	0.00088	0.00095	0.00087	0.00067	0.00051	0.00037	0.00037	0.00062	0.00066	0.00051	0.00062	0.00078	0.00089	0.00093	0.00084	0.00073	0.00066	0.00062	0.00067	0.00079	0.00092	0.00108	0.00119	0.00127	0.00129	0.00117	0.00095	0.00076	0.00074	0.00087	0.00109	0.00129	0.00146	0.00159	0.00162	0.00154	0.00138	0.00119
	MLamPlaDigPur02	0.00045	0.00045	0.00034	0.0002	0.00028	0.00042	0.00056	0.00056	0.00051	0.00058	0.00086	0.00112	0.00125	0.00127	0.00121	0.00112	0.00101	0.00082	0.00071	0.00073	0.00087	0.00101	0.00102	0.00093	0.00076	0.00066	0.00074	0.00077	0.00064	0.00053	0.00053	0.0006	0.00074	0.00081	0.00084	0.00085	0.00082	0.0008	0.00084	0.001	0.00117	0.00125	0.00126	0.0014	0.00164	0.0018	0.0018	0.0017
	MLamPlaDigPur03	0.00021	0.00026	0.00037	0.00048	0.00045	0.00033	0.00028	0.00029	0.00026	0.00027	0.00039	0.00051	0.00052	0.00048	0.0005	0.00057	0.00058	0.00048	0.00045	0.00055	0.00066	0.00067	0.00063	0.00064	0.00073	0.00079	0.00077	0.00075	0.00073	0.00069	0.00067	0.00068	0.00072	0.00078	0.00081	0.00078	0.00081	0.00091	0.00109	0.00127	0.00125	0.00107	0.00097	0.00111	0.00132	0.0014	0.00135	0.00124
Paulownia tomentosa	MLamScrPauTom01	0.00119	0.00114	0.00102	0.00086	0.00094	0.00099	0.00095	0.00084	0.00071	0.00064	0.00069	0.00084	0.00085	0.00071	0.00067	0.00077	0.00083	0.00083	0.00085	0.00083	0.00074	0.00058	0.00053	0.00057	0.00063	0.00068	0.00074	0.00078	0.00074	0.00061	0.00048	0.00046	0.0007	0.00098	0.00114	0.00124	0.00134	0.00135	0.00125	0.00113	0.00105	0.00104	0.00106	0.00114	0.00134	0.00156	0.00161	0.00146
	MLamScrPauTom02	0.00042	0.00053	0.00058	0.00062	0.00065	0.00071	0.00082	0.0008	0.00054	0.00028	0.00036	0.0007	0.0009	0.00083	0.00068	0.00073	0.0007	0.00065	0.00082	0.0009	0.00085	0.00071	0.00067	0.00075	0.00075	0.00067	0.00062	0.00059	0.00056	0.00061	0.00085	0.0011	0.00114	0.00103	0.00099	0.00109	0.00127	0.00141	0.00139	0.00123	0.00111	0.00106	0.00106	0.00115	0.00128	0.00143	0.00148	0.00136
	MLamScrPauTom03	0.00065	0.00081	0.00077	0.00061	0.00057	0.00048	0.00051	0.00049	0.00033	0.00032	0.00041	0.0005	0.00058	0.00064	0.00059	0.00047	0.00049	0.00061	0.00076	0.00072	0.00052	0.00037	0.0004	0.00053	0.00054	0.00053	0.0006	0.00064	0.00068	0.00079	0.00083	0.0008	0.00083	0.00088	0.00089	0.00098	0.00105	0.00103	0.00084	0.00061	0.00059	0.0008	0.0011	0.00136	0.00141	0.00121	0.00098	0.00102
Acanthus balcanicus	MLamAcaAcaBal01	0.00025	0.00034	0.0005	0.00066	0.00067	0.00057	0.00049	0.00054	0.00065	0.00066	0.00059	0.00054	0.00057	0.00065	0.00069	0.00063	0.00054	0.00058	0.00067	0.00067	0.00061	0.00057	0.00063	0.00081	0.00096	0.00104	0.00105	0.001	0.0009	0.00083	0.00086	0.00093	0.00091	0.0008	0.00075	0.00073	0.00068	0.00066	0.00072	0.0008	0.00089	0.00099	0.00114	0.0013	0.00136	0.00134	0.00133	0.00141
	MLamAcaAcaBal02	0.00051	0.0005	0.00065	0.0008	0.00075	0.00053	0.00034	0.00029	0.00042	0.00064	0.00086	0.00093	0.00076	0.00059	0.00066	0.00084	0.00089	0.00072	0.00046	0.0003	0.0003	0.00044	0.00051	0.00047	0.00042	0.0005	0.00079	0.00109	0.0012	0.00109	0.00087	0.00075	0.00087	0.00118	0.00149	0.00167	0.00167	0.00159	0.00154	0.00153	0.00154	0.00153	0.00158	0.00169	0.00179	0.00176	0.00157	0.00131
	MLamAcaAcaBal03	0.00043	0.00043	0.00043	0.00052	0.00052	0.00041	0.00034	0.00034	0.00049	0.00067	0.00072	0.00058	0.00045	0.00048	0.00051	0.00061	0.00077	0.00076	0.00061	0.00054	0.00056	0.00049	0.00045	0.00067	0.00076	0.00067	0.00079	0.00092	0.00102	0.00109	0.00111	0.00105	0.00096	0.00085	0.00075	0.0007	0.0007	0.0008	0.00098	0.00115	0.00131	0.00139	0.00135	0.00127	0.00125	0.00132	0.00137	0.00136
Chamaerops humilis	LAreAreChaHum01	0.0004	0.0005	0.00059	0.00052	0.00041	0.0004	0.00055	0.00074	0.00082	0.0008	0.00079	0.00085	0.00086	0.00074	0.00058	0.00048	0.00053	0.00075	0.00101	0.0011	0.00094	0.00073	0.0007	0.00086	0.00096	0.00092	0.00094	0.00104	0.00101	0.00079	0.00068	0.00081	0.00109	0.00127	0.00126	0.00124	0.00133	0.00135	0.00119	0.00095	0.00074	0.00064	0.00077	0.00104	0.00124	0.00132	0.00143	0.00158
	LAreAreChaHum02	0.00062	0.00057	0.00054	0.00058	0.00066	0.00061	0.00045	0.00028	0.00042	0.00044	0.00028	0.0003	0.00025	0.0004	0.00064	0.0009	0.00112	0.00114	0.001	0.00085	0.0008	0.00074	0.00066	0.00062	0.00062	0.00066	0.00081	0.00084	0.00075	0.00065	0.00057	0.00052	0.00049	0.00048	0.00049	0.0006	0.00085	0.0011	0.0012	0.00115	0.00106	0.00109	0.00113	0.00113	0.00124	0.00146	0.0016	0.00158
	LAreAreChaHum03	0.00055	0.00048	0.00022	8e-05	0.00017	0.00011	0.00027	0.00043	0.00053	0.00055	0.00057	0.00064	0.00066	0.00059	0.00055	0.00052	0.00053	0.00049	0.00045	0.00045	0.00044	0.00057	0.00075	0.00096	0.00109	0.00111	0.00109	0.00104	0.00101	0.00101	0.00108	0.00112	0.00108	0.00108	0.00115	0.00117	0.00107	0.00094	0.00087	0.0008	0.00084	0.00102	0.00119	0.00124	0.00112	0.00101	0.00105	0.00117
Salix babylonica	MMlpSalSalBab01	0.0069	0.00707	0.00733	0.00757	0.00779	0.00804	0.00828	0.00852	0.00875	0.00894	0.00904	0.00901	0.00894	0.00897	0.00915	0.00939	0.00959	0.00981	0.01021	0.01075	0.01113	0.01124	0.01127	0.01136	0.01138	0.01127	0.01119	0.01127	0.01144	0.01164	0.01185	0.01199	0.01203	0.01205	0.01211	0.01225	0.01248	0.01274	0.01294	0.01305	0.01317	0.01344	0.01384	0.01421	0.01449	0.01477	0.01508	0.01532
	MMlpSalSalBab02	0.00068	0.00083	0.00102	0.00125	0.00152	0.00164	0.00152	0.00135	0.00129	0.00128	0.00111	0.00084	0.00087	0.00119	0.00163	0.00194	0.00195	0.00177	0.00157	0.00142	0.00138	0.00152	0.0018	0.002	0.00209	0.00212	0.00207	0.00197	0.00195	0.00206	0.00222	0.0024	0.00253	0.00252	0.0024	0.00229	0.00216	0.00201	0.00191	0.00199	0.00215	0.00228	0.00234	0.00238	0.00251	0.00268	0.00274	0.0027
	MMlpSalSalBab03	0.00106	0.00156	0.00194	0.00203	0.00195	0.00184	0.0018	0.00183	0.00179	0.00159	0.00139	0.00141	0.00152	0.00154	0.00141	0.00112	0.00086	0.00104	0.00145	0.00195	0.00234	0.00258	0.00257	0.00227	0.00189	0.00166	0.00163	0.00175	0.00185	0.00181	0.00169	0.00174	0.00204	0.00228	0.00228	0.00221	0.00226	0.00242	0.00254	0.00272	0.00299	0.00313	0.00299	0.00275	0.00264	0.00272	0.00286	0.00291
Salix alba	MMlpSalSalAlb01	0.00083	0.00071	0.0007	0.00089	0.00103	0.00088	0.0005	0.00036	0.00051	0.00058	0.00084	0.00087	0.00074	0.00077	0.001	0.00104	0.0009	0.00075	0.00068	0.00067	0.00065	0.00069	0.00084	0.00097	0.00087	0.00069	0.00082	0.00096	0.00116	0.00158	0.002	0.00207	0.00179	0.00139	0.00112	0.00091	0.0006	0.00066	0.00117	0.00148	0.00149	0.00142	0.00139	0.0014	0.00156	0.00183	0.00211	0.00227
	MMlpSalSalAlb02	0.00094	0.00089	0.0008	0.00075	0.00056	0.00046	0.00046	0.00084	0.00112	0.00104	0.00092	0.00089	0.00072	0.0006	0.00032	0.00062	0.00095	0.00094	0.00119	0.00155	0.00171	0.00171	0.00157	0.00141	0.00123	0.00099	0.00083	0.00092	0.00118	0.00145	0.00163	0.00167	0.00159	0.00147	0.00129	0.00099	0.00093	0.00107	0.00109	0.00118	0.00143	0.00159	0.00149	0.00131	0.00131	0.00149	0.00166	0.0018
	MMlpSalSalAlb03	0.00498	0.00482	0.00508	0.00532	0.00523	0.00501	0.00497	0.00503	0.00498	0.00488	0.00492	0.00506	0.00515	0.00521	0.00536	0.00557	0.00563	0.00544	0.00512	0.00487	0.00479	0.00486	0.00488	0.00468	0.00453	0.00466	0.00492	0.0052	0.00543	0.00557	0.0056	0.00551	0.00535	0.00516	0.00507	0.00516	0.0054	0.00562	0.00567	0.00563	0.00564	0.0057	0.00572	0.00561	0.00539	0.00519	0.00523	0.00543
Populus nigra	MMlpSalPopNig01	0.00032	0.00048	0.00064	0.00059	0.00051	0.00044	0.00047	0.00054	0.0005	0.0005	0.00048	0.00041	0.0004	0.00047	0.00063	0.00075	0.00069	0.00054	0.0004	0.00034	0.00035	0.00029	0.00027	0.00047	0.00065	0.00071	0.00075	0.00077	0.00077	0.00072	0.00067	0.0006	0.00058	0.00065	0.00072	0.00082	0.00093	0.00095	0.00091	0.00087	0.00081	0.00072	0.00071	0.00072	0.00072	0.00078	0.00091	0.00104
	MMlpSalPopNig02	0.00049	0.00061	0.00058	0.0005	0.00051	0.00043	0.00037	0.00034	0.00031	0.0003	0.00017	0.00015	0.00029	0.00024	0.00019	0.00037	0.00033	0.00047	0.00062	0.00069	0.00055	0.0005	0.00063	0.00079	0.00083	0.00073	0.00057	0.00052	0.0007	0.0008	0.00071	0.00057	0.00062	0.00082	0.00094	0.00084	0.00074	0.00075	0.00085	0.00093	0.0009	0.00074	0.00064	0.00067	0.00069	0.00071	0.00077	0.0009
	MMlpSalPopNig03	0.00031	0.0004	0.00048	0.00052	0.00052	0.00052	0.00055	0.00053	0.00051	0.00048	0.00044	0.00038	0.00033	0.00039	0.00043	0.00054	0.00069	0.0007	0.00057	0.00046	0.00036	0.00031	0.00042	0.00044	0.0003	0.00036	0.00058	0.00065	0.00059	0.0008	0.00081	0.00069	0.00063	0.00077	0.0009	0.00091	0.00081	0.00072	0.00073	0.00085	0.0009	0.00085	0.00081	0.00086	0.00095	0.00101	0.00096	0.00087
Ricinus communis	MMlpEupRicCom01	0.00074	0.00062	0.00051	0.00043	0.00042	0.00051	0.00061	0.0006	0.00055	0.00054	0.00057	0.00049	0.00042	0.00056	0.00049	0.00041	0.00048	0.00055	0.00059	0.00064	0.00065	0.00058	0.00056	0.0007	0.00088	0.00103	0.0012	0.00132	0.0013	0.00116	0.00102	0.00099	0.00097	0.00086	0.00077	0.00085	0.00106	0.00128	0.00139	0.00137	0.00127	0.00117	0.00112	0.00114	0.00124	0.00137	0.00151	0.00162
	MMlpEupRicCom02	0.00039	0.00055	0.00069	0.00075	0.00067	0.0005	0.00035	0.00036	0.00023	0.00036	0.00052	0.00058	0.00066	0.00075	0.00072	0.00058	0.00056	0.00057	0.00056	0.0006	0.00076	0.00082	0.00076	0.00071	0.00074	0.00088	0.00103	0.00113	0.00115	0.00105	0.0009	0.00084	0.00088	0.00095	0.00091	0.00087	0.00096	0.0011	0.0012	0.00133	0.00142	0.00129	0.00108	0.001	0.00107	0.00123	0.00136	0.00145
	MMlpEupRicCom03	0.00049	0.00041	0.00039	0.00034	0.00038	0.00042	0.00049	0.00064	0.00077	0.00084	0.00076	0.0005	0.00025	0.00038	0.00041	0.00036	0.00049	0.00064	0.00064	0.00047	0.00038	0.0005	0.0007	0.0009	0.00105	0.00111	0.00098	0.00068	0.00042	0.00039	0.00046	0.00055	0.0007	0.00092	0.00108	0.00107	0.00099	0.001	0.00112	0.00119	0.00116	0.0011	0.00106	0.00107	0.00117	0.00128	0.0013	0.00124
Platanus x hispanica	MProPlaPlaHis01	0.00041	0.00028	0.00034	0.00042	0.00045	0.00063	0.00083	0.00087	0.00073	0.0005	0.0003	0.00023	0.00051	0.00076	0.00094	0.00096	0.00083	0.00069	0.00062	0.00057	0.0006	0.00069	0.00077	0.00088	0.00102	0.00112	0.00117	0.0011	0.0009	0.00076	0.00086	0.00118	0.00139	0.00132	0.00111	0.00099	0.00107	0.00119	0.00117	0.00101	0.00088	0.00087	0.00092	0.00098	0.00113	0.00138	0.00156	0.00162
	MProPlaPlaHis02	0.00103	0.00099	0.00081	0.00061	0.00048	0.00047	0.00054	0.00071	0.00087	0.00099	0.00107	0.00109	0.00098	0.00075	0.00062	0.00056	0.00043	0.0004	0.00042	0.00048	0.00052	0.00052	0.00053	0.00051	0.0007	0.0009	0.00094	0.00092	0.00102	0.00119	0.00128	0.00116	0.00088	0.00074	0.00086	0.00097	0.00099	0.001	0.00096	0.00097	0.00101	0.0011	0.00121	0.00126	0.00124	0.00122	0.00117	0.00117
	MProPlaPlaHis03	0.00051	0.00058	0.00061	0.00058	0.00045	0.00035	0.00037	0.00034	0.00025	0.00046	0.00066	0.00067	0.00061	0.00062	0.00062	0.00058	0.00053	0.00043	0.00053	0.00069	0.00078	0.00089	0.00092	0.00078	0.0006	0.00072	0.00093	0.00096	0.0008	0.00061	0.00054	0.00052	0.00055	0.00085	0.00103	0.00106	0.00108	0.00115	0.00124	0.00134	0.00135	0.00128	0.00119	0.00118	0.00131	0.00147	0.00156	0.00158
Platanus orientalis	MProPlaPlaOri01	0.00048	0.00056	0.00063	0.0007	0.00073	0.00069	0.00073	0.00084	0.00082	0.00067	0.00055	0.00066	0.00086	0.00086	0.00061	0.00061	0.00058	0.00063	0.00058	0.00051	0.00061	0.00071	0.00068	0.00057	0.00044	0.00046	0.00062	0.00083	0.00104	0.00119	0.00126	0.00131	0.00126	0.00109	0.00096	0.00096	0.00102	0.00098	0.00086	0.00082	0.00095	0.00108	0.00108	0.0011	0.00125	0.00139	0.00133	0.00112
	MProPlaPlaOri02	0.00051	0.00063	0.00055	0.00037	0.00059	0.00082	0.00082	0.00067	0.0005	0.00044	0.00058	0.00067	0.00062	0.0005	0.00042	0.00042	0.00059	0.00077	0.00102	0.00127	0.00131	0.00114	0.00087	0.00064	0.0006	0.00073	0.00087	0.00114	0.0014	0.0015	0.00149	0.00145	0.00127	0.00092	0.00058	0.0005	0.00074	0.00119	0.00163	0.00177	0.00153	0.00118	0.00097	0.001	0.00123	0.00141	0.00144	0.00143
	MProPlaPlaOri03	0.00083	0.00092	0.00094	0.0009	0.00076	0.00049	0.00035	0.00045	0.00061	0.00078	0.00082	0.00065	0.00049	0.00052	0.00062	0.00069	0.00067	0.00062	0.0007	0.00068	0.00044	0.00032	0.00069	0.00103	0.00111	0.00093	0.00077	0.00076	0.00079	0.00073	0.00063	0.00061	0.00074	0.00087	0.0009	0.00097	0.00113	0.00127	0.00125	0.00112	0.00098	0.00092	0.00094	0.00102	0.00114	0.00129	0.00145	0.00162
Liquidambar styraciflua	MSaxAltLiqSty01	0.00126	0.00171	0.00168	0.00127	0.001	0.00091	0.00114	0.00126	0.00114	0.00111	0.0012	0.0011	0.00079	0.00061	0.00085	0.00085	0.00114	0.00132	0.00113	0.00098	0.00112	0.00137	0.00197	0.00231	0.00211	0.00156	0.00114	0.00099	0.00099	0.00091	0.00066	0.00054	0.00115	0.00189	0.00237	0.0025	0.00246	0.00232	0.00226	0.00222	0.00235	0.00261	0.00242	0.0019	0.00174	0.0022	0.0026	0.00236
	MSaxAltLiqSty02	0.00127	0.00053	0.00036	0.00085	0.00148	0.00182	0.00202	0.00198	0.0017	0.0015	0.00143	0.00132	0.00108	0.00122	0.00111	0.00076	0.00059	0.00048	0.00049	0.00077	0.00105	0.0013	0.00146	0.0014	0.00164	0.0014	0.00113	0.00135	0.00176	0.00199	0.0022	0.00247	0.00267	0.00289	0.00296	0.0028	0.00268	0.00274	0.00292	0.00308	0.00316	0.00332	0.0036	0.00379	0.00358	0.00306	0.00277	0.00286
	MSaxAltLiqSty03	0.0052	0.00494	0.0046	0.00437	0.00433	0.00424	0.00399	0.00383	0.00375	0.00401	0.00443	0.00457	0.00442	0.00412	0.00357	0.00397	0.00477	0.0055	0.00582	0.00563	0.00513	0.00466	0.0044	0.00431	0.00432	0.00435	0.0044	0.00468	0.00527	0.00588	0.00606	0.00573	0.00536	0.00535	0.00556	0.00539	0.00477	0.00425	0.0045	0.00538	0.00611	0.00633	0.00605	0.00553	0.00511	0.00498	0.00503	0.00509
Liquidambar orientalis	MSaxAltLiqOri01	0.00033	0.00048	0.0005	0.00049	0.00048	0.00048	0.0005	0.00058	0.00064	0.00083	0.00096	0.00076	0.00044	0.00047	0.00063	0.00074	0.00064	0.00045	0.00044	0.00042	0.00024	0.0002	0.00022	0.00032	0.00043	0.00041	0.00028	0.00059	0.00076	0.00067	0.00054	0.00046	0.00059	0.0007	0.00067	0.00058	0.00052	0.00058	0.00069	0.00098	0.0014	0.00171	0.00179	0.00175	0.00165	0.00159	0.00159	0.00152
	MSaxAltLiqOri02	0.00054	0.00057	0.00079	0.00074	0.00064	0.00065	0.00074	0.00069	0.00047	0.00036	0.0005	0.00049	0.00044	0.00054	0.00061	0.00054	0.00028	0.00041	0.00051	0.00029	0.00041	0.00068	0.00086	0.00099	0.00101	0.00084	0.00058	0.0004	0.00037	0.00043	0.00041	0.00044	0.00057	0.00072	0.00086	0.00091	0.00086	0.00074	0.00071	0.00093	0.00117	0.00123	0.00112	0.00096	0.00084	0.00074	0.00066	0.00071
	MSaxAltLiqOri03	0.00069	0.00078	0.00085	0.00091	0.00102	0.00108	0.00096	0.00074	0.00072	0.00095	0.00117	0.00117	0.00108	0.00097	0.00083	0.0007	0.00062	0.00065	0.00081	0.00098	0.00102	0.00095	0.00093	0.00103	0.00118	0.00135	0.00141	0.00133	0.00117	0.00098	0.00089	0.00113	0.00141	0.00142	0.00119	0.00098	0.00088	0.00078	0.00065	0.00064	0.00081	0.00109	0.00137	0.00158	0.0017	0.00173	0.00161	0.00142
Paeonia mascula	MSaxPaePaeMas01	0.00031	0.00038	0.00047	0.00054	0.00043	0.00024	0.00049	0.00068	0.0007	0.00068	0.00065	0.00057	0.00047	0.00039	0.00037	0.00037	0.0004	0.00047	0.00053	0.00058	0.00052	0.00051	0.00053	0.00041	0.00066	0.00107	0.00128	0.00128	0.00125	0.00133	0.00133	0.00107	0.00071	0.00051	0.00052	0.0007	0.00085	0.00094	0.00099	0.00105	0.00116	0.0012	0.0011	0.00098	0.00093	0.00091	0.00087	0.00089
	MSaxPaePaeMas02	0.00081	0.001	0.00102	0.00088	0.00069	0.00053	0.00062	0.00076	0.00088	0.00079	0.00058	0.00052	0.00061	0.0007	0.00072	0.00071	0.00073	0.00072	0.00072	0.00067	0.00054	0.00046	0.00038	0.00047	0.00066	0.00063	0.00043	0.00038	0.0006	0.00079	0.00087	0.00089	0.00093	0.00096	0.00096	0.00099	0.001	0.00094	0.00086	0.00085	0.00102	0.00126	0.00138	0.00139	0.00143	0.00153	0.00156	0.00149
	MSaxPaePaeMas03	0.00028	0.00031	0.00064	0.00094	0.00099	0.00084	0.00067	0.00067	0.00067	0.00067	0.00088	0.00091	0.00068	0.00036	0.00034	0.0004	0.00035	0.00043	0.00055	0.00053	0.00051	0.00057	0.00067	0.00069	0.00061	0.0006	0.00068	0.00085	0.00096	0.0009	0.00074	0.00071	0.00094	0.0012	0.00119	0.00098	0.00088	0.00098	0.00119	0.00132	0.00129	0.00121	0.00119	0.00115	0.00103	0.00099	0.00115	0.0014
Paeonia officinalis	MSaxPaePaeOff01	0.0003	0.00035	0.00041	0.00041	0.0005	0.00065	0.00064	0.00056	0.00061	0.00067	0.00074	0.00085	0.00095	0.00096	0.00089	0.00078	0.00069	0.00075	0.00099	0.00111	0.00097	0.00075	0.00074	0.00075	0.00073	0.00075	0.00084	0.00097	0.00098	0.00084	0.00073	0.00082	0.00094	0.00091	0.00077	0.0007	0.00077	0.00089	0.00091	0.00092	0.001	0.00106	0.00108	0.00113	0.00117	0.00122	0.00132	0.00139
	MSaxPaePaeOff02	0.00058	0.00055	0.00066	0.00069	0.00068	0.00066	0.0006	0.00061	0.00076	0.00087	0.00083	0.00075	0.00077	0.001	0.00125	0.00132	0.00127	0.0012	0.00115	0.00111	0.00101	0.00084	0.00066	0.00048	0.00057	0.00074	0.00077	0.0009	0.00104	0.00106	0.00098	0.00081	0.0007	0.00075	0.00076	0.00076	0.00086	0.001	0.00113	0.00124	0.00127	0.0012	0.00113	0.0012	0.00132	0.00138	0.0014	0.00144
	MSaxPaePaeOff03	0.00051	0.00037	0.00043	0.00069	0.00092	0.00102	0.00094	0.0008	0.00078	0.00089	0.001	0.001	0.00095	0.00089	0.00092	0.00102	0.00108	0.00107	0.00098	0.00078	0.00058	0.00046	0.00036	0.00049	0.00062	0.00073	0.00092	0.00106	0.00104	0.00101	0.00103	0.00104	0.00105	0.00103	0.00099	0.0009	0.00079	0.00072	0.00073	0.00089	0.00114	0.00137	0.00145	0.00141	0.00137	0.00149	0.00172	0.0019
Aesculus hippocastanum	MSapSapAesHip01	0.00082	0.00089	0.00085	0.00084	0.00075	0.00056	0.00046	0.00058	0.00076	0.0009	0.00087	0.00079	0.00069	0.00064	0.00072	0.00087	0.00099	0.001	0.00084	0.0007	0.00087	0.00117	0.00129	0.00123	0.00109	0.00102	0.00106	0.00116	0.00136	0.0016	0.00168	0.00152	0.00125	0.00107	0.0012	0.00152	0.00182	0.00194	0.00185	0.00169	0.00169	0.00191	0.00217	0.00221	0.00209	0.00208	0.00227	0.00252
	MSapSapAesHip02	0.0007	0.00081	0.00118	0.00141	0.00131	0.00092	0.00052	0.00048	0.00052	0.00049	0.00064	0.00092	0.00113	0.00117	0.00111	0.00106	0.00099	0.00082	0.00051	0.00061	0.00092	0.0012	0.00141	0.00139	0.00128	0.00133	0.00145	0.00149	0.00152	0.00163	0.00175	0.00172	0.00153	0.00138	0.00138	0.00148	0.00162	0.00175	0.00177	0.00171	0.00163	0.00162	0.0017	0.00173	0.00176	0.00183	0.00192	0.00198
	MSapSapAesHip03	0.00041	0.00029	0.00039	0.00064	0.00095	0.00128	0.00148	0.00149	0.00139	0.00128	0.00117	0.00091	0.00048	0.00032	0.0006	0.00093	0.00111	0.0011	0.00101	0.00117	0.00142	0.00152	0.00143	0.00122	0.00097	0.00077	0.00066	0.00067	0.0009	0.00134	0.00176	0.00193	0.00179	0.00159	0.00147	0.00135	0.00121	0.00119	0.00137	0.00167	0.00187	0.00189	0.00185	0.00185	0.00195	0.00222	0.00262	0.00296
Pistacia lentiscus	MSapAnaPisLen01	0.00093	0.00118	0.00112	0.00089	0.00084	0.00093	0.00101	0.00094	0.00063	0.00026	0.00045	0.00059	0.00057	0.00059	0.00063	0.00084	0.00132	0.0017	0.00183	0.00178	0.00173	0.00168	0.00158	0.00145	0.00138	0.00131	0.00123	0.00129	0.00148	0.00165	0.0018	0.00202	0.00227	0.00241	0.00237	0.00219	0.002	0.0018	0.00163	0.0015	0.00131	0.00124	0.00145	0.00179	0.00212	0.00225	0.00219	0.00217
	MSapAnaPisLen02	0.00052	0.00068	0.00077	0.00068	0.00073	0.00077	0.00078	0.00078	0.00073	0.0007	0.0007	0.00071	0.00075	0.00098	0.00115	0.00109	0.00109	0.00123	0.00135	0.00135	0.00122	0.001	0.00076	0.00056	0.00051	0.00073	0.00104	0.00133	0.00162	0.00182	0.00178	0.00159	0.00138	0.00132	0.00142	0.0016	0.00177	0.00187	0.00191	0.0019	0.0018	0.00164	0.00145	0.00134	0.00133	0.00144	0.00159	0.00169
	MSapAnaPisLen03	0.00047	0.00088	0.00116	0.00119	0.00118	0.00111	0.00086	0.00058	0.00051	0.00047	0.0006	0.00084	0.00094	0.00097	0.00112	0.00135	0.00141	0.00122	0.001	0.00095	0.001	0.00092	0.00074	0.00055	0.0004	0.00042	0.00065	0.00097	0.00116	0.00108	0.00097	0.00103	0.00114	0.00121	0.00123	0.00117	0.00103	0.00096	0.00105	0.00113	0.00127	0.00157	0.00192	0.0022	0.00226	0.00223	0.00226	0.0023
Pistacia terebinthus	MSapAnaPisTer01	0.00155	0.00144	0.00134	0.00114	0.00089	0.00073	0.00077	0.00096	0.00119	0.00139	0.00156	0.00171	0.00173	0.00161	0.00147	0.00138	0.00131	0.00132	0.00124	0.00118	0.00124	0.00115	0.00114	0.00153	0.00205	0.00242	0.00236	0.00204	0.00186	0.00212	0.0025	0.00259	0.00239	0.00231	0.00241	0.0024	0.00235	0.00241	0.00261	0.00284	0.00295	0.00281	0.0027	0.00276	0.00277	0.00261	0.00227	0.00211
	MSapAnaPisTer02	0.00104	0.00094	0.00087	0.00081	0.0007	0.00057	0.00061	0.00082	0.001	0.00105	0.00112	0.00129	0.00153	0.00164	0.00149	0.00132	0.00134	0.00145	0.00148	0.0015	0.00163	0.00174	0.00165	0.00153	0.00159	0.00169	0.00166	0.00158	0.00167	0.00193	0.00207	0.00203	0.00201	0.00208	0.00212	0.00204	0.00194	0.00197	0.00205	0.00215	0.00226	0.00239	0.00262	0.00282	0.00273	0.0024	0.0021	0.00202
	MSapAnaPisTer03	0.00079	0.00085	0.00089	0.00085	0.0008	0.00085	0.00093	0.00099	0.001	0.00093	0.00088	0.00089	0.0009	0.00084	0.00075	0.00074	0.00081	0.00084	0.00086	0.00108	0.00134	0.00147	0.00145	0.00131	0.0011	0.00093	0.00098	0.00127	0.00149	0.00155	0.00155	0.00154	0.0016	0.00174	0.00182	0.00176	0.00164	0.00166	0.00185	0.00198	0.00192	0.0018	0.00181	0.00187	0.00196	0.00207	0.00219	0.0023
Dictamnus albus	MSapRutDicAlb01	0.00037	0.00041	0.00069	0.00067	0.00059	0.00072	0.00092	0.00094	0.00083	0.0008	0.0009	0.00103	0.00089	0.00055	0.0003	0.00034	0.00054	0.0007	0.00072	0.00061	0.00044	0.0006	0.00086	0.00092	0.00078	0.00062	0.00062	0.00081	0.0009	0.00082	0.00086	0.00102	0.00127	0.00134	0.00119	0.00117	0.00139	0.00161	0.00169	0.00156	0.00126	0.00094	0.00082	0.00093	0.001	0.0009	0.00086	0.00105
	MSapRutDicAlb02	0.00089	0.00095	0.00102	0.00111	0.00115	0.00108	0.00094	0.00101	0.0012	0.00116	0.00089	0.00055	0.00037	0.00058	0.00089	0.00101	0.00105	0.0012	0.00125	0.00094	0.00047	0.00044	0.00084	0.00108	0.00105	0.00095	0.00098	0.00114	0.00131	0.00139	0.00135	0.00121	0.00101	0.00073	0.00074	0.001	0.00101	0.00104	0.00108	0.00119	0.00137	0.00156	0.00168	0.00173	0.00185	0.00206	0.00213	0.002
	MSapRutDicAlb03	0.00096	0.00073	0.00075	0.00069	0.00077	0.00075	0.00074	0.00077	0.00048	0.00054	0.00097	0.00118	0.00111	0.00087	0.0009	0.00104	0.00111	0.00111	0.001	0.00088	0.00089	0.00101	0.00119	0.00133	0.00139	0.00135	0.00115	0.00089	0.00076	0.00073	0.00087	0.00113	0.00141	0.00154	0.00139	0.001	0.00067	0.00076	0.00082	0.0009	0.00096	0.00096	0.00117	0.00158	0.0019	0.00189	0.00162	0.00143
Sambucus nigra	MDipAdoSamNig01	0.00072	0.00061	0.00049	0.0005	0.00045	0.00026	0.00038	0.00076	0.00088	0.0007	0.00068	0.00074	0.00085	0.00091	0.00089	0.00089	0.00096	0.00104	0.00108	0.00117	0.00113	0.00094	0.00088	0.00106	0.00128	0.00136	0.00129	0.00114	0.00098	0.00088	0.00097	0.00123	0.00149	0.0016	0.00159	0.00155	0.00145	0.00128	0.00108	0.001	0.00092	0.00082	0.00084	0.00105	0.00129	0.00141	0.00145	0.00155
	MDipAdoSamNig02	0.00097	0.00064	0.00041	0.0004	0.00032	0.00017	0.00031	0.00047	0.00049	0.00031	0.00027	0.0003	0.00036	0.00054	0.00072	0.00086	0.0009	0.00078	0.00052	0.00029	0.00032	0.00052	0.00076	0.00095	0.00103	0.001	0.00095	0.0008	0.00059	0.00055	0.0007	0.00097	0.00118	0.00113	0.0009	0.00081	0.00091	0.00088	0.00069	0.00066	0.00088	0.00122	0.00147	0.00152	0.00148	0.00142	0.00134	0.0013
	MDipAdoSamNig03	0.00082	0.00086	0.00079	0.00075	0.00082	0.00101	0.0012	0.00132	0.00125	0.00095	0.00065	0.00066	0.00075	0.00074	0.00076	0.0008	0.00081	0.00081	0.00079	0.00071	0.00063	0.00069	0.00084	0.00095	0.00113	0.00141	0.00159	0.0015	0.00135	0.00144	0.0016	0.00162	0.00164	0.0017	0.00165	0.00153	0.00146	0.00139	0.00122	0.00103	0.00104	0.0012	0.00131	0.00145	0.00166	0.00169	0.00153	0.00146
Viburnum rhytidophyllum	MDipAdoVibRhy01	0.00053	0.00052	0.00052	0.00058	0.00076	0.00089	0.00084	0.00076	0.00089	0.00108	0.001	0.00071	0.00046	0.00033	0.00025	0.00032	0.00052	0.00065	0.00065	0.00062	0.00073	0.00084	0.00083	0.00069	0.00057	0.0006	0.0007	0.00079	0.00081	0.00073	0.0006	0.00053	0.00061	0.0007	0.0008	0.00098	0.00112	0.00104	0.00088	0.00088	0.00106	0.00114	0.00099	0.00088	0.00072	0.00081	0.00097	0.00108
	MDipAdoVibRhy02	0.00109	0.00109	0.00103	0.00102	0.00104	0.001	0.00089	0.0007	0.00065	0.0008	0.00094	0.00099	0.00094	0.00091	0.00097	0.001	0.00086	0.00055	0.00028	0.00047	0.0007	0.00079	0.00063	0.00036	0.00026	0.00031	0.00039	0.0005	0.00048	0.00061	0.00091	0.00109	0.00111	0.001	0.00087	0.00095	0.00098	0.00082	0.00071	0.00077	0.00087	0.00094	0.0011	0.00126	0.00128	0.00121	0.00114	0.00104
	MDipAdoVibRhy03	0.0008	0.00078	0.00068	0.00053	0.00045	0.00042	0.00048	0.0006	0.00072	0.00089	0.00097	0.00089	0.0008	0.00089	0.00104	0.00107	0.00091	0.00061	0.00031	0.00018	0.00027	0.00036	0.00059	0.00087	0.00107	0.00119	0.00115	0.00092	0.00062	0.00052	0.00067	0.00086	0.00087	0.00082	0.00086	0.00102	0.00125	0.00146	0.00157	0.00157	0.0015	0.0014	0.00132	0.00126	0.00115	0.00103	0.001	0.00113
Viburnum lantana	MDipAdoVibLan01	0.00226	0.00195	0.00185	0.0019	0.00176	0.00154	0.00153	0.00166	0.00171	0.00179	0.00188	0.00206	0.00248	0.00265	0.00233	0.00186	0.00166	0.00186	0.00233	0.00297	0.00362	0.00404	0.00401	0.00368	0.00333	0.00309	0.00298	0.00306	0.00328	0.00361	0.00398	0.00414	0.00405	0.00385	0.00369	0.00353	0.0033	0.00306	0.00302	0.00338	0.0039	0.00426	0.00441	0.00443	0.00433	0.0042	0.0043	0.00472
	MDipAdoVibLan02	0.00103	0.00098	0.0014	0.00199	0.00247	0.00276	0.00281	0.00264	0.00227	0.00192	0.00196	0.00211	0.00205	0.00182	0.00176	0.00195	0.0023	0.00273	0.00283	0.00244	0.00197	0.00188	0.00212	0.0022	0.002	0.00194	0.0022	0.00263	0.00302	0.00322	0.00325	0.00319	0.00294	0.00255	0.00232	0.00237	0.00265	0.003	0.00316	0.00306	0.003	0.0033	0.00387	0.00431	0.0045	0.0047	0.00494	0.00496
	MDipAdoVibLan03	0.00136	0.00094	0.00083	0.00092	0.00112	0.00148	0.00162	0.00152	0.00135	0.00126	0.00123	0.00136	0.0017	0.00194	0.00188	0.00179	0.00183	0.00187	0.00179	0.00168	0.00166	0.0017	0.00174	0.00185	0.00204	0.00219	0.00226	0.00228	0.00221	0.00199	0.00185	0.00207	0.00262	0.00315	0.00334	0.00322	0.00309	0.00312	0.0032	0.00325	0.00324	0.00317	0.00317	0.00333	0.00349	0.0036	0.00368	0.00372
Cephalaria gigantea	MDipDipCepGig01	0.00035	0.00038	0.00034	0.00037	0.00046	0.00046	0.00043	0.0005	0.00066	0.00078	0.00079	0.00072	0.00065	0.0007	0.00083	0.00089	0.00086	0.0008	0.00074	0.00062	0.00059	0.00084	0.00115	0.00131	0.00126	0.00111	0.00104	0.0011	0.0012	0.0012	0.00108	0.00096	0.00089	0.0009	0.00093	0.00093	0.00094	0.00096	0.00099	0.00102	0.00106	0.00112	0.00118	0.00124	0.00128	0.00131	0.00142	0.00162
	MDipDipCepGig02	0.00048	0.0006	0.00077	0.00083	0.00068	0.00043	0.00032	0.00032	0.00041	0.00048	0.00056	0.00069	0.00074	0.00065	0.00048	0.0003	0.00019	0.00025	0.00046	0.0008	0.00105	0.00112	0.00106	0.00096	0.00094	0.00099	0.00109	0.00114	0.00104	0.00087	0.00076	0.00073	0.00078	0.00089	0.00097	0.00099	0.00098	0.00096	0.00093	0.00098	0.00108	0.00111	0.00109	0.00116	0.00132	0.00147	0.00156	0.0016
	MDipDipCepGig03	0.00042	0.00044	0.00036	0.00026	0.0002	0.00025	0.00035	0.00051	0.00068	0.0008	0.00081	0.00071	0.00063	0.00064	0.00074	0.0008	0.00076	0.00067	0.00064	0.00067	0.00069	0.00073	0.00078	0.00084	0.00093	0.00095	0.00087	0.00079	0.00083	0.00094	0.00105	0.00119	0.00136	0.00149	0.00151	0.00146	0.00142	0.00137	0.00131	0.00125	0.00122	0.00126	0.00138	0.00154	0.00164	0.00163	0.00156	0.00153
Buxus sempervirens	MBuxBuxBuxSem01	0.00128	0.00128	0.00134	0.00135	0.00128	0.00124	0.00132	0.00143	0.00142	0.00122	0.00098	0.00088	0.0009	0.00113	0.00134	0.00136	0.0013	0.00125	0.00122	0.00127	0.00146	0.00166	0.00161	0.00126	0.00086	0.00069	0.00074	0.00092	0.0012	0.00151	0.00177	0.00183	0.00163	0.00143	0.00144	0.00169	0.00202	0.00223	0.00216	0.0019	0.00174	0.00179	0.00195	0.00209	0.00222	0.00241	0.00264	0.00275
	MBuxBuxBuxSem02	0.00093	0.00109	0.00113	0.00095	0.00067	0.00041	0.00019	0.00025	0.00041	0.00048	0.00047	0.00053	0.00072	0.00077	0.00059	0.0004	0.00043	0.00066	0.00091	0.00103	0.001	0.00088	0.00077	0.00067	0.00052	0.00062	0.00104	0.00127	0.00124	0.00105	0.00083	0.00064	0.00058	0.00069	0.00091	0.00112	0.00125	0.00131	0.00135	0.00143	0.00143	0.00135	0.00126	0.00125	0.00123	0.00113	0.00118	0.00145
	MBuxBuxBuxSem03	0.00049	0.00057	0.0007	0.00085	0.00094	0.00096	0.00096	0.00112	0.00123	0.00109	0.00078	0.00055	0.00062	0.00087	0.00105	0.00108	0.00109	0.00113	0.00126	0.00139	0.00154	0.00172	0.00178	0.00163	0.00141	0.00133	0.00141	0.00154	0.00163	0.00163	0.00157	0.00151	0.0015	0.00149	0.00149	0.00146	0.0013	0.00116	0.00126	0.0015	0.00176	0.00197	0.00212	0.00215	0.00206	0.00199	0.00201	0.0021
Buxus microphylla	MBuxBuxBuxMic01	0.00039	0.00063	0.00087	0.0011	0.00125	0.00128	0.0012	0.00102	0.00081	0.00078	0.00092	0.00107	0.00105	0.00093	0.00087	0.00092	0.00093	0.00077	0.00065	0.00091	0.00134	0.00168	0.00179	0.00176	0.00169	0.00168	0.00168	0.00152	0.00129	0.00113	0.00108	0.00116	0.0013	0.0012	0.00091	0.0009	0.00133	0.00194	0.00241	0.0025	0.00228	0.00209	0.00209	0.00219	0.00217	0.00199	0.00178	0.00171
	MBuxBuxBuxMic02	0.00152	0.00143	0.00181	0.00239	0.00267	0.00263	0.00245	0.00234	0.00241	0.00258	0.00267	0.00253	0.00222	0.00197	0.00195	0.00203	0.00203	0.00202	0.00205	0.00208	0.00207	0.00207	0.00225	0.00254	0.0027	0.0026	0.00249	0.00261	0.0029	0.00309	0.00302	0.00288	0.00294	0.00315	0.00332	0.00341	0.00342	0.00339	0.00329	0.00318	0.00318	0.00321	0.00319	0.00314	0.00314	0.00335	0.00379	0.00426
	MBuxBuxBuxMic03	0.00063	0.00068	0.00069	0.00063	0.00051	0.00041	0.0005	0.00051	0.00041	0.00051	0.00068	0.00088	0.00114	0.00143	0.00156	0.00144	0.00124	0.00129	0.00146	0.00146	0.00146	0.00147	0.00132	0.00099	0.00074	0.00073	0.0006	0.00092	0.00118	0.00129	0.00134	0.00137	0.00131	0.00117	0.00115	0.00127	0.00139	0.00141	0.00145	0.00172	0.00209	0.00225	0.00214	0.00203	0.00206	0.00214	0.00214	0.00211
Malva thuringiaca	MMalMalMalThu01	0.00051	0.00043	0.00059	0.00078	0.00101	0.00117	0.00116	0.00105	0.00093	0.00087	0.00091	0.00101	0.00099	0.00082	0.00058	0.00043	0.0004	0.00045	0.00052	0.00055	0.0006	0.00068	0.00076	0.00085	0.00095	0.00102	0.00121	0.00142	0.00143	0.00124	0.00104	0.00091	0.00081	0.00078	0.00089	0.00108	0.00127	0.00137	0.00136	0.00126	0.00117	0.00117	0.00132	0.00152	0.00166	0.00168	0.00162	0.00157
	MMalMalMalThu02	0.00069	0.00045	0.00039	0.00044	0.00041	0.0004	0.0006	0.00078	0.00084	0.00085	0.00082	0.00079	0.00069	0.00048	0.00035	0.00031	0.0003	0.00037	0.00054	0.00076	0.00094	0.00096	0.00089	0.00082	0.00076	0.00081	0.00081	0.00066	0.00049	0.00051	0.00069	0.00093	0.0011	0.00115	0.00113	0.00104	0.00083	0.00061	0.00047	0.00053	0.00084	0.00126	0.00147	0.00146	0.00136	0.0013	0.00122	0.00122
	MMalMalMalThu03	0.00051	0.00042	0.00017	0.00036	0.00077	0.00094	0.00083	0.00066	0.00054	0.00039	0.00032	0.00036	0.00054	0.00079	0.00104	0.00118	0.00124	0.00131	0.0013	0.00115	0.00088	0.00064	0.00059	0.00066	0.00077	0.00091	0.00101	0.00102	0.00104	0.00109	0.00113	0.0012	0.00133	0.0014	0.00131	0.00116	0.00108	0.00101	0.00102	0.00116	0.00129	0.00125	0.00105	0.00091	0.00099	0.0012	0.00139	0.00159
Hibiscus trionum	MMalMalHibTri01	0.00064	0.00068	0.00099	0.00122	0.00124	0.00115	0.00107	0.00105	0.00103	0.00088	0.00092	0.00091	0.00063	0.00039	0.00045	0.0007	0.001	0.00118	0.00125	0.00124	0.00112	0.0009	0.00066	0.00043	0.00074	0.00137	0.00185	0.00188	0.00159	0.00142	0.00149	0.00161	0.00164	0.00165	0.00176	0.0018	0.00173	0.00169	0.0017	0.00173	0.00186	0.00208	0.0023	0.00249	0.00267	0.00286	0.00298	0.00287
	MMalMalHibTri02	0.00046	0.0007	0.00086	0.00091	0.00078	0.00047	0.0004	0.00038	0.0004	0.00046	0.00044	0.00048	0.00054	0.00049	0.00032	0.00049	0.00073	0.00098	0.00114	0.00111	0.00084	0.00048	0.00042	0.00057	0.00086	0.0011	0.00133	0.00153	0.00169	0.00168	0.0014	0.00104	0.00088	0.0009	0.00101	0.00122	0.00141	0.00147	0.00144	0.0014	0.0014	0.00135	0.00128	0.00129	0.00143	0.00162	0.00175	0.00185
	MMalMalHibTri03	0.00035	0.00032	0.00034	0.00057	0.00093	0.0009	0.00071	0.0007	0.00086	0.00106	0.00124	0.00137	0.00132	0.00109	0.00092	0.0009	0.00086	0.00088	0.00101	0.0012	0.00142	0.00152	0.0015	0.00149	0.0015	0.00153	0.00142	0.00115	0.00091	0.00077	0.00067	0.00051	0.00037	0.00074	0.00095	0.00107	0.00112	0.00112	0.00123	0.00144	0.0016	0.00166	0.00176	0.0019	0.00193	0.00177	0.00151	0.00137
Althaea officinalis	MMalMalAltOff01	0.00037	0.00059	0.00062	0.00052	0.00035	0.00041	0.00066	0.00078	0.00079	0.00076	0.00072	0.00081	0.00097	0.00107	0.00096	0.00069	0.00062	0.00073	0.00103	0.00127	0.00139	0.00144	0.00131	0.00112	0.00105	0.00108	0.0011	0.00103	0.00093	0.00099	0.00115	0.00119	0.00111	0.00102	0.00101	0.00104	0.00111	0.00122	0.00134	0.00138	0.00138	0.0014	0.00134	0.00116	0.00096	0.00089	0.0011	0.00155
	MMalMalAltOff02	0.00022	0.00035	0.0006	0.0008	0.00092	0.00099	0.00098	0.00092	0.00082	0.00059	0.00031	0.00019	0.00025	0.00036	0.00055	0.00065	0.00072	0.00097	0.00102	0.00094	0.0008	0.00069	0.00064	0.00068	0.00083	0.00099	0.00106	0.001	0.00084	0.0007	0.00069	0.00082	0.00101	0.00109	0.00111	0.00124	0.00145	0.00162	0.00165	0.00164	0.00159	0.00148	0.00144	0.00161	0.00184	0.00187	0.00172	0.00161
	MMalMalAltOff03	0.00069	0.00088	0.00086	0.00075	0.00069	0.00068	0.00071	0.00074	0.00066	0.00052	0.00053	0.00065	0.00068	0.0006	0.00056	0.00064	0.0008	0.00094	0.00098	0.00098	0.0009	0.0007	0.00048	0.00047	0.00078	0.00115	0.00129	0.00121	0.00113	0.00123	0.00133	0.00129	0.00124	0.0012	0.00116	0.00125	0.00142	0.00148	0.00143	0.00143	0.00152	0.00163	0.0017	0.00175	0.00173	0.00173	0.00179	0.00181
Taraxacum officinale	MAstAstTarOff01	0.0019	0.0013	0.00086	0.00079	0.0011	0.00187	0.00282	0.0036	0.00372	0.00325	0.00284	0.00274	0.00279	0.00273	0.00265	0.00281	0.0031	0.00323	0.00327	0.00349	0.00363	0.00342	0.00287	0.00218	0.00166	0.00183	0.00272	0.00383	0.00457	0.00475	0.00455	0.00422	0.00409	0.00428	0.00467	0.00505	0.00506	0.00484	0.00482	0.005	0.00513	0.00521	0.00529	0.00522	0.00479	0.00433	0.00439	0.00487
	MAstAstTarOff02	0.00114	0.00086	0.00153	0.00239	0.00284	0.0028	0.0025	0.00232	0.00222	0.00191	0.00205	0.00259	0.0028	0.00254	0.00218	0.00225	0.00265	0.00291	0.00286	0.00272	0.00273	0.00283	0.00284	0.00283	0.00292	0.00313	0.00327	0.00298	0.0022	0.00134	0.0012	0.0018	0.00257	0.00328	0.00375	0.00388	0.00373	0.00356	0.00352	0.00368	0.00414	0.00471	0.00495	0.00459	0.00413	0.00435	0.00497	0.00542
	MAstAstTarOff03	0.0019	0.00218	0.00221	0.00182	0.00135	0.00137	0.00166	0.00212	0.00252	0.00271	0.00268	0.00239	0.00199	0.00176	0.00173	0.00182	0.0019	0.00171	0.00181	0.00208	0.0021	0.00187	0.00165	0.00155	0.00169	0.00196	0.00219	0.00245	0.00267	0.00261	0.00233	0.00214	0.00217	0.00237	0.00256	0.00254	0.00251	0.00285	0.00328	0.00344	0.00339	0.00333	0.0033	0.00324	0.00316	0.00308	0.0029	0.00268
Artemisia absinthium	MAstAstArtAbs01	0.00992	0.01005	0.01018	0.01026	0.01019	0.00987	0.00928	0.00885	0.00904	0.00955	0.01018	0.01056	0.01038	0.00986	0.00946	0.00947	0.00987	0.0105	0.01106	0.01128	0.01108	0.0107	0.01062	0.01096	0.01127	0.01119	0.01089	0.01082	0.01115	0.01156	0.01165	0.01146	0.0113	0.01119	0.01105	0.01105	0.0114	0.01178	0.01173	0.01131	0.01095	0.01098	0.01142	0.01184	0.01181	0.01154	0.01156	0.01184
	MAstAstArtAbs02	0.00271	0.00281	0.00273	0.00277	0.00303	0.00321	0.00295	0.00233	0.00199	0.00248	0.00319	0.00378	0.00404	0.00409	0.00409	0.00399	0.00376	0.00354	0.00359	0.00387	0.00416	0.00444	0.00478	0.00503	0.00492	0.00452	0.00413	0.00399	0.00406	0.00418	0.00439	0.00482	0.00545	0.00589	0.00577	0.00529	0.00505	0.00534	0.00599	0.00662	0.00675	0.0063	0.00594	0.00628	0.00715	0.00778	0.00786	0.0077
	MAstAstArtAbs03	0.00215	0.00222	0.00222	0.0022	0.00233	0.0026	0.00285	0.00301	0.00311	0.00318	0.00322	0.00328	0.00337	0.00342	0.0036	0.00397	0.00423	0.00419	0.00408	0.0041	0.0041	0.0039	0.00359	0.0033	0.00293	0.0026	0.00287	0.00359	0.00415	0.00439	0.00463	0.00489	0.00491	0.00473	0.00471	0.00495	0.00519	0.00518	0.00502	0.00512	0.00556	0.00591	0.00602	0.00618	0.00653	0.00682	0.00696	0.00713
Artemisia vulgaris	MAstAstArtVul01	0.00122	0.00141	0.00147	0.00136	0.00104	0.00078	0.00079	0.00093	0.00135	0.00152	0.00129	0.0009	0.00068	0.00062	0.00048	0.00057	0.00063	0.00062	0.00067	0.00073	0.00064	0.00057	0.00079	0.00107	0.00114	0.00106	0.00096	0.00118	0.00134	0.00138	0.00133	0.00125	0.00127	0.00134	0.0015	0.00169	0.00171	0.00157	0.00148	0.0016	0.00183	0.00197	0.00195	0.0019	0.00193	0.00194	0.00191	0.00182
	MAstAstArtVul02	0.0012	0.00116	0.00107	0.00098	0.00091	0.00077	0.00056	0.00064	0.00066	0.00073	0.0009	0.0011	0.00122	0.00115	0.00088	0.00078	0.00097	0.00123	0.00158	0.00187	0.0019	0.00178	0.00196	0.00193	0.00175	0.00159	0.00142	0.00124	0.00109	0.00109	0.00119	0.00123	0.00139	0.00146	0.00136	0.00125	0.00129	0.00143	0.00142	0.00116	0.00092	0.00105	0.00133	0.00151	0.00156	0.00154	0.00145	0.00141
	MAstAstArtVul03	0.00107	0.00102	0.00101	0.00108	0.00105	0.00094	0.00077	0.00063	0.00064	0.00073	0.00084	0.00079	0.00067	0.00092	0.00112	0.00131	0.00147	0.00151	0.00139	0.00125	0.00127	0.00139	0.00146	0.00139	0.00113	0.00086	0.00082	0.00106	0.00144	0.00174	0.0019	0.002	0.00205	0.00193	0.00168	0.00156	0.00166	0.00177	0.00169	0.00152	0.00163	0.00189	0.00197	0.00193	0.00196	0.00199	0.00189	0.00183
Platycodon grandiflorus	MAstCamPlaGra01	0.00049	0.00064	0.00073	0.00074	0.00072	0.00073	0.00073	0.00073	0.00078	0.00077	0.00069	0.00064	0.00065	0.00059	0.00047	0.00054	0.00073	0.00086	0.00086	0.00081	0.0008	0.00078	0.00072	0.00082	0.00094	0.00092	0.00085	0.00083	0.00081	0.00072	0.00066	0.00065	0.00064	0.00064	0.0007	0.00082	0.0009	0.00096	0.00097	0.00092	0.00085	0.00084	0.00089	0.00103	0.00121	0.00135	0.0014	0.00136
	MAstCamPlaGra02	0.00039	0.00042	0.0004	0.00028	0.00025	0.00016	0.00017	0.00032	0.00041	0.00058	0.00073	0.00071	0.00057	0.00048	0.00051	0.00055	0.00054	0.00052	0.00055	0.00056	0.00055	0.00069	0.00094	0.00114	0.00117	0.00105	0.00092	0.00079	0.00065	0.00059	0.00064	0.00076	0.00085	0.00084	0.00076	0.00072	0.00071	0.0007	0.00072	0.00076	0.00075	0.00079	0.00088	0.00093	0.00092	0.00093	0.00105	0.00125
	MAstCamPlaGra03	0.00042	0.00044	0.00047	0.0003	0.0003	0.00045	0.00054	0.00064	0.0008	0.00079	0.00052	0.00031	0.00023	0.00037	0.00055	0.00074	0.00088	0.00092	0.00085	0.00076	0.0007	0.00064	0.00057	0.00051	0.00052	0.00061	0.00073	0.00086	0.0009	0.00085	0.00081	0.0008	0.0008	0.0008	0.00087	0.00099	0.00107	0.00111	0.00114	0.00115	0.00108	0.00094	0.00089	0.00102	0.00121	0.00132	0.00137	0.00141
Rumex acetosa	MCarPolRumAce01	0.00038	0.00058	0.00061	0.00063	0.00066	0.00065	0.00061	0.00055	0.00066	0.00082	0.00091	0.00081	0.00066	0.00065	0.00076	0.00094	0.00099	0.00096	0.00093	0.00084	0.00066	0.00038	0.00016	0.0003	0.00052	0.00084	0.00111	0.00116	0.00116	0.00117	0.00114	0.00103	0.00087	0.00086	0.00092	0.00089	0.00087	0.00094	0.00107	0.0012	0.00126	0.00123	0.00111	0.00101	0.00105	0.00117	0.00128	0.00133
	MCarPolRumAce02	0.0007	0.00088	0.00094	0.00097	0.00097	0.00101	0.00103	0.00093	0.0009	0.001	0.0011	0.00115	0.0012	0.00127	0.00122	0.00103	0.00076	0.00055	0.00052	0.00064	0.0008	0.00098	0.00112	0.00106	0.00083	0.00066	0.00079	0.0011	0.00137	0.00145	0.00134	0.00119	0.00107	0.00101	0.00104	0.00114	0.00124	0.00132	0.00133	0.00125	0.00118	0.00123	0.00133	0.00141	0.00144	0.00152	0.00176	0.00203
	MCarPolRumAce03	0.00097	0.00075	0.00069	0.00068	0.00056	0.0007	0.00086	0.00094	0.00088	0.00078	0.0007	0.00064	0.00062	0.00062	0.00061	0.0006	0.00072	0.00094	0.00106	0.00097	0.00076	0.00074	0.00092	0.00112	0.0012	0.00112	0.0009	0.00063	0.00043	0.0004	0.00051	0.00065	0.00078	0.00093	0.00111	0.00133	0.00151	0.00153	0.00139	0.00126	0.00116	0.00107	0.00108	0.00115	0.00141	0.00181	0.00202	0.002
Rumex patientia	MCarPolRumPat01	0.00122	0.00114	0.00111	0.00113	0.00111	0.00099	0.00081	0.0008	0.00099	0.00118	0.00125	0.00126	0.00128	0.00131	0.0013	0.00124	0.00122	0.00123	0.0012	0.0012	0.00129	0.00129	0.00129	0.00138	0.00147	0.00146	0.00133	0.00116	0.00105	0.00111	0.00136	0.00166	0.00188	0.002	0.00205	0.00197	0.00189	0.00207	0.00225	0.00226	0.00221	0.00221	0.0023	0.00241	0.00243	0.00241	0.00238	0.00233
	MCarPolRumPat02	0.00088	0.00088	0.00087	0.00086	0.00064	0.00031	0.00018	0.0004	0.00071	0.00085	0.00088	0.0009	0.00088	0.00078	0.00075	0.00077	0.00076	0.00077	0.0008	0.00088	0.00092	0.00093	0.00094	0.00098	0.00103	0.001	0.00088	0.0008	0.00087	0.00097	0.00099	0.0009	0.00085	0.00091	0.00106	0.00114	0.00116	0.00123	0.00136	0.00146	0.00152	0.00159	0.00168	0.00172	0.00169	0.00163	0.00157	0.00151
	MCarPolRumPat03	0.00092	0.00101	0.00104	0.0009	0.00069	0.00059	0.00072	0.00099	0.00121	0.00137	0.00153	0.00173	0.00186	0.00182	0.00167	0.00161	0.00167	0.0017	0.00159	0.00141	0.00127	0.00122	0.00133	0.00153	0.00167	0.00179	0.00187	0.00191	0.00189	0.00182	0.00171	0.00161	0.00157	0.00166	0.00179	0.00184	0.00175	0.00165	0.00172	0.00188	0.00208	0.00223	0.00228	0.00227	0.00234	0.00252	0.00266	0.00261
Rumex aquaticus	MCarPolRumAqu01	0.00109	0.00098	0.00098	0.00098	0.00083	0.00081	0.00103	0.0012	0.00129	0.0014	0.00151	0.00154	0.00153	0.00156	0.00155	0.00148	0.00146	0.00161	0.00177	0.00175	0.0016	0.00154	0.00155	0.00159	0.00165	0.00177	0.00202	0.00242	0.00276	0.00279	0.00251	0.00211	0.00184	0.0018	0.00191	0.00209	0.00235	0.00258	0.0026	0.00243	0.00225	0.00222	0.00231	0.00241	0.00247	0.00258	0.00281	0.00302
	MCarPolRumAqu02	0.00103	0.00105	0.00097	0.0009	0.00087	0.0008	0.00076	0.0009	0.00119	0.00136	0.00132	0.00116	0.00104	0.00112	0.00134	0.00154	0.00158	0.00141	0.00117	0.00099	0.00102	0.00118	0.00138	0.00147	0.00138	0.00114	0.00088	0.00086	0.00113	0.00148	0.00162	0.00167	0.00183	0.00203	0.00209	0.00195	0.00163	0.00135	0.00128	0.00141	0.00164	0.00188	0.00203	0.00207	0.00213	0.00222	0.00222	0.00216
	MCarPolRumAqu03	0.00044	0.0003	0.0003	0.00034	0.00051	0.00075	0.00094	0.00112	0.0013	0.00135	0.00127	0.0012	0.00116	0.00109	0.00098	0.00105	0.00139	0.00173	0.00177	0.00154	0.00127	0.00108	0.00081	0.00068	0.0009	0.00106	0.00114	0.00127	0.00141	0.00148	0.00147	0.00143	0.00143	0.00152	0.0016	0.00162	0.00159	0.00164	0.00182	0.00202	0.0021	0.00206	0.0021	0.00227	0.00245	0.0026	0.00269	0.00272
Rumex alpinus	MCarPolRumAlp01	0.00048	0.00064	0.00062	0.00046	0.00033	0.00025	0.00035	0.00036	0.0003	0.00034	0.00041	0.0004	0.00046	0.00055	0.00058	0.00059	0.00066	0.00078	0.00085	0.00078	0.00063	0.00052	0.00049	0.00053	0.00054	0.00062	0.00078	0.00076	0.00062	0.00055	0.00065	0.00088	0.00099	0.00094	0.0008	0.00062	0.00044	0.00042	0.00058	0.00079	0.00093	0.00101	0.0011	0.00122	0.00135	0.00143	0.00143	0.00141
	MCarPolRumAlp02	0.00028	0.00051	0.00077	0.0008	0.00057	0.0004	0.0003	0.00023	0.00017	0.00031	0.00052	0.00069	0.0008	0.00086	0.00087	0.00088	0.00087	0.00081	0.00073	0.00071	0.00075	0.00072	0.0006	0.00058	0.00067	0.00072	0.00071	0.00069	0.00068	0.00066	0.00069	0.00081	0.00095	0.00109	0.00119	0.00118	0.00111	0.00111	0.00118	0.00121	0.00118	0.00112	0.00108	0.0011	0.0012	0.00128	0.0013	0.00132
	MCarPolRumAlp03	0.0004	0.0004	0.00047	0.0004	0.00028	0.00023	8e-05	0.00039	0.0005	0.00039	0.00038	0.00042	0.00056	0.00071	0.00079	0.00083	0.00082	0.00071	0.00055	0.0005	0.00063	0.00082	0.00095	0.00096	0.00097	0.00107	0.00117	0.00116	0.00107	0.00104	0.00113	0.00126	0.0013	0.00126	0.00122	0.00127	0.00137	0.00138	0.00127	0.00118	0.00113	0.00114	0.00125	0.0014	0.00153	0.00164	0.00168	0.00165
Nicotiana alata	MSolSolNicAla01	0.00024	0.00036	0.00055	0.00071	0.00072	0.0006	0.00046	0.00043	0.00041	0.00039	0.00044	0.00057	0.00062	0.00059	0.00051	0.00045	0.00044	0.00039	0.00035	0.00042	0.0006	0.00084	0.00101	0.00107	0.00102	0.00091	0.00079	0.00069	0.00068	0.00077	0.00089	0.00094	0.00085	0.00075	0.00071	0.0008	0.0009	0.00099	0.0011	0.00124	0.00132	0.00131	0.00132	0.00136	0.00134	0.00121	0.00109	0.00112
	MSolSolNicAla02	0.00058	0.00053	0.00049	0.00049	0.00056	0.00074	0.00087	0.00087	0.00075	0.00061	0.00058	0.00068	0.00075	0.00072	0.00069	0.00077	0.00088	0.00091	0.00085	0.00078	0.00066	0.00047	0.00037	0.0004	0.00042	0.00049	0.00061	0.00069	0.00079	0.00089	0.00101	0.00102	0.00095	0.00091	0.00098	0.00115	0.00127	0.00124	0.0011	0.001	0.00088	0.00068	0.00067	0.00096	0.0012	0.00118	0.001	0.00094
	MSolSolNicAla03	0.00053	0.00034	0.00033	0.00055	0.00065	0.0005	0.00038	0.00037	0.00041	0.00039	0.00037	0.00048	0.00064	0.00069	0.00068	0.00064	0.00056	0.00049	0.00041	0.00045	0.00062	0.0008	0.00093	0.00096	0.00094	0.0009	0.00082	0.00077	0.00081	0.00091	0.00093	0.00097	0.00107	0.00117	0.00128	0.0014	0.00147	0.00148	0.00142	0.00132	0.00123	0.00113	0.00102	0.001	0.00113	0.00127	0.00133	0.00135
Nicotiana tabacum	MSolSolNicTab01	0.00061	0.00067	0.00072	0.00068	0.00054	0.00056	0.00075	0.0008	0.0007	0.00063	0.00067	0.00069	0.0006	0.00054	0.00051	0.00048	0.00046	0.00043	0.00037	0.00032	0.00027	0.00031	0.00033	0.00029	0.0004	0.00048	0.00046	0.00047	0.00053	0.00057	0.00054	0.00046	0.00041	0.00042	0.00052	0.00066	0.00093	0.00115	0.00111	0.00091	0.00076	0.00071	0.0008	0.00102	0.00126	0.00142	0.00145	0.00134
	MSolSolNicTab02	0.001	0.00098	0.00085	0.00073	0.00059	0.00039	0.0005	0.00061	0.00043	0.00021	0.00021	4e-05	0.00026	0.00042	0.00043	0.00035	0.00037	0.00043	0.00047	0.00054	0.00057	0.00059	0.00063	0.00059	0.00043	0.00039	0.00064	0.00085	0.00089	0.00075	0.00057	0.00051	0.00056	0.00061	0.00055	0.00039	0.00023	0.00027	0.0005	0.00085	0.00106	0.00102	0.00088	0.00083	0.00093	0.00111	0.00117	0.00101
	MSolSolNicTab03	0.00037	0.00019	0.00017	0.00024	0.00026	0.00028	0.00034	0.00035	0.00024	0.00018	0.00025	0.00038	0.0005	0.00061	0.00067	0.00063	0.00064	0.00075	0.00074	0.00058	0.00049	0.00057	0.00071	0.00083	0.00091	0.00095	0.00085	0.00069	0.00072	0.00082	0.00079	0.00061	0.00045	0.00045	0.00049	0.00041	0.0004	0.00053	0.0008	0.00099	0.00094	0.00085	0.0009	0.00098	0.00093	0.00084	0.00089	0.00097
Datura inoxia	MSolSolDatIno01	0.00023	0.00024	0.00034	0.00037	0.00048	0.00053	0.00058	0.00067	0.00068	0.00059	0.00051	0.0005	0.00056	0.00068	0.00072	0.0006	0.0005	0.00053	0.00063	0.00075	0.00093	0.00106	0.00105	0.00091	0.00066	0.00045	0.00055	0.0008	0.00085	0.0007	0.00065	0.00077	0.00088	0.00093	0.00099	0.00099	0.00095	0.00084	0.00066	0.00061	0.00072	0.00074	0.00078	0.00091	0.00098	0.00104	0.00117	0.00131
	MSolSolDatIno02	0.00032	0.00027	0.00035	0.00039	0.0004	0.00037	0.00074	0.00106	0.00112	0.00094	0.00067	0.00051	0.0005	0.00045	0.00042	0.00049	0.00048	0.00042	0.00048	0.00063	0.00072	0.00075	0.00078	0.00075	0.00068	0.00075	0.00077	0.00064	0.00055	0.00062	0.00079	0.00095	0.00108	0.00114	0.00112	0.00117	0.00121	0.00114	0.001	0.0009	0.00096	0.00118	0.00141	0.00144	0.00127	0.00104	0.00086	0.00082
	MSolSolDatIno03	0.00046	0.00055	0.00058	0.00052	0.00042	0.00031	0.00031	0.00043	0.00053	0.00055	0.0006	0.00067	0.00068	0.00056	0.0004	0.00024	0.00022	0.00037	0.00043	0.00076	0.0009	0.00085	0.00076	0.0008	0.00082	0.00074	0.00061	0.00061	0.00054	0.00058	0.00077	0.00085	0.00085	0.00091	0.00089	0.00082	0.00079	0.00081	0.00088	0.00094	0.00101	0.00113	0.00126	0.00131	0.00127	0.00125	0.00129	0.00129
Brugmansia suaveolens	MSolSolBruSua01	0.00029	0.00033	0.00041	0.00041	0.0004	0.00048	0.00051	0.0004	0.00027	0.00027	0.00043	0.00054	0.00045	0.0005	0.00053	0.00039	0.00036	0.0004	0.00042	0.0005	0.00061	0.00062	0.00069	0.00068	0.00063	0.00059	0.00054	0.00052	0.00062	0.00077	0.00081	0.00074	0.0006	0.00051	0.00044	0.00036	0.00045	0.00059	0.00065	0.00069	0.00081	0.00092	0.00093	0.00086	0.00082	0.00091	0.00105	0.00116
	MSolSolBruSua02	0.00031	0.00016	0.00018	0.0002	0.0003	0.00041	0.00047	0.0005	0.0005	0.00047	0.00047	0.00046	0.00056	0.00079	0.00094	0.0009	0.00071	0.00054	0.00048	0.00047	0.0006	0.00082	0.00091	0.00087	0.00098	0.00091	0.00065	0.00049	0.00037	0.00032	0.00047	0.00052	0.00059	0.00064	0.00069	0.00073	0.00079	0.00091	0.00107	0.00118	0.00114	0.00096	0.0007	0.00052	0.00059	0.00083	0.00109	0.00123
	MSolSolBruSua03	0.00025	0.00042	0.00051	0.00051	0.00055	0.00058	0.00059	0.00052	0.00038	0.00036	0.00054	0.0007	0.00067	0.0006	0.00073	0.00081	0.00066	0.00044	0.00033	0.00044	0.00055	0.00051	0.00047	0.00057	0.00057	0.00048	0.00054	0.00068	0.00075	0.00055	0.00025	0.00026	0.00046	0.00078	0.00092	0.00084	0.00071	0.00062	0.00062	0.00076	0.00096	0.00109	0.00104	0.00087	0.00075	0.0008	0.0009	0.00092
Ephedra major	NEphEphEphMaj01	0.00119358	0.000673859	0.000599832	0.00077234	0.00100875	0.000997589	0.000971156	0.00101149	0.000964489	0.00100883	0.000887157	0.000720913	0.000878111	0.00123542	0.00160174	0.00180653	0.00169872	0.00143267	0.00127119	0.0012119	0.00096744	0.000788974	0.000827655	0.000862124	0.000676878	0.000804882	0.00103856	0.00135238	0.00168882	0.00202263	0.00217191	0.00203819	0.00181592	0.00178014	0.00201432	0.00222175	0.00216984	0.00208763	0.00217273	0.00217704	0.0020004	0.00182647	0.00182128	0.00190776	0.00205945	0.00229085	0.00241865	0.00226118
	NEphEphEphMaj02	0.00103649	0.00116692	0.00142465	0.00148503	0.00134093	0.0015163	0.00139796	0.0014026	0.00115011	0.00102351	0.00132552	0.00140653	0.00119802	0.00104032	0.000988102	0.000977662	0.00108831	0.00115805	0.00101176	0.000783854	0.000582285	0.000655378	0.00107975	0.00168709	0.00205756	0.00190672	0.00139966	0.000958438	0.000892126	0.00130323	0.00184024	0.0021828	0.00229044	0.00216742	0.00188653	0.00177872	0.00186392	0.00198227	0.00209369	0.0019786	0.00154896	0.00123073	0.00139182	0.00167713	0.00190212	0.0020701	0.00212928	0.00217821
	NEphEphEphMaj03	0.000852982	0.000922364	0.00109269	0.0010772	0.00101606	0.00111083	0.00133239	0.00154572	0.00156226	0.00130097	0.000938062	0.000652886	0.000490417	0.000411751	0.00029394	0.000499499	0.000565979	0.000675605	0.001031	0.00137668	0.00153327	0.00140189	0.00102725	0.000706985	0.00110239	0.00165325	0.00210598	0.00230976	0.00225989	0.00206562	0.00189374	0.0015961	0.000996177	0.000612233	0.000873466	0.00120255	0.00127713	0.00120294	0.00110752	0.0011133	0.00138568	0.00186256	0.00235834	0.00271012	0.00293973	0.00294091	0.00273728	0.00258585
Cedrus atlantica	PPinPinCedAtl01	0.00126413	0.000784913	0.000430031	0.000205824	0.000548462	0.000619252	0.000441103	0.000347867	0.00109116	0.00205323	0.00249468	0.0024508	0.00238067	0.00224539	0.00195939	0.00171195	0.00150759	0.00148793	0.0013643	0.00111144	0.00105206	0.00148479	0.00218736	0.00266027	0.00230026	0.00179909	0.00172529	0.00175644	0.00151529	0.00102837	0.000771367	0.000903519	0.00101476	0.00109078	0.00125976	0.00156894	0.00184813	0.00174016	0.00136168	0.00107747	0.00119889	0.0014517	0.00171646	0.00191863	0.00200491	0.00194268	0.00197232	0.00242924
	PPinPinCedAtl02	0.0012626	0.00153445	0.00171418	0.0013229	0.000746695	0.000671303	0.00069074	0.000590464	0.000755807	0.000921867	0.000759127	0.000572272	0.00100446	0.00141113	0.00161922	0.00152622	0.00118214	0.00110711	0.00154273	0.00194837	0.00195639	0.00185294	0.0019496	0.00216033	0.00222401	0.00199022	0.00164343	0.00117734	0.000819453	0.00115935	0.00157067	0.00157264	0.00137671	0.00115873	0.00105336	0.00104641	0.000770433	0.000607983	0.000692985	0.000702272	0.00103445	0.0012993	0.00127118	0.00104012	0.000882051	0.000945096	0.00114165	0.0013095
	PPinPinCedAtl03	0.00100265	0.00103544	0.00122491	0.00129189	0.00215596	0.00232965	0.00175422	0.000984116	0.00103093	0.00114205	0.00128036	0.00143359	0.00101579	0.000612625	0.000545477	0.00126215	0.00188004	0.00170016	0.00131234	0.00109575	0.00122056	0.00139557	0.00125782	0.00106606	0.00108944	0.0013171	0.00163877	0.00179931	0.00158959	0.00140221	0.00181591	0.00227762	0.00231342	0.0023077	0.00242176	0.00283315	0.00311047	0.0027176	0.00196839	0.00146025	0.00128492	0.00111751	0.00135021	0.00188615	0.00216534	0.00225175	0.00239899	0.00241116
[truncated: 1,561 more columns]
